# Supplementary material for: piRNAs Are Associated with Diverse Transgenerational Effects on Gene and Transposon Expression in a Hybrid Dysgenic Syndrome of D. virilis
Source: PLoS Genet. 2015 Aug 4;11(8):e1005332. doi: 10.1371/journal.pgen.1005332 (PMC4524669; doi:10.1371/journal.pgen.1005332)
Supplement: S1 Dataset — (TXT) [file pgen.1005332.s001.txt]

>Dv
AATCATCGAAAAAGTTTCGATTTTCGCACCGATTTTGATTTTGAAAAAAAAAACGTGACC
CCTTGCCATTTTGTCGACTTGGGTCGGGGTTTAGGTTTCATTTTTTTTATGCCAACCGAT
AGAACTAACCCTTACGGTTCAAAATGGTGTGAATACAAAACTGGCATATTGGGAATATTC
AAAACAACAAAAGTTAATTTCGAACTATGGTTTTGTAGTCTTTAACATTCGTTTTGGAAC
GTCATATCTCCGCGCGGAGTTATGTCGTTTTGGAACGTCATATCTCCGCGCGGTGTAATG
TCGTTTTGGAACGTCATATCTCCGCGCGGAGCTTTGTCGTTTTGGAACGTCATATCTCCG
CGCGGAGTTATGTCGTTTTTGAACGTCATATCTCCGCGGGGAGCTATGTCGTTTTGGAAC
GTCATATCTCCGCGGGGAGTTATGTCGTTTTGGAACGTCATATCTCCGCGTGGAGTTATG
TCGTTTGGGAACGTCATATCTCCGCGGGGAGTTATGTCGTTTGGGAACGTCATATCTCCA
CGCGGAGTTATGTCGTTTTGGAACGTCATATCTCCGCGCGGAGTTATGTCGTTTTGGAAC
GTCATATCTCCGCGTGGAGTTATGTCGTTTGGGAACGTCATATCTCCGCGGGGAGTTATG
TCGTCTTGGAACGTCATATCTCCGCGGGGAGTTATGTCGTTTTGGAACGTCATATCTCCA
CGCGGAGTTATGTCGTTTTGGAACGTCATATCTTGGGCGGAGCTATTACCCGAGATATTG
AAAAAAAAAAATCATCGAAAAAGGTTCAATTTTCACACCGACCTCGATTTTGAAAAAAAA
AACGT
>Helena_2_2014
ATGAATCCACTCAAGATCCTTATCTGGAATGTTAATGGCATCGCAGGAAAAGCCAGTGAA
GTTGAGCTCTTCGCGCACAACAACAATGTCGACATTCTCCTTCTAAGTGAGATCAGACTA
AACCGAGGACAAACAGTCAAAATACATGGGTACACCTTCTATCCAGCTTACAAGCCATCA
CGTCATAATCACGGTGTCGGAGGAGCGGCGGTATTCGTGAGGAGTTCTCTCCGCCATTTT
CCACAAAGAGTAATTGAAACGAGCACTATACAAATGTCTTCAATAAAAGTTGCCACTGGT
TTGGGAGACATGGAATTTAGCGCCATATACTGCCCACCAAGAAATAGAATTGAAGAAAGG
CATTTCAGTGACATACTCGCTTCTTGCGGCCAAAGGTATCTGGTTGGTGGAGACTGGAAT
GCGCGACATTGGCTGTGGGGAGATACCTACAATTCACCCAGGGGCCGAGAACTAGCCGAA
GCCATTACAGCCAGAGGAGCTAATATTCTCGCAACAGGATCACCAACTAGGTACCCATAT
GTGCCTAGTCACACACCTAGTTGCATTGATTTCGCATTATACCATGGGATACCGGATTCT
CAAACAAATATCGGCCAAAGCTGGGATCTAGACTCTGACCATATAGCCCTTGTTGTAAAT
TTGCAAACTGATGGTTCTTATGTCAGGCCAAACCCTCGATTAATTACCAACCGTACTGAC
ATCATGGCTTTCAGACAACATCTTGAATGCTCGATTCAATTAAATCCCACCTTGGACTCT
GGAGTAGACATTGAGAATGCAGTAGATTTTCTAACTGAAAATATACATAGCGCTGCTACT
GCCACAACTCCACCCAACACCGAGTCACGCCCCATTCGTTATGGCATTGTTCTCACGAGG
GAGGCTAAAGAGCTGATGAGAACAAAGAGGTGCCTTCGAAGAAGAGCAATTCGATCACAA
GATCCTTGGGACCGAATTTTGTGGAACCGAGCAGCAAAACAGCTACGTATCCTCCTAAGG
GAACTCAGAAGTGATTTCTTCGAGCAAAAACTGGCTTCCATGGACTACACCGTTGATGCA
AACTACTCTCTATGGAAATGTACAAAATCACTCAAACGACAACCCTTTAGACAGGTTCCT
GTCCGATGTCCTGGTGGCGAACTTGCTAAAAACGAAAGGGAACAGGCTAATGCTTTCGGA
TATCATCTTGAGGAGCGTTTCACTCCTTATGAATTTGCTACGATAGAGCAGACCAGGGAG
ACCCATCAGACTCTTCAGACCCCCCTGCAGATGTCCCTGCCTATTGAGCCTATAAGGATT
GAAGAAATAACTGACGCGATCCAGCTATTGCCGAAAAATAAAGCTCCGGGTATCGATAGA
ATCTGTAATGCTACGCTGAAAGCCCTGCCTACAAGCGCGCTTCTGTATATAATGCTAATT
TTTAACGCTATTATCCGGCTCCAAGTGTTCCCAAAGCAATGGAAACTAGCAGCAATTATG
ATGATTCACAAGCCAGGCAAACCAGAAGCTGATCCTGAGTCGTATCGGCCAATAAGTCTC
TTACCCTCCCTGTCTAAACTATGGGAGAGGACTATTGCCAAGCGGATAACTGCCATTACA
AGCCAATGCAATATCTTGCCGGATCACCAATTCGGATTTCGAGAGGGACACGGCACTGTG
GAACAGGTCCACAGATTGGTGAAGCACATCATGCAGGCTTTTGATGACCTAGAGTTCTCA
AACGCTGTCTTCATTGACATGCAGCAAGCGTTCGATAAGGTGTGGCACGATGGATTACTG
TACAAAATAAAAAACCTTTTACCCGCACCGTACTATGGCCTTTTAAGGTCATATCTGGAA
GGACGCGAGTTCAAGGTCAAGGTAAGGGACACATACTCCTCCACCTATACTATGAGAGCA
GGAGTGCCACAGGGCAGTGTTCTTGGTCCGCTGCTCTACTCGTTGTATACCTCAGATATA
CCCAGCCCTACCTCTCAACATATGGAAGATCCCTCTAAGGCTATCATTGCGACATATGCA
GATGACATCGCAGTCATTTATAACTGCGAAAGTTGCGTAGAAGCTAGCAATGGACTTCAG
GGGTATCTGGATACTCTCGCAGCTTGGTGCAAACGGTGGAACTTGAAGGTTAACCCGTTA
AAAACTATTAACCCATGCTTCACCCTCAAAATGCGGATGCATATCCCTCCAATTCAGCTT
GAAGGAGTTACCCTGGAGCAGCCGCCACAAGCTAAGTATCTCGGCATCACCTTAGACAAG
CGCCTTACCTTTGGGCCACACCTCAAAGCTACGGTAAAAAAATGTCGGCGCAGACTGCAA
CAACTGCGGTGGCTCAACAACAAAAGGAGCACCCTGCCGCTGAGATGCAAAAGAGCTGTA
TATGTGCACTGTATTTTGCCGATATGGCTCTATGGAGTGCAGATTTGGGGGATTGCAGCC
AAATCAAATTATAAACGCATACAGGTACTGCAGAATCGGGTATTACGACAGATAACCAAC
TGTCCCTGGTACGTACGCGGTTCTACACTCCATAAAGACCTCAAAGTGCACACAGTCGAA
GAACAGATTGGAAGGCACACAAGCAGATACAGCGACAGACTGCTGAGACACCGCAGCCTG
CTCGCCAGAGGACTACTCCCTGCCCAACCTCTAAGGCGACTCAAACGGCAAGGTTTTGCC
AAGACGATTGGGCGC
>Penelope
GATCGAAAAAAGCAACGTCGTTTACCAAATACCATGTGGCGGGGATAACAACAACAAGTG
CAATAGTGTCTACATAGGTACAACAAAATCGAAGCTAAAAACAAGGATTAGTCAACATAA
ATCGGACTTCAAACTAAGACATCAAAATAATATACAGAAAACAGCACTTATGACCCATTG
TATAAGAAGCAACCCACACACCAAATTTTGATGAAACAACAATCTTACAACAAGAACAAC
ACTATAACAAGCGACACACATTGGAAATGCTACACATAATTAACACACCAACCTACAAAC
GACTAAACTACAAGACAGACACAGAAAATTGCGCTCACTTGTACAGACACCTCTTAAACA
GTCAAACAACCTCAGTAACAATCTCCACGTCAAAAAGCGCAGACGTGTAAAATAATGTAT
GTAAAATGTTCGAAATAATGTTTAATTTATTGTATTATAATTGTTAATTGTTTTTTGTAT
CTTGGTGTTAGTGCCCTGAAGACGGTTTGCCGATGTGCAACCGAAATATATCGGAAGAGA
ATTGAATAAAATTGTTTTTCATTGTTTGTTTTAACAAACTCGGACCTCGAGCCAGCCAAC
AAATAAATATTGAAATATGGAAAGGTCGCCAGAGCCATCAATAAATATCAACGGAAGGCA
CGCCGTATGCACAGCAACCAACATGAGCTACGCAAAAATAAAAACTAAATACAAGGATTC
GAAAAGAACAATTAATAAATTCCAACTAACACTGGTAAAATTAACTAAACTTAAATCTAG
TTTAAAATTTTTGTTAAAATGTAGAAAATCAAATTTAATACCTAACTTCATCAAAAACTT
GACACAGCATTTGACCATACTGACCACTGACAATAAAACCCACCCTGACATAACAAGAAC
ATTGACTAGACACACACATTTTTACCATACCAAAATATTAAACTTACTTATAAAACACAA
ACACAACCTATTACAAGAACAAACAAAACATATGGAAAAAGCAAAAACAAACATAGAACA
ACTGATGACCACAGATGACGCAAAAGCGTTTTTTGAGAGCGAGAGAAATATAGAAAACAA
AATAACAACAACACTCAAGAAAAGACAAGAAACGAAACACGATAAGTTACGAGATCAACG
GAACCTAGCCTTAGCGGATAACAACACGCAAAGAGAGTGGTTTGTAAACAAAACAAAAAT
AGAATTCCCGCCAAACGTCGTAGCGTTACTCGCAAAAGGGCCGAAGTTCGCTCTCCCAAT
CAGCAAGAGAGATTTTCCTCTCTTGAAATACATCGCAGACGGTGAGGAGCTAGTGCAAAC
AATAAAAGAAAAGGAAACACAAGAGTCGGCGCGCACAAAATTCTCTTTGTTAGTCAAAGA
GCATAAAACCAAGAACAACCAAAACAGTAGGGATCGAGCAATACTGGACACAGTGGAACA
GACACGAAAATTACTGAAAGAAAATATAAATATTAAAATTCTATCGTCGGATAAGGGCAA
CAAAACCGTAGCAATGGATGAGGATGAATATAAAAATAAAATGACAAATATTTTAGACGA
CTTATGCGCGTATAGAACATTGAGACTGGATCCGACATCAAGACTACAGACAAAGAATAA
CACCTTCGTAGCACAATTATTCAAGATGGGTCTTATTTCAAAGGACGAAAGAAATAAGAT
GACTACAACAACAGCGGTACCTCCGAGGATATATGGACTACCAAAAATACACAAGGAAGG
AACTCCACTGAGACCAATATGTTCTTCCATAGGATCTCCATCTTACGGGCTGTGCAAATA
TATAATACAAATATTAAAAAATCTGACAATGGACTCTAGGTACAACATCAAGAACGCGGT
AGATTTTAAAGACAGAGTCAACAACTCCCAGATTAGAGAAGAGGAAACATTAGTATCTTT
TGACGTAGTATCCTTATTTCCCAGCATACCAATAGAATTAGCACTTGACACAATAAGACA
AAAATGGACCAAATTAGAAGAGCACACGAATATACCGAAACAACTATTTATGGACATAGT
TAGATTTTGCATAGAGGAAAACAGATATTTCAAATACGAAGACAAAATATACACACAACT
TAAGGGAATGCCAATGGGATCACCGGCTTCCCCAGTAATCGCAGATATATTAATGGAGGA
ACTGTTGGACAAGATTACAGATAAATTAAAAATTAAACCAAGACTCTTGACCAAATATGT
AGATGACCTTTTTGCCATAACGAACAAAATAGACGTGGAAAATATTCTAAAAGAATTGAA
TTCCTTCCACAAACAGATAAAATTTACAATGGAATTAGAAAAGGACGGGAAATTACCATT
TTTAGACTCTATTGTAAGCAGAATGGACAACACACTCAAAATAAAGTGGTATAGGAAACC
CATAGCCTCCGGACGAATACTCAACTTCAATTCAAACCACCCAAAGAGTATGATAATCAA
TACAGCACTAGGCTGTATGAATAGAATGATGAAAATATCGGACACAATATACCACAAAGA
AATTGAACATGAAATCAAAGAACTTTTGACCAAAAATGACTTCCCCCCAAATATAATCAA
AACATTATTAAAAAGACGACAAATCGAAAGAAAAAAGCCAACAGAACCTGCTAAAATATA
CAAATCACTAATATATGTACCACGACTATCAGAACGCCTCACAAACTCAGACTGTTATAA
CAAACAAGATATAAAAGTAGCACACAAACCGACGAATACATTACAAAAATTCTTCAACAA
GATAAAGTCGAAAATCCCGATGATCGAAAAAAGCAACGTCGTTTACCAAATACCATGTGG
CGGGGATAACAACAACAAGTGCAATAGTGTCTACATAGGTACAACAAAATCGAAGCTAAA
AACAAGGATTAGTCAACATAAATCGGACTTCAAACTAAGACATCAAAATAATATACAGAA
AACAGCACTTATGACCCATTGTATAAGAAGCAACCACACACCAAATTTTGATGAAACAAC
AATCTTACAACAAGAACAACACTATAACAAGCGACACACATTGGAAATGCTACACATAAT
TAACACACCAACCTACAAACGACTAAACTACAAGACAGACACAGAAAATTGCGCTCACTT
GTACAGACACCTCTTAAACAGTCAAACAACCTCAGTAACAATCTCCACGTCAAAAAGCGC
AGACGTGTAAAATAATGTATGTAAAATGTTCGAAATAATGTTTAATTTATTGTATTATAA
TTGTTAATTGTTTTTTGTATCTTGGTTGTTAGTGCCCTGAAGACGGTTTGCCGATGTGCA
ACCGAAATATATCGGAAGAGAATTGAATAAAATTGTTTTTCATTGTTTGTTTTAACAAAC
TCGGACCTCGAGCCAGCCAACAAATAAATATTGA
>Ulysses
TGTTGCATTTGACGTTATCGGCAGCACCGAGGGTTACTCAGTTGGTTGCGTGCGATATTA
TGGGCCACTGCCGATATCTTTTTGGCATATGGTCGGAGTATGCCGGGTGAAGCTGGGCCC
ACGGCGGACGCAAAATTTTGAAGGGTGGCAACGCCAGACATGCGATCCACGGCGCCAAAA
GCGACGATTGCTATTGGCCGCCCGTTTCGCTCTTAAAGGGAATACGAGGAGAGTGGATCG
CATGCCCTTGGATATGCCCTTGGCCTTCATTTGGGCCGTTGACCCAAAAAAATGCAGCTG
TGCAGATGAGCAGCAACGGTGCCCGCCTCGCAAATGTATGCGTGTGCCGAAATTCGGCAC
CGATGGTGTGGCTGAAAAAAAATGTCGAGGAGTTCGATTTGTTCAGCGGTTAACGGCGGG
CGTGCCAGCTCGAAGTGAGCAAAAAAGTTGGACATTGCATTTCTGCTTGACAGAGTAAAA
TTTTTTCCCTTCTGAAAAATTAAGCCGGCACATAATACCAATGGCTTAACAGACGAATAA
AAGTTTTGTTTTTGTGTTCTTTGCCATGTAATAAATTTATATAAATCAAACCGCTCGAAT
CACAAAGAAAATATAATAAAAAAATTGAAAGAGACTTAAAAATTTAAGTTGCGACGAGAG
ACGAACCAAATAAGCCAAAAATTAACGGCTCCGGCACCAAGGAGACCGGCTCGCGCACCA
GAGAGGCCCACGAAATATTCAAGGCCAGGATTCAGTGCAGCGGCGCAAACCAGCCATATC
CGCGACGTCCGCCAGCAAGCGTCGGCGCAAACGTGAAGGCGACGAGACGAGCCACCAACG
ACCGGGCTCCAACAACGAAGAAGTCGGTCCACAGGCGTAGACCCCGGTCCCACATCCACC
GTAGTGAGTCCGTTCCATTGTTCTGGCCCATCCCTCGGTTCGAGCCCCTGGCATGAGTTC
AGAAGAATTGACTCCTAATTGCACTCCCTGAAAAGGAGTAGATTTTTTTTTATCGTTAAA
TTTGGTTAATTTGTATTTATAAAATATATTCATACATACATAGGCACTTACGCCGAGCTT
CACTTTAGAGTGCGAGCGGTGAGGAAAACTCCAACGGTGATGCATCTGCGCCTGTAAAAT
AAAAAAAAAAAAAAAATCTAAAATTAACTCTTGCGCGAACTATGCTCACATACTTACCTA
ATTTGAATTTACGCATTTATATCGCCCCTTACCACCCCCCAGAGAGCTCTTTAGGTAGGG
TAAGGTAGAATTAAGCGATTTAATACATACAATACACAATACGTGACATACCCAGTTTTA
AGTAATTGTGCGGGCCATTGTTCCTAAATCGGGGCAACGATTGCCTCTAAAGTGCCTCAT
TGCGCGTTTCTTTTGCGGCGACTAGCCAATATCCTTGTAGTGTTTCGTCGCCTGTTCCGT
TCAGTGTTGTAAAAAAAAAAAAAAAAAATTAATTCTATAAGATAAGAGAAAAATTTAGGA
ATTAATGCGCTGTGTCAATTAGTATAAGTATATGCAGCAGTAATACGCACCTGTGAAGTT
AATGAATTATCCGCTTGCATGAGATCCTGAACAGCTGCAAGATAAATGCCATAAGCAATG
ATTATGATTGTTATACATTTTAAGAAAACGCAACCAATTATACGCACCTATTGAAAGAAA
TCATGTCCGGCTAAAATAATATTGCTGGGGAGAGTGGGCATTATGGCCGACACGGGCTAA
TATAGGCCATTTGGTGGCCAAAATGAGGGAGACGAGTGGAGGTGATCGTCTCATGGTAGG
GCGGGTACGCTGGGTCCGGAACCGGGGCCCGATCTGGAAGAGTAAGGTGGATAAATAGTG
TTTTTTTTTGTTAATTTATATTGAGTGTCTTACCTTTGTTGTTTACATTTTCATAGTTGT
TACAGCTGTGGATTTTGTTCATGAGTTAGTAGTTCCGAATATTTGTTATCGATTATGCGG
TTCATTTTGAGTAGTGTTGTGTGAGTCTATTTTGCTACAGACGTGTAGCTTTGTTGTTAT
CGATTGTGCGGACTGCGGGCCAGGGATGGGACCACACCCAGAGAATCCGATGAGCCAGCC
GGCGCGGCCCACTGAGAAACAAGCAGTTCCCTAACAATATGGCGCCCAAATTGAAGAAGC
ACTCGGCTTCTTTGAAGTCGGTGTGTAATCAAAGAAAAATAAATACGATAAAAATGAAGG
TACAGAGGAAAGGACTCCCTTGGCTTCAGGACCCCACACCGCTGAAGTCTTATGTCGGCA
GAGTAGGTAGCTCATAATGCGCACGGTGTAGTGGAATCCGAGAAGCACGACGGAAGTAGA
GGTTATCTGAATATCCATCCATAAGCATGAGGGGTTTTTTTTGTAGTGGTTGATGGCCGT
TCGCATGTTGGCGAAACATTTGCGACTATCCATCGTTCGCCTGGTGGTAGCCGCAACGAC
AAAGGCATCTCATGGTTAAAAAAATGTGATATTAGGGTAGTTTAGTCAGATGTTATTTAT
TCAATTAGTTGTTTTTGTCTCATTTTGTGTTAATGTTGATGTATGCTGGCCGTAGTTATA
CGAGCTTCGGAGACCGGTTGACCCAGACGATATAGAGCCGAGCCTGCGCCGCATCTGTCA
CACAGCATATCCCAAGAATGGCCAGAAGAGCGACGGAGAACGGATCTTGCCATGGTGTCC
ATTGACATGGGGTGTTTTCTTGTCGCGGTTGATGACTGGTAAGTCACGTTTGCTAGTTGG
TGAACGTTCGCGACCGTCAATCGTAGCCTGGTGGTAGCCGCCATGACAAAATAACCTGTG
AACGAAATGTGATATTAGGGTAGGTCTGACTAGAGTTTGTTTAATGTTTTCAATTTGTTT
TGTCCCACTCTGTGTTAACGTTTGGTGTGTGCTGGCCGTAGTTAAATGAGCTTCGGAGGC
AGGTGACCCAGGACGATATAGAGCCGATCCTGGCGCCGCACCTGTCACGCAGCATACTCT
AAGGGTGCACAGAAGTGCGACAGAAACCAATAGCCTTCAAGGTAGCGTTCCTTGCATGCC
GTCCGTCAGTCAAACTGACGAACTGAGCATGGGACGAATGCCTTAAGTGTTGTCCACTGT
CCAGATTATGCGTAGATTATTTAGCCTGTGTTAGGATTTGTCGTCTCTCCCCAAGTATTT
GAAATTAATTAGAAAGAAAACAAAATTTTTGTGAAGTGGTTTTTGTGGATCAATGTGTAT
TAATTTATTATTCTTTATTAGTAAGATTTGTTAGTGGGATGTTTATTTATTTATTAATTT
ATTAGAAATATTAGTAAAGTTTTTATAAGGGTTGTACGCCTTGTAGAAGATAGGGGGTAC
TGTTCTCAGAAGGAATAAGTATGGCTGAGAAACAGGTGTCTGATTGGGCTTCTGACGACT
GATGGGGCGTCGCTCTGCCACCGCCGAGCCCAGCTGGAGGGCTGGTGCGAACGCCAATGA
ATTTCCGGGGAGTTTAATGAGAGAGACAGATCCCTGTAAAGGAGGGTCACCTGGTAGACT
TGGAGGAAAGAATTGGCGCAACAGCCTAGACCTCCACGGAACCTGGAGTTCCCAAAAGCC
CCGAAAGACTCAGTGCTCAAATCCGGCGGCAAACGCGGCGATCGCTCAGGCCCACCAAAG
GATATCTGCATGCTCTGCCATCTGGCATCAGCGAGTCCATCCGCGAGGAGATGCGAGCTG
GCTTCATGGAAATGATGAAGGGCATCCATTGATGTGCTTAGGCCGCCAGGGAGCCAAACC
CGCCGAAACTAACACTGCGCCGAAGCCGCCAAGGACATGTCGAGCCGGGACCGCGAACAG
GCGCCATCCCGAAAGAACGGAAGTGTTCCAGCGCGAGCATTCCACCACCGTGCCACCGAA
GCCACGTAGGCAAGCGCACAGGGCGGAGTATTCGTCCAGCAGCCCAGTTTACGTGGCAGA
TGCTCAGTCGAGGAACTGGCGTAACCCGAATAACCGCCATTTCCGAGTAGAGGACCGGAG
AGCGGATGATTTTCAACCGGAGGAGGCGTACGCCAACGTGCGAGAAACTGCGTACATGAA
GCTCGAGCGGTGGAACGTCAAGTTTGACGGCGAGGACGCGATGAATTCGGTCGAGGACTT
CGTGTTCCGCCTAGAGTTCCTGCAGAGGCAGTATCAGTGCCCGTGGAAGGAGGTCCTGCG
CGGTTTCCACCTGCTCCTGACCGGCCGCGCCCGCGAGTGGTACTGGATGCACGTGCGGCA
TTCTAGGGTCGACAGCTGGATGCAACTGCGGCATGCCCTCTTGGACAGGTTCCGGGGCTA
CCAGACGGAACACGAGGTAATGCAGGAGCTTCTACAACGAGAGCAACAGGCCAGCGAAGG
GGTGGATGATTATATCCACCACATGCGTCAACTCGCCGCGCGATTCCAGAAGCCGCTGAG
AGACCGAGAGCTGGTGAGGATTATAAAGCGTGGTTTAAAAGAAAGTCTGGCGAAATATAT
TTATGCCATGGACGTACTCACCGTGGATGAGCTGCGCCAAGAGTGCCTAGAAGTGGAGAG
GCACATGGGTCGCAGAAGCCGGACTGGGTACCTTCAGCCGTCGCGTTGTCCACAAGGAAC
GAGGCCCGTAGTCCACGAGGTTGAAGTTCCACCGCATCTTACAGAAACGCCACCGGGAGA
ACTGGAGGAGGCATTCGTGCGAACGAGGAACTCATCCGAATTGTATGCTGGAACTCGAGA
CAGTTCGACCACGTCTTTAGAGACTGCCTGTCCAAGGAGCGGAAAATATTCTGCTATAGG
TGTGGAAAGCCGGACACGTTCTGCTCGCAGTGTGAAAACTGTCCGGGAAACCCCAGAGGG
AGCGCGGTGATGGCGGGACAGACGCGTTCCGGGACGGCGACCGCGGGAAAGCAGGAGAGG
GGCACCTACCAGAGCCAATAATCATTGGAAAGGAGACGGAGATTTGGAATAAGGATCAGG
ATAAGGCTAATTATAATAATAGTATAAGCAAAGGAGGAACACTTAGGGGCTTACCATACG
AAGAACGTGTTCGGGCATACATGTCGGCCCGAAATAGAATTTTTGGTGAGCGACAGCTGG
AGGGGATGACGCTAGCCACCCGGAGAATGGTGAAGGCACGTGCGCGCTTCCGCAGACGCA
GGATTACCAGGCGCCAGGTCGTCGAAGCGGTGAGACGGGAGGAGAGTATAGACCCACGAG
TATTCGCCGAAGTGGAGGTCGCTGGAGCCAAAATGAAAGGGTTGCTGGACACGGGGGCCT
CAGTCAGTCTGTTGGGACAAGGATGCCGGGAGTTAGTGGAGAAACTGGGATGGGAAGCGC
GGCCATACGAATCGATGGTGAGGACAGCATGCATGGGTGCCAATCGCCCAATTTTAGGTC
GCGTTGTTCTGCCTGTGAAATACGGAATAGAACGGTTAGATATCGTATTTTACATGTGCC
CGGACCTGCGACAGGAACTATACCTGGGAATCGACTTCTGGCGAGCCTTTGAGATCGCAC
CAGAGCTGCTCGGTCCGGCCAGAAAGTCCGAAACACCACCAGAGGCATCTGAGGTAACGG
TAGCGAACCCAGAGGTGGCTTATTACCGGGACGACGACGACTGCGTAACGGATCCGGAAA
TGTGGGACCTGGACAACGATCAGAGGAGTCAGTTGGAAAGCGTGAAGCGCAGATTTCTCC
AATTTGAGAAGGATGGCCTAGGGAAAACTCACCTGCTGCAGCACCGAATTCAGCTGATCG
AGGGAGCAGAACCCGTGAAAGACAGACTTAATCCGCTGTCCCCGGCCAAACAGGAGATCG
TGTGGGCCGAGGTGGATAAGATGCTAAAGTTGGGCATCATCGAGGAGAGTGACAGCCCCT
GGAGCAACCGGACGACGGTGGTGATGAGGCCTGGGAAGAACAGGTTTTGCTTAGACGCCA
GGAAATTAAACAGTGTAACGGTAAAAGACGCGTACCCGCTTCCATGCATCGAGGGCATCC
TATCGCGATCGACGAGACTCATTTTATCTCTAGCGTCGACCTTAAGTTCGCGTTCTGGCA
ATAGAGATGGAGGAGAAGAGCAGGGCGTATACGGCGTTTACTGTACCAGGAGGCCGCTGT
ACCAGTTCCGCCACATGCCATTCGGGCTCTGCAACGCCGCTCAACACTTCGAGGCTCATG
ACAAGGTAATCCCGGCGAATCTGAGGTCCAACGTATTCGTATACCTGGACGACTTGCTGA
TAATATCGGCAGATTTTCCAACGCACTTAAAATACTTGGAATTGGTGGCCGAGTGTCTGA
GGAACGCGAACCTCACCATAGGCATGGCGAAGTCGAAATTCCTGTTCCGCAACCTAAACT
ACCTGGGTTTCATTCAATTAAGGCGGCGGACGTGGCGCATGGATCCGGGAAGGGTAGAAG
CGATCCGGAACATCCCGAATCCGAGGACGGTCAAGGAACTACGAAGCTTCTTAGGTACGG
CGGGGTGGTACCGCCGATTCATAAAGAATTTCGCTGAGATATCGGTACCGTTGACTGATG
CCCTTAAGAAGAGAACGGGTAGATTTGTGTTGAGCGACGAGGCCATAGAAGCCATAGAGA
GCTTAAAGTTAGCCCTCACCACAGCCCCGGTGTTAGTTCACGCAGATTTTCGAAGACCAT
TCTTCATCCAATGCGACGCATCTCACTACGGAGTAGGAGCTGTGTTGTTCCAGCTAGACG
ACGAACAACAGGAAAGGCCGATCGCATTCTTCTCGGCCAAACTCAACAAGCACCAGATCA
ACTATTCGGTGACCGAGAAGGAATGCCTAGCCGCCAAACTGGCCATACATCGATTCCGGC
CGTACGTGGAGATGATGCCGTTCACGGTAATCACCGATCATGCGAGTCTGCAGTGGCTTA
TGAGTCTCAAAGACTTGAGCGGGAGATTAGCCAGGTGGTCCCTCGAACTGCAAGCGTTCC
CTTTCTCCATGCAGTACCGCAAGGGAGCCGACAACGTGTGCAGACACATTGTCCGAAGCG
TGGAAGAGGTCGAACTGACCCCGGAAGATCTGTTGGGATTTCAGACCCCGGAGTTCGAGA
GTCCGAATATCGAGGAGCTGATAAGAGAGGTGATGAGCCAACAAGGGAAGTTTCCGGACC
TTAGCAGTGGCAGGACGGACTTCTCTTCAAGAGGGACCGTGCACGAGAGCTTGGAGGATG
AGGTCGAAGGCACAAGTTGGAAGCTCTGGGTGCCGGAGTCGCTGACGGCAGGACTCATCC
AACAAGCGACACGGCGGACGAGACGCTCAGCTCATGGAGGCATGAGGAAAACGCTGCACG
CGCTGGCCAGGCAATATTATTGGCCCAACATGGCCATACAAGTCAGGGACTATGTTCGGA
AATGCGATACATGCAAGGAGACCAAGGCACAGAACTACCGAATGCAGGTCGGAATTGGGG
AAGAAGTGCGCACCGACCGCCCCTTCCAGAAGCTATATATCGACTTCTTGGGGAAGTATC
CACGGTCGAAACGAGGGCATGCGTGGATATTCGTCGTCGTAGACCACTTCTCGAAGTTTA
CCTTCCTGAAGGCCATGAGGGAAGCCACCGCGGCGGATGTCGTGAACTTCCTAGTGCATG
AGGTGTTCTTCAAATTTGGCGTGCCGGAAGTGATCCATTCGGATAATGGACGACAATTCG
TGTCAAAGTCGTTCGATGCGATGGTCCAGGCGTTTGGCATTACTCACCTGCGCACACCAG
TGTATTCGCCTCAGAGCAACGCCGCCGAACGCGTGAACCGCACAGTGCTGTCGGCAATCC
GAACCTACCTGGGTCAGGATCATCGGGAATGGGACGCGTACCTACCAGAGGTGGAAGTGG
CGATCCGGAATGCGGTCCACAGCGGCTACGGGAGTCACTCCGTTCTTCGCGGTCTTTGGA
CAGCAGATGTACCTGAATGGTTCCAGTTACAAACTGGCCAGGAAGCTGTAGATCATTGGC
CGACCACAGTATTTCTGACCTTGACGCAAAGGACAGACTGGCTGTAATCCGAAGCCAAGT
CAAGGACCACCTGCACACCGCATACGAGCGAAGTCGCCAACGGTACGACCACCGCGCGCC
GACAGCTCCATCTGGAACCGGGACAGGAAGTGTGGAGGCGCAACTTCGCACTAAGCAGCT
TCGGCAAAGCCTTCAATGCCAAGTTCGCCCGGAAGTTCTTGAAGAGCCGCGTCGTCCGAG
CCGTGGGAACCAACGCCTACGAGTTGGAAGATCTCCAGGGACGCGTGCTAGGCGTCTTCC
ACGCAAAAGATATACGAACATAATCGTAATTTGCTCACCTCCTTGCCAGGCAACGGCGGC
GGCAGCGCCAGTCCCCCCCTTTTTTTTTGGGTCAGCAAAAAAAAAAAAATATAGATTACT
TGTCGTGGGTGTGGCCTACGTTGGGCATCGTTATTAGCCGGCTGGGTCAATCCATGAAAT
GCGCACGCAGATTCCTTGTAACTGTCCTTCATGTCGTTACAATAATCTGCGTGGTGATGT
TGCATTTGACGTTATCGGCAGCACCGAGGGTTACTCAGTTGGTTGCGTGCGATATTATGG
GCCACTGCCGATATCTTTTTGGCATATGGTCGGAGTATGCCGGGTGAAGCTGGGCCCACG
GCGGACGCAAAATTTTGAAGGGTGGCAACGCCAGACATGCGATCCACGGCGCCAAAAGCG
ACGATTGCTATTGGCCGCCCGTTTCGCTCTTAAAGGGAATACGAGGAGAGTGGATCGCAT
GCCCTTGGATATGCCCTTGGCCTTCATTTGGGCCGTTGACCCAAAAAAATGCAGCTGTGC
AGATGAGCAGCAACGGTGCCCGCCTCGCAAATGTATGCGTGTGCCGAAATTCGGCACCGA
TGGTGTGGCTGAAAAAAAATGTCGAGGAGTTCGATTTGTTCAGCGGTTAACGGCGGGCGT
GCCAGCTCGAAGTGAGCAAAAAAGTTGGACATTGCATTTCTGCTTGACAGAGTAAAATTT
TTTCCCTTCTGAAAAATTAAGCCGGCACATAATACCAATGGCTTAACAGACGAATAAAAG
TTTTGTTTTTGTGTTCTTTGCCATGTAATAAATTTATATAAATCAAACCGCTCGAATCAC
AAAGAAAATATAATAAAAAAATTGAAAGAGACTTAAAAATTTAAGTTGCGACGAGAGACG
AACCAAATAAGCCAAAAATTAACGGCTCCGGCACCAAGGAGACCGGCTCGCGCACCAGAG
AGGCCCACGAAATATTCAAGGCCAGGATTCAGTGCAGCGGCGCAAACCAGCCATATCCGC
GACGTCCGCCAGCAAGCGTCGGCGCAAACGTGAAGGCGACGAGACGAGCCACCAACGACC
GGGCTCCAACAACGAAGAAGTCGGTCCACAGGCGTAGACCCCGGTCCCACATCCACCGTA
GTGAGTCCGTTCCATTGTTCTGGCCCATCCCTCGGTTCGAGCCCCTGGCATGAGTTCAGA
AGAATTGACTCCTAATTGCACTCCCTGAAAAGGAGTAGATTTTTTTTTATCGTTAAATTT
GGTTAATTTGTATTTATAAAATATATTCATACATACATAGGCACTTACGCCGAGCTTCAC
TTTAGAGTGCGAGCGGTGAGGAAAACTCCAACGGTGATGCATCTGCGCCTGTAAAATATA
AAAAAAAAAAAAAATCTAAAATTAACTCTTGCGCGAACTATGCTCACATACTTACCTAAT
TTGAATTTACGCATTTATATCGCCCCTTACCACCCCCCAGAGAGCTCTTTAGGTAGGGTA
AGGTAGAATTAAGCGATTTAATACATACAATACACAATACGTGACATACCCAGTTTTAAG
TAATTGTGCGGGCCATTGTTCCTAAATCGGGGCAACGATTGCCTCTAAAGTGCCTCATTG
CGCGTTTCTTTTGCGGCGACTAGCCAATATCCTTGTAGTGTTTCGTCGCCTGTTCCGTTC
AGTGTTGTAAAAAAAAAAAAAAAAAATTAATTCTATAAGATAAGAGAAAAATTTAGGAAT
TAATGCGCTGTGTCAATTAGTATAAGTATATGCAGCAGTAATACGCACCTGTGAAGTTAA
TGAATTATCCGCTTGCATGAGATCCTAAACAGCTGCAAGATAAATGCCATAAGCAATGAT
TATGATTGTTATACATTTTAAGAAAACGCAACCAATTATACGCACCTATTGAAAGAAATC
ATGTCCGGCTAAAATAATATTGCTGGGGAGAGTGGGCATTATGGCCGACACGGGCTAATA
TAGGCCATTTGGTGGCCAAAATGAGGGAGACGAGTGGAGGTGATCGTCTCATGGTAGGGC
GGGTACGCTGGGTCCGGAACCGGGGCCCGATCTGGAAGAGTAAGGTGGATAAATAGTGTT
TTTTTTTGTTAATTTATATTGAGTGTCTTACCTTTGTTGTTTACATTTTCATAGTTGTTA
CAGCTGTGGATTTTGTTCATGAGTTAGTAGTTCCGAATATTTGTTATCGATTATGCGGTT
CATTTTGAGTAGTGTTGTGTGAGTCTATTTTGCTACAGACGTGTAGCTTTGTTGTTATCG
ATTGTGCGGACTGCGGGCCAGGGATGGGACCACACCCAGAGAATCCGATGAGCCAGCCGG
CGCGGCCACTGAGAAACAAGCAGTTCCCTAACA
>Tv1
AGTGACATATCCATAGTCGCACCCACCCTTTAACATAACTTAGCACATAAGCATAAGCAC
AATTATAAACATTTCTAATATTGTAAACAAAGAGCCTGGTGATAACATCGACATTGGTCA
AGATCAAACTGTCCCCCTTTGGTAGACATAAACAATTCACCCTAAATATCACGCCACTGT
GGTAGACATAAACAATTCACCCTAAATATCACGCCACTGTCAATGTTCCCATCAGAGTAC
TATCCCACGCATAATTGCTGACGCAGCTCAAACTTCACTCAATTTTGACTCAAACTCTCT
CAAAGCGAAGTTTGCTAAGCGACCGCAACAGTTAGATAAATCAGTTCATATTCGGGAAGC
AAATCTGAATGTACTCAACAAAAGTAGCCGTTAAGTGAAAATAATAAATTGAAATATATT
TTTTTATAGTAACCTAACGTGTAAAACTTAATTGGCGCAGCCGGTAGGATACGTCGGGAA
AAATTAAAGATCGCTAAAGGATAATTAATTCCCAGATCTAACGCACAATCGCGACCGAAA
GTGTTGTCGGAGTTGTAATAAAAATTTTCCTCGAATACGTATCCGCACAAGAACCTTCCG
GTCCCTAGTTAGCTTAATAATATTGACCCTTTGGGCAATAAAGCTACTACAGTTAATAAC
GACTGGCTTTGCATATCGTTTGATCCCTGCAATACGTTATTACTGAGTCTTTTTAAGACA
CACACACAAAAAAAAAAAACATTTAACCAATAATCCATCACAAACTTTAACCTAAAATAA
AAGTGCAAAATCAAAGAACAATAAAGTTCAAACCTACAAACTCAAAACTATTCAAAAAAA
AGTGTATTACACCAAGATGACAATGGAATTATCAGAACAACACCTCAACCAGGCCCTTTC
ACAACTTAGACAGGTGCCAAGCTTTGACGGATCAACGGATCAACTAAACGCCTTCATTAA
AAGGATAGATTACATCCTACACCTGTATCCAACCCGAGATGTTAGACAACATAGCATCTT
ATACGGAGCCATCGAATTGCAAGTCACAGGAGATGCTCAGAGAATATCACAAAGGACAGC
AGCCAACACTTGGCAGGAGCTGAGAAACGCATTGATTGAAGAATACAAAGTGCAGACACC
ATTTGAAGAACTCCTTCGACGCTTATACAACACGAATTACCAAGGAAACGTCCGTAAGTT
CATCGAGGAGCTCGAGAATAAATCTTTTGTTATATTAAATAAGTTAGCACTAGAAAATAT
ACCTAGCAATACAACCCTTTATACAAATGCTATGAATAACACAATCAAAGATGTTATTAC
AAAAAAATTACCAGATAGGCTTTTCATGATGTTAGCCAGACACGACATTACGTCGACACA
AAAACTAAAGCAAGTAGCTCAAAGAGAGGGATTATATGAAAATAGTGTTACTGAAAAACC
TAAAAATAATAATGTTCAGGGAAATCCAAATAACAATCGTAGGAACATGGGAAATTATCA
GCAAAATGCTAACCCAACCACCATTTCAAGTGGTTATTCCAACACGAATCAGAGTTATCA
CGCACAAAATAAACAGCATAATAAGTCCGAAGACAATCAGAAAGCTCACCACGAGTTTCC
AACAGAAATTAAGTCAAGGTAGATACCAAAATCCCTTAAACTACCAAATCAGTCCCATTC
ACGCTGAATGCACCAAACCCTCCCGACTAACGTCAAGAGATAGTAACAGTGGGCAAATTA
GAATCTGGGATAACATCGGGAAATTTTTATTCAGCAAGCCTCGGGAACCAAACAGGAACA
AATCCATTCATAAAAATTGGATTATGGAATTGACGAAGTTCTTAAAATGTGTCATCGACA
CAGGTTCAACCATAAATCTAATGAAAACAAACCGCTTAAATTTTCCAGTTTACAACGAAA
CATTAAAGGTTCACACCATAAATGGTGTTATTGAATTAAAACAAAGTATACGCTTAGGAG
CAAGCAAAATTTGTCCGAGCAAACAAAAATTCTATATTCACGACTTCTCAGAGCATTATG
ATGTTCTGATTGGGAGAGAATACCTTGAGGCATGTCAAGCAAAAATAGACTATGCACAAG
GATCCGTAACCTTAGGAGAATTTAACTTTTGTTTTAGATATAACGACGAAGAGGTCGAAG
AGGACATGACCGCACAAGAGTGCCTTGATCCACCCTCAACAGAGGACAGACCATTTAACT
TCGCTATTAATAATGAATTAATAGAAAACAATGAGTTTAGGCTAGAGCACCTAAACTCAG
AAGAAAAAGAAAAAATAAAAAAAGTTTTACATGAATTTGTGATATCCAGTTACCATGAAG
GTGACAATTTGACTTTCACTAGTTACAATTTAAACACCAAATTCCTAACCAAACATGAGG
ACCCCATTTACAAGCGTTCCCATACCAATATCCTCCAATTATCGAATGAAGAAGTTATTC
CATTTAGCGATTTGATTAAACCAATTCCTAATGGTTTACCAGTAATAATTGTTCCAAAGA
GAAACGATGCATTTGGGAAGCCAAAGTTCCGGTTAGTCATAGATTACCGCCATTTCAATG
AACTAACTATTAATGATAAATACCCTATCCCGATCATGGATGAAATATTAGACAAACTTG
GGAAATGTCAATATTTCACAACCATTGATCTAGCCAAAGGCTTCCACCAAATCCAAATGG
ATCCTGGTTCAATACCCAAGACCGCATTTTCGACTAAACATGGCCATTACGAGTACACTC
GCATGCCATTTGGTCTTAAGAATGCACCTGCAACGTTCCAACGTTGTATGAACAATCTCT
TAGAAGATTTAATTTTTAAGGATTGTCTGGTCCACTTAGACGACATTATTATTTTTTCCA
CTTCATTGGAGGAACACATTTTGTCGCTACAAAAGGTATTTAAGAAGCTTAGAGAAGCTA
ACTTAAAACTACAGTTGGATAAATGCGAGTTTATGAGAAAAGAAACTGAATTTCTCGGTC
ACATAATCACAACTGAGGGTATAAAACCAAATCCCAACAAGATACAAGCAATTGTCAAAT
TCCCAATTCCAAAAACCCCAAAAGAAATTAAATCATTTCTAGGATTATGTGGTTTCTATA
GGAAATTTATACCAAATTTCGCTAATATAGTAAAACCATTAACACTTAAATTAAAAGGGA
GCAAAATCAATATAAAAGACAGAGACTACGAACTAGCGTTTGAAAAGCTAAAAGTACTCA
TAACATCCGACCCAATTTTAATATACCCTAACTTCGAAAAACCATTTTCATTAACTACAG
ACGCGAGTAATATGGCAATAGGGGCCGTCCTTTCGCAAGAGCATAAGCCTATATGCTATG
CAAGTAGAACTCTCAACGAGCATGAGTTAAATTATTCAACGATTGAAAAAGAATTATTAG
CAATCGTTTGGGCCACTAAATACTTTAGGTCCTATCTCTTTGGTCGACAATTTCAAATCC
TTAGTGATCACAGACCACTCGTCTGGTTAAATAATATGAAAGAACCTAACATGAAATTAC
AAAGGTGGAAGATCAAGCTAAATGAGTTTGATTTCCAAATTAAATACGTCCCAGGAAAAG
AAAATTATGTGGCAGATGCTCTGTCCAGAATTCAATTAAACGAAAACTTCTTAGGCGAAG
ATACAATTAGCACAAGAGCAACAATACATAGTGCTCAAGAAGACAACAGTAACCATTTAC
AAATCACAGAAAGACCACTTAATTATTATAATCGACAAATAGAATTTGAAAAAGGAACCG
AGAACGAAACAAAAGTTACGAATTACTTTCACAAAACCAACATAAAAATTACGTACAAAG
ACATGACTAATACGCATGCCAAAGAATTAATAAAAGAATACTTATGCACAAAGAAAAGTG
TGCTATACTTCCACAACGAAGCAGATTTTCCAATTTTTCAAGAAGCCTACTTAGAAATAA
TAAGTCCGAATAATTCAACAAAGGCAATGAAAACTAGTACAAAATTAATAGACCTTCAAA
CATATGCAGAATTCAAAGAATTAATATTAAAAAAGCACAAAGAATTATTACATCCAGGAA
TTGAAAAAACTATCAATTGGTTCAAAGAAACCCACTATTTCCCAGATTATCAAAATCTAA
TAAATGAATGTGAGACTTGCAACATCGCAAAAACAGAACACAGAGATACAAAATTAACTT
TCGAAATAACTCCGGAAATCGCTAATATCCGAGAAAAATATGTAATGGATTTTTACATAG
TAGGAGATAAACAATTTTTATCTTGCATTGATATCTATTCAAAATTTGCATCATTAATAG
AAATAAAAAGTAGAGACTGGCTAGAAACCAAACGAGCTATATTACAAGTGTTCAACCAAA
TGGGTAAACCCATCGAAATAAAGGCAGACAAAGACTCAGCTTTTATGTGCACAGCTTTGC
AATTATGGCTAAAATCAGAAGCAGTAAATATTAATATAACCACTAGTAAAAATGGTATAT
CCGACGTAGAACGATTTCATAAGACAGTTAACGAAAAACTAAGAATCATTAACAGCGACT
CAGACGTCGAAAATAAACTTACAAAATTTGAAACTATACTCTACACGTACAATCATAAAA
CAAAGCACAAAACGACTAACAGAACACCAGCGGACATATTCATATATGCAGGTACACCAG
AGTATGACACACAAGCTAATAAAGAAAAACTAATAAATAATCTCAACAAAAAACGAACAA
ATTATGAAATTGACACTAGATACAAACACTCACCGTTAGTTAAATCAAAGACGACAACCC
CGTTCAAGAAAACAGGAGAACTAAGACAAATCGACGACAAACATTTTGAGGAAACTAACA
GAGGCAGGAAAATAACACATTACAAAACCAAATTCAAAAAGAAAAAGAAGACTAATCAAA
GCAAATATAACAATTACAGGTCAACAACAGACAGCGATCAAAACATACAAGCACCAGCTT
AAATTAATTATTATAATATTACTATCAATAACTGTAAACTATATAAATGCACAGAGTATT
GAAATTAATCCTATCAAAGCCCATAACGGATATCTCATATTTAAAACAGGAACCATAGAC
ATTCCGACAGATTACGAATTCCCACTGTTTAACGGTTAATATAACAAAAACCGAAGAAAC
TTTTAACAATTTAATTGAACAAAGTAAAGAATTCAATAACCTTATACAAATCGAATACCT
AGTAGAAAAATTAAACAGAGAAATAAACGGCTTAAAAATAGCCAAACGCAACAAAAGAGG
TTTAGTTAACATAGTAGGAACAGCATATAAATACTTATTTGGAACATTAGATCAAGAAGA
CAAAGCAGAAATTGAACAAAAAATAAGCAACTTAGCAGAAAACAGCGTTCAGGTTAACGA
ATTAAATTACATAATAGAAGCTATAAAACAAGGGGATAGGAATCATGAACGAACTAGATC
AAGAGAAACAAAAAGGGAAGAAATTAGATATCCTTATATTTAACTTACAACACTTTACAG
AATATATAGAAGACATCGAGATGGGAATGCAGCTCACAAGATTAGGAATTTTTAACCCAA
AATTACTAAAACATGACTATTTGTTGCATGTTAATTCTGAGAAATTGTTGAATACAAAAA
CTTCCACTTGGTTTAAATCAGATACAAACGAAATACTGATAATATCCCATATTCCTCGAG
AAATAATAAAAAGCCCGGTATTCGAAATAATTCCATACCCGGATGAAAATAATAATATTT
TGACAGAAATAGCTCATGAAAAATATTTTACCCAAGATAAAAAAGTTTATAGCAGAGAAA
CAAAAAAATTAATTAATAATAAATGTTTAACAGGAATTTTAAACCAAATAACATCAGAAT
GTAGTTATACTAAAATTTTGCAAAATTTTCAAATCAACTACATAGAACCAAATATAATTT
TAACTTGGAATTTACCAAAAACTATATTAAACCATAATTGTATAAATAACGAAATAACAA
TAGAAGGAAACAATATAATAAAAATCTTTAATTGTTCATTGCAAATTAATGAAATTTCAA
TTTCAAACAATATGTTAGATTATACCTCAAAGCATTTACGTAGGCAATGATGTTATAAAA
TTAGAACCACTTTCGTTTGTACAAACGAAACAAATTATTATATGCACATACAAAATTTAC
CAATGTATTCCAGATAATTACAATAACCATATTTGTAATCATATTAATAAGTTTAACACT
GTATTGACATATAAGTTCAAAAGCATACCTAAGAAATTAATTATAAAATATAAAAAACCC
AAAGTAGAAGAAACACCTACAATAATAGGAGATATACCAATTCTAAAAGAAGAAAATGTT
ACACTATATCCAAACTTAAACACCTGAGGACAGGCACTTTTCTAATGGTTGGGGGAGTGA
CATATCCATAGTCGCACCCACCCTTTAACATAACTTAGCACATAAGCATAAGCACAATTA
TAAACATTTCTAATATTGTAAACAAAGAGCCTGGTGATAACATCGACATTGGTCAAGATC
AAACTGTCCCCCTTTGGTAGACATAAACAATTCACCCTAAATATCACGCCACTGTGGTAG
ACATAAACAATTCACCCTAAATATCACGCCACTGTCAATGTTCCCATCAGAGTACTATCC
CACGCATAATTGCTGACGCAGCTCAAACTTCACTCAATTTTGACTCAAACTCTCTCAAAG
CGAAGTTTGCTAAGCGACCGCAACAGTTAGATAAATCAGTTCATATTCGGGAAGCAAATC
TGAATGTACTCAACAAAAGTAGCCGTTAAGTGAAAATAATAAATTGAAATATATTTTTTT
ATAGTAACCTAACGTGTAAAACTTAATT
>Telemac
CTGTGTAGTTGCAAGCTTTTTTGCAACCAATTAATTCTAACTGCTTGTGCAGCGAAATTC
AAACACTTAGATTAGTTTTCAAATGGATTTATTTGCCGCGCAGGGCACTTATTAGAATTT
ATAAGTTTTAAATTGTTGCTTGGCAGCCAACTCGAATTAGTTGTGCCTAGGTTGCGATCA
AAACGAAAGACTGACTGGTTATAACAATATGTAAAGCGAATCGAAACGAAACTCCAATAA
GACGCTCGCCGGTTAGAGCGAAGGGCAGCAATGCAAGCAAAGCAATTCAGAAGGAGAGTG
GACAGCAGCTTACAAAGAGCGCGCAAAAAAAACTATTTGCTCTTAGGCTGTAATTATGAT
TGTTATTTTCTGCTGTTGGATGATGTCCGCAGCCGTCGGTGTTATCTCTGCTGTTACTTG
ACCAAACATTCTCCCCCCGTTGGAAGGCAAGGGCTTTCAACATCATCCTGTTTGGGCAGC
AAACACAGCTTTCGTACAGCTCTACGTATGACTCCAGTCGCAGTTTGAAGCACAGCAACT
CTGGATACCCCATCAGATCCAGAGATCAGCTCTTGCACTCTGGCGAGTGGCCACTTCAGC
GGCGGTAGATTCTCATCCTTTACAAGGACAACATCGTTAATGGAGAGTCCAGGCTGAGGA
GTGCGCCATTTGGAGCGCTGTTGAAGAAGCGTCAAATACTCTTCGCGCCAACGGGCCCAG
AAATACTTGTTGGGAGATATGTGACGGCGCTGAAAATAATTAAGCCCGATTGAAGTTAAG
CTGCCTTAGATCGGGCTCAATGTATGATGAAGATGGCGCTGTACCCAGGAAGTGTGCGGG
TGTCAAGACGTCAAGATCACCTGGATGCTCTGAAAGTGGAAGTAATGGTCGAGAATTAAT
AATTGCCGTGATGTGGCAGACGAGCGTACGCAGCGAATCGAAATCCAAAATGGAAGAGCA
AACAGATCGATAAAAGTGGTGCTTAGCAGTCTTCACAGCGGCTTCCCATAGTCCACCAAA
GTGCGGAGAGCGAGGAGGGATGAACAACCATTCAATTGATTCGGTTAGGCAAAACTCGTT
AACGGCCTTGACATGCTCGTCTCTCAGGAACAGGCGGTTCAGATCTGCTAGTTCGTTCTT
GGCACCTACGAAGTTTGTCGCATTGTCAGACCAGATCCTTGAAGGTCGAGAGCGAGTCAG
GATGAAACGTTTTAGGGCGTTTAGAAACGATGTTGTGGACAAGTCCTTTACAAGCTCTAA
GTGCACCGCCTTTGTAGCGAAGCATATGAACAGACTGATATAGCATTTCACTGGTGGCCT
GTTGCGCACTTCGTTCTTGTAGTAAAATGGTCCACAGTAATCAACGCCAGTGACCCATAA
AGGGGATACGATGTTATTAAGACGATCAGCTTGGTAGGTTCTGCCATTATATGCTTCGGC
CAATCGTGGCTTGGCACGGAAAACAGATTATGCATTTGGCAACAATACTGGAGACTGTTT
TTCGACCGCCAATGGGCCAGTACTGGAGCCGAATCGAAGACAATAAAGCGCGAGGTCCAG
CGTGTAAGTTTCGTTTATGAAAGTAAACTATGATTGCTCGCGTCACAGGATGCTGACGGG
GCAATATAATCGGATGTCGCGCTGAGAAGTCCAACGACGAGTTTTTCAGCCGTCCACCGA
TGCGAAGTAGGCCGAAGTCGTCAAGGAATGGTGCAAGAGAGGCCATTGAGCTAGACGGTT
TGACATGCCTTCCTTCCTTCAATGCCTTGTAGTCATCGCTGAGAGTAGCCATTTGCACTG
ACCGCAGCAACCAATGTGTGCCATGATGCAAGTGGTCAACGGTTAGTTCAGCTCCTCGGA
TTCGATTTACAAATTTGTAAACATAAGCAAAGACCCGCTGCAGCTTGGAAAACGAATTGA
TGAACTTGCAACCAATCGAGAGATCCGGTTGCGCTGCAGTTCCGAGGAGTACCTTGTGTC
GAAGTTCTGGTAAGGATTCGACAGGTACACAGGAGGCAGGCCACTCTTCCTTTCCCTTAC
TGAGAAAACTCGGACCATGGGCCCATAATGGAGACCGGAAGAGCTCACTAGGCAGCGCTC
CTCGTGAAATTATATCCGCCGGGTTTAATTCGGTGGGAATATGATGCCATTCCATTCCAG
TGGTGAGCTCTTGGATGGCTGCGACTCGGTTGGCAACGAAAACATTGAATTTCGAAGCAT
CATTGCGAATCCAAGCCAAAGTCACGGCAGAGTCTGACCAACAGTAATACCGACAGTCGA
ACACTTTCATTTGGCATATTTCGCTGAGAAGTTGAGCCAGTAATGCAGCTCCGCAGAGTT
CCAGCTTTGGTACCGTGATGGTTTTCACAGGCGCGACACGCGATTTGGAGCATAAGAGAC
GCACGCTGGTGTTGCCATTGCACTTTGAGACTGTATAGACGCATGCTCCATAAGCGCTTA
GGCTGGCATCACAAAATCCGTGAATCTCCACTGTACTGTCTGATGAGAGTGCTCGACGGG
GATACTGGAATTGCTGAGTATACTCAAAATCAGCGCAGAAGTTGACCCAGGCTGTGCTTA
AGTGTACGGGCAGGCTCTCATCCCAGTCCAGCCTTTCTCTCCAGAGATCCTGCATAAAAA
TTTTCGATTTTGTTATTACGGGACCAACAAGACCAAGGGGGTCGTAAAAGCGAGCAATTG
CGGAGAGTATTGACCGTTTTGTCAGTCTGGAGGGCAACCTCAGTGGAGAGAAGGAGAAAA
GGAAACAGTCTGAAGCGGGATCCCAAACGAGGCCTAACGTTTTCGTGATGTCACTGCCAT
CGTCAAACTTAAGCAGCGTTTCTCTATCCTCTTCCGGATATGTTTTGGAGTACAGAATGT
GTCGCTAGAACACCATTTGCGCCAGCCTAAAGTTCCCCTTGGCGAGTAGTCCAGATGTTT
GTTTTCAATATCTCAATTGCTTCTTGAACACAGCTACCACCAGAAATGAGGTCATCCACG
TAGAAATCTCTTTTAACAATGTCAGAGCCAATAGGGAAAGTTTTCTGCTCATCCATGGCC
AGTTGGTGCATAGCTCGCACTGAGAGAAACGATGCTGGTTTTGTGCCGTAGGTGACGGTG
TCTAATTTGTAAATCTGTATCTTCTGATGCTGAGACTCACGCCACAAGATACATTGAAAA
TAACTGTCTGCGGGTTCGACTCGTACGCATCGATACATTTTGCATATATCGCCTGTCAGG
GCGACTGCAAATGTACGAAACCGCATCAGTATCGAAAACAGCTTCGGTTGGATGGTAGGA
CCTGCCATCAGTGCATCATTCAGCGAGTGTCCAGAGGTAGTAACTGCTGAGCCATCAAAC
ACGACCCTTAGCTTGGTTGTAGTGCTATCCTCCTTCAGCACGCAGTGATGTGGCAGGTAG
TACTTGCATTGGCCCAGTGCAGCTGAGGTAACAAGTGACATGTGACCCAAGTCAAGATAC
TCCTTGATAAATGCTGCATACTGGGGTTTCAATAGTGGATTACGGTCTAGTTTTCTTTCT
AAGTTCAGGAATCGACGAACCGCCTGTTGATAGGAGTCACCCAGCGGATACATGCCTAGA
CGTAGCGGTAAACGAACTGAATAGTCGCCAGTCGACAGACGTTTAAAATTGGCCTGAAAG
TGTGCCTCACAGTCGCGTTCCTCCTTGTTTGGTAAGGACTCAGGGTCGGTGCAGCATTCC
AATTCCCAAAAACGACGGATTAATTCATCAATCTGTGTATTAGGCTGCAGATGCGAGTCA
ACCAGCAGATCTGGATTCTCCATTGATCTCATGGCCATGAATGATGATTTTCCAGCATGT
GAGGCACCTCCCGTAGCCACCCAACCAAGGCGAGTCTTTTGCAATATCGGCAGTCCAGCA
GCTAGTTTAATCTGGCCGACGCATAGCAGATCGAAGAACAGACTGGCTCCAATCAACATG
TCGATTTGCTGAGATTTAAAGAATTCAGGATCAGCTAGTTGTATATTTGATGGAATGTTC
CATGATGCAGGGTCAAGAGTGAAGCCAGGCTGATTATCGGTGATGGATGGTGCAATCAAG
GCCGGGATGCATGTGGAGTACTCCGACACTCGAGATTTGACATTGATGTTGACCGAAAAC
CCATCGGACGCAAATGCTGCATCACCAATGCCAGAGACGATTACTGTTGACTTGAATTTG
CGCAGCTGGAGCTGATGAGCAAGACGAGAGGTGATGATGTGCAACTGCGACCCAGAGTCG
AGCAACGCACGGCAAGGCACCAAGGAGCCAGCGCGATTTTTCACGTTGATGACGGCAGTG
GCAAGCAGGACCACATCGTGCTTGAGATGCTGGGCGGTAGTGAGAGGCGAAGATAAAAGT
GCCGCCAAGGTGTTTTGGGATGACGAATAAGTTTCGGTATCTTGAGCATTGTTTGGGCTA
GAAGCAGCGATGTGACTGCTTGTGTTGCCAAGATGCAACAAGCTATGATGTTTGCTTCCA
CAAACTCTGCAAGCGCTGGAGCCGCAGACTCTCAGCTGATGTCCCCTTTGCAGGCAGTTT
AGGCACAGCGCAAGCCGCTTGGCTTCGTGAAGGCGCAGCAAGGGCGATAAATTTGCGAAT
TGCAAACATTTATAAATAGAGTGGCCTGCGACTTCACAAAACACACAAGCACTCGTTCCA
TTCCTAGTCACTACAAACGTTCTTCTACTACTGTTGTTCTGGCCCACCTGGGAGCTAGGC
GTGTACATTGCCGTAGCGTGATCCGCATTTTCCAGCCTTTGGCAACGCCTCTCTATGAAG
GTTGTAAACCGCTCGCATGATGGTATGACGTCCAACGGCGCATCATCCTCCCAGCTAGCC
TGCGTAACGCTATCTAGTTTTTGCAGCAACGTATGTACTATGACGCAACCGGCGATCTGT
TCCACACTGCCCATCGATTTTAAAGCACGTAGATGAGAGTTGAGCTTATCTGAAAATTCG
CGCAGCTGTGCAGTCGCGCCCTTGTCCACCTTTCTCAAACCCAAAATTTCAGAGATGTGT
GCCTGAAAAATAAGACGCTTGTTATTAAAACGCTTATCAAGCAGTTCTAAAAGCGGCAGC
ATAATTTGCGTTTGAAATTTCCAATGAGCGAATTGTATCCAGCGCTGTTCCTTTAAGGCA
TGACCGTTAGATGCTGGAGTTTTTCAATGTTGGTCAAATACGGATCCTTGTCAATGACCG
TGGTGAACAGGTTCGAGAAATCGGCCCATTCTGTGTAGCCTCCACTAAACTCCGGCAATT
TAAGTTGAGGCAATCGAGAGTGGTTTGGAACAACAAAGGTAGAACGCGAGTCATCGGCTG
CGGCTGAATTGAAGGTGGAACAATGCGGAATCTGCTGAACCTTGCTTCGATTTCCGCGCT
CGCGTTGAAGGGACAGCCGTAGCTGCCTAATAGTTGACTCAAAACTTGTCTGAAGATCCT
CATCAACGCTGGCATGATCCACCTCCAACAAACCATCACAGACTATCTCAAATTTCGCCT
GCAAGTCAGATGCCATGCTTATGTAATCTTGCAGCTCGTAGTCATCAACATCGCGAAGTC
GAGCGGGATCAAGTTCCGAGGACAATCTATTGAGTCGATCAGTTAAATTCTTGATCTTTA
TTTTAAAAACAGCAGCCTGGGTTCCAACCGCCACTTGACTAGCTGATGTCGCCTCATCAT
TTCCATTTGCACTTGCACCTTCATCAAACATTATGAATGTAGCGCACAACAAGGTTCACA
CAGCCGAACTACAATACAAGTCTGATCGCGCAAGTGTTCGTTCGAGCGAGATAGCGTATA
GCGGGTTATAGCGCGCAACGATTAGCGGGGATTTGCTACGGCGTTTATGTATAACAACCA
ACTGTATGCAGATGCGCAAGCAAACGGCTCACCACACAGCTTTGCCCGAACTGATAACTG
TCCGTTGACACGACAAGAACGAAGTACAAGAAAAAATAGAAAAAATGAAAGAAAGAAAAA
TCACGTCGGGGTCACCAAAATGTGTAGTTGCAAGCTTTTTTGCAACCAATTAATTCTAAC
TGCTTGTGCAGCGAAATTCAAACACTTAGATTAGTTTTCAAATGGATTTATTTGCCGCGC
AGGGCACTTATTAGAATTTATAAGTTTTAAATTGTTGCTTGGCAGCCAACTCGAATTAGT
TGTGCCTAGGTTGCGATCAAAACGAAAGACTGACTGGTTATAACAATATGTAAAGCGAAT
CGAAACGAAACTCCAATAAGACGCTCGCCGGTTAGAGCGAAGGGCAGCAATGCAAGCAAA
GCAATTCAGAAGGAGAGTGGACAGCAGCTTACAAAGAGCGCGCAAAAAAAACTATTTGCT
CTTAGGCTGTAATTATGATTGTTATTTTCTGCTGTTGGATGATGTCCGCAGCCGTCGGTG
TTATCTCTGCTGTTACTTGACCAAACAG
>Paris
CAGTTTGTCAAGTAATTGTTTGCAAAGTGAAAAACAGCACACAAATTCATTTTTAGGCTT
ATATTTTACCGAATTAAACTATTTCTTCTTCATTTTTTTTGCATATAATTATTATTCTAA
GTATTCTTAATAGATATAAGGCACAAACATAACAAAATTCAAAGCGCAAATGTAAAAAAA
ACAGTCAAAACTAAAATTAGGCAAATATTGCGCTGTCAATTAATTCTTTGCAAAATGCAA
ACACAATTCGAAATAGAGCCCAAGCTACCTAACGGTACTTCAAATTCGAAGAAATTTGAA
TGCATGAGTCATTGGTATGCAGTGTGCGAATGCCTTCTAAACGATTTTGCGATTTTAACA
GTTCACATCTTGCCTAATTGAGAGCTTCTTACAATGCCTGGCCAACGAATTAATGAAAAC
GTTATTCAATTAGTTTATTTCCACTACCACAAAGGAAAATGTGCTAAGGAATTGGCGGAA
ATGTTCTCAATTAAGCTAAGAACTATTTATAATATTATTAACCGCGCCGAAAAAGAAAAC
AGATTGGAATTAAAGCACTCCGGAGGCAGGCCAGCAAAGCTCAGTAGACGCGATCATTCA
AAAATTTTAAAACAGATTAATGAAAATCCTCAAACTAGCCTCAGACAGTTAGCATTGGAC
TTGAAAAATGACTGCAATAAGACAGTGAGCCACGAGACAGTTCGTAAAGTTTTAAAAATG
CATAAATACTCCTCGCAAATAGCTAGAAAGAAGCCACTACTATCTGCAGTAAATATTCAG
AGGCGGCTTAATTTCTCTATTACGAATGTCAACAAGCCCGCGGAGTACTGGGATGACGTT
ATTTTTTGCGACGAGACTAAAATAATGTTATACTATCATGACGGACCCAGCAAAGTTTGG
AGAAAGCCCAACACAGCTCTGGAACAAAAGAATATAATACCAACAGTAAAGTTTGGCAAG
CTGTCTGTAATGGTGTGGGGCTGCATATCGTCGAAAGGTGTTGGTGAGCTGCGCATTTTC
AACGATGTGATGACGAAGGAATTTTACTTGGACATTCTGAAGAATGAATTGTCAAGGAGC
GCAATAAAGTTTGGCTTCGTAGACCCCCAAAACCCCAGTAAACAGAGGTACAAGCTTTAT
CAGGACAACGACCCCAAGCACAAATCGTTTTTGTGCAGGACTTGGCTGCTGTATAATTGC
AGCAAAGTCATTGACACCCCTGCCCAGAGTCCTGACTTAAACCCGATTGAAAATTTGTGG
GCTTTCCTAAAGAAGCGCGTCGGGAAACGGAGCCCAACTAACAAAAACGCTCTCATCAAG
GCCATTCAAGAAGAATGGATAAAAATACCCGAAATATATGACCTGCATAACCTTATTCAG
TCAATGTCTCGTCGTCTACGGGCTGTAATGGATGCTAATGGCCAATATACCAAATATTAG
TACCACAATAGCTATAATTTCCTAGATTTAGTTATGTATACAGTACTAGTTTGCATTTTG
CAAAGAATTAATTGACAGCGCAATATTTGCCTAATTTTAGTTTTGACTGTTTTTTTTACA
TTTGCGCTTTGAATTTTGTTATGTTTGTGCCTTATATCTATTAAGAATACTTAGAATAAT
AATTATATGCAAAAAAAATGAAGAAGAAATAGTTTAATTCGGTAAAATATAAGCCTAAAA
ATGAATTTGTGTGCTGTTTTTCACTTTGCAAACAATTACTTGACAAACTG
>TART
CAATTTAAAAAAAACACAACTTAAAAATCAGAATTTTTCAATTCTAATAATTAACCAAGC
TTGCAAATATATTTGTGAAGTTATCTGAGTAATTGCTAAACAGGCATAGTGGCAAGCAAA
TACAATAAATATTTAAAAGGTGCAATAGTGGTAAAGACAAACATAACTGCACCAGAAATA
ATATATAAAGTGCATAAATGCAAAAACCAACTGTGTCTAAAAGCCCGCCTAAAAGTCCGC
ATAACGCTTCTGAAATTACCGCAAACTCGGCTGTCCCCCCCCACCGCGCAACCGAAGAAT
GCAGCATAAGTGAAAGAGCGAAAAGTGAACTTTCACAGTTGCAGCAACAGCTCACAAAAA
ATCCGCAAAAGCAGCTCAGCCGAGAACACCGGCGACAGCAGTTGCTAAGGCTATGCGAAG
AGGAGGAAAGGTTAATGCCCGATGTCCCAGCGCAGCAGCCGACGCTTACGCTCAAGCATA
AGCCGAAGCTGAAAACAGTTCTCGCCAACTCTTCACCGCCCAGCTCGGCACCGCTGAGAA
TGTCTCTGACGAAGTCGTCGAAAGCTAAGGCAAGGAAAGAGAGCCAATCATCTGCCTGCA
GAGAGAAAAGTCCAGAAGAGAACACCTATGTCAATGTGTTGGAGTCTGACGATGAAAGCG
ACATAGCAGCCAATAAAAATTATGACCAGCCGCAACAGCAGACAACTATTGCACAGGTAC
ATAATTTCAATACAAATACTAGCATAACTAGCACTCCCAAAGCAGCCTCTCACTGTGATC
CATCGCCAAACGTATCGGCACACGAAGTTGAACTTCATAATGTTGATAACACAAGAGAAG
CTAGCTATGTTAATAACATTGATGAACTAACAGACGTCTTTGACGACGAAGATGATGATG
ATGACTGTTACCGGCCCGCTGCTGTTATTAACAGCTCAGTTGCTGACATGCTTAACAGAA
CAACTACTGTTGAGCATAACAGCACAGCCACTGCTAACAGAGGGGAAATTCTTGCAAATG
TTAAAACATCTGATGCATTTGCTGCCAATAAAATTAATAGTATTACTTTTGAAAAAATCG
AACCAATTCCACAAACAATAACGCCAACAGTAGCAAAAGGACCTAAATTTAACTGCTCTA
TGCTACCTACAACTTCCCTGTCTGCCAAGAAAAGTTTAAAACGTAAAGGTACACTGCCGC
AACAAAGTAAACAAAAGCGAGCACAGACACTGGCAGTACAAGGAAACTCACGACCAGGCA
TGAAGATACAGGACTTCTTGAAGTCATCAACAAGAGTAACTAAGGCAACAAATAAAGCAG
CTATAATCAACAAATATAAAAAAAGCAATCGTAATACTAAAAAAGTAAACCCCTCTAGCA
GCACTAAACTCAACAACAGCAGTATGGATATTGACCTGGATAGCAGCGACATATCAGCAA
ATAACATAGGCTCTGATGATGACATTGTTCAGATCCAGAGCAATGCACAAGAGGTTACAA
ACCACGCCACCAAAGTCCAGCAACAACAACAGCATCGACAGCAGCAACAACATCACCAGC
AGCAGCAACAACAGCAACAGCAGCAGCCAACTAAAAGCACAAAAATTCCAACAATTTTTC
TACCCAGCATAAGTGACATACAACAAATAATTGATATGCTCAATAATACAGTGGGTGCAA
ATAAATATACAACAAAGTGCACACAAAACGATGGAGTCAGAGTGCAATGCAGCGACTTAC
TATCGTATAATGCAGCTATAGCACTGCTCGGCGCCAATACGGAAATACAGATGCACACCC
ACCAGATGCGAAGCGAGCGAGGATACCGTGTTTTACTTAAAAATGTCCACCACTCCACGC
CATGCGAGCAAATCCGAGCAGAATTGGCGAAACATGGACACACGGTTCGCTTTGCCAGCG
TCATTAAACATCGATTTGAGCGACGGCCACTTAACATGTTTGAAGTCGAACTGGCACCAA
ACGGCGACACCAACGACAAAGTACTGGAACTGAAAACTCTGGGAAACCAACACATTGAAG
TAGAAAGACAGCTGAAGCGAGATGAGCCTGTACAGTGTCATCGGTGCCAATCGTTTGGGC
ATAGCAAGAACTACTGTCGTAGGCCTTTTGCATGTCTCAAATGCGGTGAACAGCACCCGA
CTACAACGTGTACTAAACCCAGAAACACACCTGCTAAGTGCGTCAACTGCAAGGCTGACC
ACATAGCCAGCTTTAAGGGATGCAGTGTGTACAAAATGGAGCGGGAAAAACTAGCAGCAA
ACCGTGTCCGGGCGGCAATTGATAGGCAACAGCAGCACCAACAACAGCAGCAACAGCAAC
AACAACAGCAGCAGCAGCAGCAGCAACAGCAGCATCAGCAACAGCAACAGCAACAACAAC
AGCAACAACAGCAGCAGCAACAACAACAACAAAATCGGCAGCTACAACAACATCAGCAGC
AGCAGCAACAACAACATCGGCAGCTACAACAACATCATCAGCAGCAGCAGCAACTACAAC
ACCAACACCAGCAGCCACAATACCTAGCAATTAATACTTCAGCTCCTAGTGGAATTAAGT
CGACTAAGGAACGGAAGCAACAGCAACAGCAACTTCGGCAACAACAGCAAAAGCAGCAGC
AGCAACAACAGCAGCAACATCAACAATTGAAGCCAAACAATCAACTGACTTATAGCCAAG
TAGCCAGTGGACAAGCAAATACGAGCCTCAGTCACAACCCAGCCATGCAACACCTCAAGA
AGTACCAGCAACAGCTACAACTGGAGCAGCAACAGCAGCAACGACAACAGCAGCAACAAC
AACAGCAGCAGCTACAGCCCGAGCAGCAGCAGCAACTTCAGAGGCAACAGCGACTGAGGC
AACAACAACTACCTGAGCAGCAAAAACGGCAGCAATATCAACGACAGCAAGAGCAGCAAT
CACATGAGCAACAGCAACGACACCAGCAGCAATCGCAACAACAACAACATAGACAACAGG
CGGACTCACCACTCTTGGAGGCGCTGCAGCAAAATGTGATAAGTATAAATGAGATGTCCA
AGAAAATAGACATGCTAATTAGCCTGTTGCTCACAATGGCAGCAAGCAACACTAATATTA
ATAAACAAGGAGAACAACAAACAATCCCACTAACAACATCAACCTCTGATACCTTGAACA
ATGTCAATAAAAAAAACAATTTTCCTAATTTAATGAGTACATTGATTAGCACAGCACAGC
CAATAAACAACAGCCAATCGGCAAACGCCAATTGTGAACACATAGCCACTGACAGTAGCC
AGTATGTATAGAGCGAACAACACCAACAATGCCAGCGCGACTGCCACATTGAGTCAAGTC
AATGATGGCAGACACACCACTCACACTACTAGTGACACCACAACTACTACAACAACACAT
TTGTCCAACCTTAACAGTCCATTGCTTAACAGGAGAAGGCCAAACATTATTCCAAATGAC
GAACCACAGCAGCGACCAATATGGCAACTCTTTTAAAATTGCATATTGGAACGCTGCTGG
CGTTAGAAACAAACTAAATGAATTAGAGGTTTTCATGAATCGACATAAAATTGATATTAT
GATGCTCGTCGAGCTACGATTGGGCCCCAGCGCTCTCAATCCAGGTCCCCCAATTACTAT
TAACGGCTACCATACATATGCGGCAACTCGCCCACCACCACACCATAGATGCGGGGGTGT
TGCCACTTTAGTAAAACACGGAATCAAACACATTGCCCTGGAAGCAATTGTGTTTGAATC
CATGCAATCTGCACCAGTAGCTGTGACCCTGGCAAAAAATGAGACCATTGTCCTAGCTCC
AATTTATTGCCCACCGCAATATAATTGGAGCGCTGACATGTTTGCCAAACTTTTCCAACA
TTTTGAAAAATTGAGCGGGTCCGGGTTCATTTTATGTGGCGACTGGAACGCCAAACATTC
CTGGTGGGGCAACCAACGTGCTTGTCGACGAGGGGTAGAGCTGCTAAGAAGCATTCACAG
CAACAAGAAGCTGAACATTCTTGCTACAGGTGGGGCTACACACTTCCCATACACAAGTAG
GAACAGGCCATCCGCTATCGATATTGCGGTCTACAGGGCATTAACAATGACCGGACTACA
AACACACTCTACAATCGATCTAGAATCGGATCATCTACCTATACATATAGGCCTCAGAGT
AGGCCGATTCCCGTATAAACAAACAACAATGCGATTGCTACCGATAAATGCAAACGTAAA
AAAATTTCAAAACCATTTAGATAAAAACGTTCGTCTTAATACAGAAATAATATCGGGACC
CGATATTGAAGACGCCATCGACATATTAAATAAAAACATATATAATGCTTCCTTAGCAGC
AACACACCCACCTCGTAGACATCAACAGCAACAAAGACAAGGCACAAATACAAATCGCAT
GAACCATGGCCGTTTTAAATTAACAAACGAAACAATTAGACTTTTGGCAATAAAACGGCA
GCGCAAGAGAGAACATATGGTTATGCGAACACCTCTCACGCGAAGCCGACTTAGCCAGGC
CCAAAACAAACTAAAAAAAGCGCTTCGTATGGACAAGAAGAAACAAACGAACAAAATGTT
TGAACAAATAGATGCCACTGATCGCTACAAGATACAAAAGCTTTGGCGCATCACAAACAA
CATCAAAAGGCAACCAGAGCCAAATTGGCCACTTAAAATACAAGCGACTGACAACAACAA
CAGTCGCAGCAATAGAACACAATGGACTAAAACTAGTAAAGAAAAGGCTGAGGTCTTCGC
TGCATACCTGGAGCAACGTTTCAGCCCCATATTCTCAAATACGGCTGAATACAGACTCCA
GGTGAATAATGAGATAAACACTAGACAGCAAACTAACGATTGCGACAGCGGCGCTGGCGT
CGCTGGTGTTATCCCTTTTCGCCCAATTACATATACTGAGGTGACAAAAGAGATTGGCTG
CTTGACAATAAAAAAGGCTGCAGGCATCGATAACATAGACAATAGAGTCATTAAAGCACT
ACCAAAGAAAGCAATACTGTACCTTGTCATGATATACAACTGCATACTCAGACATGGCCA
TTTCCCGCGACAGTGGAAATGCGCTGCCATAAAAACAATTTTAAAGCCTGGAAAACCCAC
AGAAGATGTCGCCTCATATCGACCAATAAGCCTGCTTGCAGGTTTCTCCAAAATCTTTGA
AAGGCTTCTCATGTACAGGCTCTATGAATGCTCTGAATTTGCAAAGGCCGTGCCACTACA
TCAATTTGGCTTTCGCAAAGATCATGGCACTGAGCAGCAACTAGCACGGGTAACCCAATT
CATCCTGAGTGCATTTGAAAAGAAACAATACTGCTCAGCCGTCTATATCGATATACGCGA
AGCATTTGATCGAGTATGGCACGAAGGATTGCTCTTGAACTTGGCAAGATACTGCCTAAT
AGGCTGTATAATGGTTCTCAAGAGCTATCTACTTGATCGCACATTCATCGTACATGGAAA
CGAGGGCATTAAATCTAGAATAGGCAAAGTTAGCGCTGGAGTGCCCCAGGGGAGCGTACT
TGGGCCAATTCTATATATCATCTACACATCAGATATGCCATTACCACACATTGCAACACC
TCCCAATCCAACAACAACAGCAGCAACAATAACAAATACAGAAACGTCCATAACTAACCC
ATACAACTGCAGCATGCTACTGTCAACGTTTGCCGATGACACAGTCATAATGAGCTCTGC
TGACATACTGCAAACATCATACAGTGCAAATCAAACGTATCTGCGCCAATTCACCATTTG
GTGCAATCGCTGGTGCATCCAAATTAATGACAGCAAATCAGCTCATGTAGTACATACTCT
ACGCAATTTAAACAGCCGAATGAATTACCTGACTCCACGACTCAATGGGCAAGAAATCCC
CTCTAAACCAAGGCAAAAGTACCTAGGTGTCCATCTGGACCGAAAGCTCCACATGCAACA
CCATGTTACGCAGCTACGATGCCGTCTTAAAGCACTCTATAATAAACTAGAGTGGCTAAT
AGGAAACAAAAGCGTACTCTCTGTAGAATGCAAAATCACTATCTACAAGCAGATGATTGC
GCCGATATGGAGATATGCTTTGCCGATCTGGGGTGCCATGATCTCTGACACACAGCTACG
CCGAATAGAATCCACACAGAACTGGATTCTAAGGAAGATAGTGAAGGCCTCCTGGTGGAC
TAGAAACAAAGACATACGTGATACTTACGACATAGGCACAGTGGACGAAATATTCCATAC
TACAAGCAAAAGATTCGCCGACTCACTTGCTATTCATCCTAATGCCAACGCTCGTAAGCT
AATCGCAAGTCCGTATGTTCCAATTCGTCTTGATCGGCAAAGGTATAGTCTGCAACTACA
ACAACATGTTCGCCCTCTACAGCAACTAGTGCAGCAATCGCAAGAACAACAACAGCTGCC
AACTCTGCTTCGCATGGAGCTTGAAGAAGAAGAAGCAAACTCGCTCAGAATGCAACAGCA
GCAGCAACAGCAGACCCCACAACAACAGCCAGCCAGATTCAGCGAAATGAGGATAAATTC
GCTAAGAAGGCACTACAGAGAGGGACGAATTACGCTCGAAGAGCTAAAACTAGCAATTAG
GGAACAGCCATTGGTGATTCAGCAATTAGTACTGCCTCGCGAGCTGGCTATTCAAATATA
CCAGCAGCAACAACAGCAGCAGCAACAGCAACAACAGCAGCAGCAACAGCAACAACAGCA
GCAGCAACAGCAACAACAGCAGCAGCAACAGCAGCAGCAACAGCAACAAGAGCAGCAGCA
ACAACAGCAGCAGCAGCAACACCAGTACCAACAGCAGCATCAGCAACAGCAACAACAGCA
AATACAGCAGCAGCAACAACAGCTCGAGGGACTCCAGCATCAGCCAAATCAGTCGCCTGA
CGTCGAAATAGTGCTAGATACACCACAGCAGCAACAAGAGCAACAACTAGAACGGCCACT
TCCACAACCTCAGCAAGCCAATTTACAACAGCAACGGCTAACTGAGGACGAGCAGCAGCT
TGAGCACCGACTTGAAAGACTCAGGCAGCAACTTGAGCGCGAGATGGACGAGGCTGCAAA
TAACGAGCCAACTCAACAACAGCGAACACCAGAGCAGCAGCAATCAAACCAACAGCAACA
CACAATAGCCTTAACTGAAAATAAAAATACAAATATTAATCCAAGCAACTCAGTCTGTGC
CAATATAACAAATTTTTCTATTTCACAGAGCATAATAATAGCCCCATACAGCCTCATAAA
CATTGCCACAGATGCTCCTTGGCAACAAAATCAGCCCACAACCACACAACAGCTCCGCCA
GCAGCACTCGAACCTTCACCAGCAGCACCTACAGCAACAACGGGAGGTAGTGGAGGCGCC
CAGCAGCAACAACGCACAGTCAACAGTCAGGGGGGCTAAAAGAAGAAGAAGCAGTTCAAC
AAGCTGTATTGAACCCAAAAGACGCTCACCTGCAGCTCCTGACAACCAGCAACAGCGGCA
ACTCCACACTCTACTCGGCAAAAGGCACTCGCAACAACGTCAAGCATGCCTTCGCAGAAC
ACGGCTGGGTACATGGCAGCTGCAAATGCCCCACAGGCTGGGAATATGGCTCCTACTCTC
CTGCTTTGGCATGCAAACACACCATAAGGTGCCCCAGAAGCTTGTGTGGGCACCTCCAGC
AGACTACGGTCAATCCTCGACGAACGGCAGACACCTCCAAATTGCCAGAAGGCGCCCGTG
GCACTCCTGGCAGCGGCTCCAACGTCGATGGTCCAATTGCGGGCGGCAAACACACAGGAA
GGCCAGGCCGTATAACATATTAATCCATGAGACCTGAAATAGATAAATAATAAGTAAATT
TGCACCAACTAGAATTATAAATTCCAACAAATCCTTAAATTCGCCCCTCTGGCAAACTAT
GTTTACAATTTAACTCAATCAATATGTTAACTCAGCTGTTCATAACGCAATCGAAAGCAG
CCCTGATAACATTAACAGAGGTATGTAATAACAGAACCATTGCAGTAATTGCTCAACTGT
TCTGAACGCAATCGCCAACAACCCTGATAACGTTAGACAGAGGCACTGTTAATAACAGAA
ATAGTACCGCCAACGTGCTAAAAATTCAAATAAGCCTGCTCAAGCATAGTATTAAGTAAT
GTTAAATGTAAAAAATAACTGTTAAATGTTTATTTATCGTAATTCGTCACAATTTTCTTT
TATGTTGTGATATGCATGTAAAATTTTGTTAAAATATGTCATACATGCCAGTAATTTGTC
AGCTAGTCCGTTTCACAATTAGACCTATTTCGTTCCAATTCTGTCTCATATATTGCATTG
GAACTAGAATTAAGCAATGAAAAAGACAATAAAATGCGACTACTAGCTTAATCGCTAGAA
GTTCGCCGTAGCGCACGCATGCGCAGCAATTTAAAAATTA
>Het-A
TTGAGTCTCTTTTTGGTGCCTGAAGTGAACGGACGTGCTCGCGGAGAAATAAAAAGTAAA
AATCATATAAATTCGGCAGCGCGCGCCAAAACGAACCGAACATAGTATATAGGGACACGA
TTGCAAAGTGCAAATTGCAATACATATCCCTCGGTTTTTTCATTCGGTTTTTCACTCGCT
CAATACAGTGGCTTTTTTTTCCTTGTACATATATATAGTGCACGTGGCCTGCTGTGACTT
TTGCACAAAGTGTCGCCACGTGGACAATCTAGAACTTTTGCTTTAGTTGTTCTGCTGCGC
ATCAGACGCTGGCGCACGGCGTGCAAAAACACAAAAGTGGGTTATGTATAACAAATACAT
AACTGCCTAGTGCCTTATATGTACTAAAATTAACCACTATAACTCATACTCTCGTCAATA
AATCAATAATAATTGATATAACCTAAAATAAAATTACATATAAATCAATAAATTGCTATA
GCTATATATATTTTCAATTACTTATTAAATATACATATATACCTAGCATATATATTGCTA
CAAACTGTCCGTCTACGGACAATCATACCCTCTTAGCTAAAAAGAGAGCAATTTAATCAA
AAATTTATTACCTATAAATAAATTAATACATAACCAAAAATAACAATTAACCCTTCAAAT
CTCTAAAAACAAGGTATTACATCAACTTTTGCCATAAAACTTCAAGCCCAAAGGTGACCA
ATCAGATTAACCTAAAAATTTCTAGCAATTTCTCAGCAAAAGTTTATGCCAATATATGAC
GTGTGTGTGTGTGGGCAATTGTTCTGATTTTTCTTTGCACACCTATACAATCGCTAAAAT
AGCTGCTGTCGCGCAACTTGACACACACACGCATACACACACTTATTACAGTTCATAAAT
TACACATATATACATCTATCAAAACATATACATATATACTTTCACATACATATCTACAAC
TCCTGTCAAAACACATATATAAACAAACATATATATCTACAGCAAACACATACAAACTCA
CTTATATACATTACTTCCCCTCTTTTTTGACGTCCATATAAGTGACGCGCGCATAGAAAC
CTGACGAAGCTGAGAGCAGGCGGAACTGTAGCTAGTCGACATTCTGGTTTGTGAATTGAC
TAAATCGGTCAACTTGGTGCGAAACCAAAAGCACACACTCACAAACAAATCACAACAAAG
CGCCATTTAGTCGTTTCATCCACCCATCTCCATTTTGCACTTTTCCTATTTCATATAAAC
TCAACCTTTGCAAAAACCAACAAAGAGCTCAAGCTTTTACACGTCCCCTTTGTAGGCTGC
TCTTAATTTTTCGTAAAGGTTGACACAAACAAAATCAAAACTGGTGCTTCATCACCAATA
AACTAAATAAATTAAAACTAAATACTTACCTTAATCAAACCTATTAAAAAATTGAAGCTT
AATCAGGTGTTTCGCCACCAACAATATTAAGCTACTATCACACATACACTTACTTATACT
CACCTTATCACACTTCTCATATACTTACCTATACTTACCTTATCACACCTTCATATTACA
TATATTCATACTTACCTATACTTACCTTATCATACTCATATATAATTATAATTTCATACC
GGTGTGCCATCACCAATCACAAACTATATATAATATATATACTTACCTCAACCATATACT
CACCGTATACCAATACCTACCTTTCACCCATATTTACCAATTACCACTATCAATATGTCA
GATCCAAACACTACGCCCACTACTCACCTGTCCGCCGAGCCTACAATATCGCCAGGACTC
TTGTCAAACTTATCAGGCCTACTGCTCTCGCCGATACTGACAATGCCGGCATCAATGAAC
GGTCTACTATCAATTTCAGTAGACTCATTGGCGCCAGCAACAGCCCTGTCCCCCCAGGCT
CTCATATCGACAGCCAGTGAAACACCTGCGCAAAAAGGACAAGAACAGAAACGCGCTGCG
GGCAAAGAAACAGAAAACACTGTTTCGGAAACGACAACAACATCATCAATAACGGCAAAA
ACAACAGCTACAAACACGAATATCGAGAGTATTCATATACCAGCTGACGCTCAGGCACAA
CTAGCACATTTTAAACGCCTAATTGCCCAGCTTGAGTTGGATACTACTCCTCCAAACAGT
CAAGCTGCCGACAACTTTACCAGCTACTACGATGAACACTCCTCTAGTGATTCAATCGTA
AATATTATGGATAGCGATGATGCCCCTTGCACACCAAAGCCAGCTCAACCGCTGCCGATG
AGCACCTTTCGCCACCATACTCCCACTTCGGTTGTTGCTACAAAAACCTCCACACAAGTC
ATTTCGCCAACATATGCAGCCATTTTGGCTGGCAATGCTGCAAATCAAAAACCCAAAAAT
TCAACGTGTATAAGCAGCAGCAGTGACAGCAGTTCCAACAATGCACCCGGTATTGGTGGT
CCCGGCGGCAAAATCACCACCACAGCCACTACCGGTGCATCTCACTATAAGTTACTGCAT
CCCACAGGCAAAACAGCCAATCAAATTCGCAAAAATAATGCACGAAAGTCAAATCGCCAA
AACTCGGCAATTTCTCGCCTATCCCAGCAAGATGCTCAAAGACGCAACCAATTTGCAAAT
CGGTTCACATTATTATCTGAATCCGACTTTGAAGCGCCAGATACACATCAGTCCCAACAG
CTGCCGGCGAAAACTAACAATTTGGCCGTGCCGCTACAAGCTGCCCTGTCACCTGTCAAA
CAGTCAACAACTACGACAACAACTCCAACTAACACAAGAGCAGCATTGACAAGTATCCAT
TTCGCCACTGCCGCCACGGCCGTCAATGCTACTCCTTCTAACTCTCCCGACTGTCAACAA
CAACAGCAAGCTGGTGCGATCAATGTTTCTGCCCCTGCGGCGAAACACTACAAACCGCCA
CAGATATGCATTCAGCATTACAACCAGCCAGATCAAAACGGCATCGATTCTGTAATTGCC
AAATTAAACGGACAAAACCCGCCCATAATTGATTATGGATTAAAATTGGGTGGTCCTGGC
ATATTAAGAATCCTGCCAAAAACTTTAGAGACTTACTCTAAAATCATAAACGTCCTCAAT
ACGGACAATTCAATCAATTATAACACGTACCAGAGGCGTGAGGAGCGCTCATTCAGGGTT
GTGGTGCGGGGCATTCACGCCTCCACAAGCACCGACGCAATCCGGAACGAGCTGACCTGC
ATGGGCTATACGATTCGCAACGTATATTGCCCAAAATATAAGAATCGCAGCGGCCCTGGT
ACATATCAACCGAATATATTCTTTGTGGAATTGGCTCCCGATTCCACAAAGAATCGATCT
ATATTCGAAATCAGAAATCTTTGCAAATACGTCGTCCGCTTCGAGTGGCCTAAAATAGAT
GGCAAGAATTTGCCACAGTGCCACCGATGCCAGCGCTTTAACCACACGGCCCGTTATTGC
CGCCACCCTGCTCGCTGTGTGAAGTGCGGTAATGAGCACCTCACACAGACTTGCGTCAAA
CCGGCAAATGTGCCAGCCACTTGTGCAAACTGCGGCTCGGACCATACAGCCAATTACAAG
GGCTGCCCCTTGTATCTGGATCTGCTACAAGCAAAACTGTTGTCCCTGCCAAACAGCAAA
AATATCAGTCCGAATGTTCGGCAGCCTCAGCCGAAATTACAGCGGCGGCAAAAGCAGCCT
CAGCGCCAGCAATCTGCTCAACTGCAACTGCAACAGCAGCAGCAACAGCAAAAACAACAA
CAAGTTCAGCTGCAGCGCCAGCTGCCAAAGCCTAAGCTAATCAACAACAAAAATAACAAG
AAATCAAAACAAAATGGTGGACAGATAGGAACGCAACCAATACAAAATCAAAAATTACAA
ACTAGCACTCCAGCTGGAGTTCCCCGAAAATCTACCACACCAATCACAAACAACAATATC
AATACGGCAAACAATGCCAATAACTCCAATCCCCCCACCGTCTCCTCATCCAACTCCTTG
GATCCACGCTCTAGATGGGCGCGGATCCAAAGTTTACAACAACAACAACAGCAGCAACGC
CAACTTGAGAGACCTGACTCTGTTCAAACCAGAGAACAGATCATCTCAAGGCAGCGCCAG
ATGCTAGAAAATTGGTCCATCCGGCAACAAGCCACCTCCGCCAATCAACCCGTCACACAA
CAACAATCCACGCCAATGCAAGTTGACGTTGAGCAGCGACAGCTACTACCATCACCACAA
CAACAGCAACTTTACCAAACACCCTCCTCCAACGATCTGCGAAACGATATACTGCTTCAA
ATGGCCAACAAGCAGCAAGAGCAGTTAGACGGTCTGATGGGCTCGGTGTTGATATTGCAA
CAACAATTGCAAGGAGTGCTCCGCCTAGGCGCAGACTCTACACCGCTCGCTGTACCATGG
TCAAACTCAAGCCAATAATTTGAATGAATTCAGAGCCCGTTTTCATTGGCTCATCTACTG
CTCAATCAAAATTAAAATCCTGGAAAAAATAGCAACTTTTACTTACCTCCAACTTACCTT
TTATTAGTTAATTTCCCAAACCAAATCTTTATTTTAGTACTTACCCGTTACTTACCTCCT
TATTATTTTTACCTACCTTATTTACTTACCTTTTTAATTTATCCTCAAGCAGCTATTATT
TTCCTAAAAATATACCAACCTCATCACAAATTGCATTTCTCAATGCAACACAACACAATC
ATCAATGCAATTGTCAACAAGTTGCAAAATACAAAAATGCCACAACAAATTGCCAGTCAT
GTTCCGCTATGTGCGCCTCTGTGTCTGCTCGCTCACAACACTCCAGCTTTTCCAATGCTC
GAATACAGTGAGCTTATGCACACACACGCGCACAATGAGCGCGCTTCCTATTCGTCAATG
CGCTGGCGCACACTAAAACATAAGCAGACGAAACAAGATGTCTGTTCCACACTTGCCCAC
CCCATGACCAATGGCAACAGAAGCTGCTATTTGCATCCCTAACCGGCCTACGAGGGAAGA
CGGGCAACTTCCTTTTCAAGAAAAGCTCCAGAAATCCACATTTGGCAGCATCAAACATCA
TCACTCCTTTACACACACACACACACACAATCACATCGAGAAAAAGCAATGAACACAAAC
ACAGCACACAATATGCTTATCATTGCCTCTTCACACCAATGAATCTGCCAATTCAAAATT
CTACTTACTAAAAACTTCTCAATCTCAACCATCTTTTTTATCCCGCATCGCAAATATTTA
ATCATAGCCAACACGCATTTGATAACAGCCAGTGCAAATATATTTAAATTATTGAAATTT
AAATGAACTGAGAGAAGGTACTCGGCTAAAATAACATCAATTTTCTTATCAACTGCGGTG
TTATTTATCTGCTTTTGATGTGGGAAACAGAGGATAGGGAGATTTTTTAAATTGGGAAAA
CAAAAAACCAACAATCAACACAGGACGGACATGACAAATCACAGTTGTGAATTGTGGAGT
GGCCCTGTGTGTTCTCTGTTCATTTGCCAACCCTATGTCTCGGGCAATGCAGACACACAC
ACCATACAATTGGGAACACACACACACTGTATATTCATGCGCCGAGTCCAATTCTCTATC
AATAAGAAACAAGAAAACATTTCTCCTTATTTCGTACATCAAACACAGACAAATCACAAC
GAAAAATTATTATTTTCATAAACTCCATTAAATAAATTCTCTCATCATTTTGCTGTACTC
TTATCAATAATGCTGGCTTATGGCGAACCAGATTTGCTGACGCCGCACACCACTCCAATT
GTATACTTCTTCTATACACTTGAATTTTTATTTACTAAAAATATAGAGACATATCATTTT
AGCTCTTATCATAAAGTTAATTTTTTGCACAAATGGTATGAATATTAAGTTGGCAAATTC
ATATAATTTTGTAAAACATACACGACACACACAAATTCCTAAACATGTATATACACATAA
ACATATCACAAAACACAAAAATTTAAAATGTATAGAATTAAGGAAGTATATATCAATAAA
CTCTGGAGGGGGGATTGGTTCGGTGTGTGACGGTGGGAGGGGGGATACTTTGTACCGCTG
CAGGATAGTGGCCTGTGTGTGGGTGTGCATACCCGTGATGGTTTGGAGCGGTTGACGAGC
ATGAGCTAGTAGGCACCTTTAATGCTGCCTCGCCATGTCTCGAGCCCTCCAGGCCACCAC
GACCATGCATACTCAAACACTCGCTCGCTCTCTGTGCGATGCGAATGCTCGATGCCCGAC
GCTCGGTACTCGGTACTCGGTACACGATGCTCGGTGTCCTCGATCCCGTTTCCCATTCGT
CTCATCCGACCCGGTCTCCTGCTCAACCTAAAACAGAAA
>Uvir
CACCTCATCACACCTTCATATCTTTTATATTTACGCCCTATAAATATAAATTTATCTCTT
TCTGGTGTACCATCACCAAAAACCATACTTTACTTACCTTCACACAAACTGCTCGCATGA
TTGGCCTCCGTATTGGCATTTGGCATGCCAATGGTTTGTCAAACAAAACTGACGAGCTAG
AGCAATTTATAATACGTCATAATGTCGATCTAATGCTTATAAGCGAGACTCGCTTCAACT
TCAACTCTCGTGTCCAAATCCCTGGATACTCCATCATAACGGCCAACTCACCCCAAACTC
ACTTATGCATTGGTGGTGCAGCCATCCTAATCTCAAACCACATCGAATATCAAGCTCTTC
CAGGCATATCACTGCCACAATTACAATGTGCTATTGTGCGCCTCCGTACAGATCTGGGTG
GTGCCAACATTGCGTCCTGCTACTGGCCCCCCAATCACGCAGTCTTAGCAGACGACTATG
TCTGCTTATTTAACCAATTGGGTGAAAACTTTCTGATTGGAGGGGATTGGAATGCCAAGC
ATCGCCTCTGGGGCAACATGCGACGTTGTCCTCGTGGCTCGATCCTTGCAAACATTCTAA
TGGACTCCAACAAATATAACGTACTCACAACGGCTGAGCCAACACACTTCCCATCTAATA
GCAATCGTCCAAGTGTACTCGACTTTGGCATCTATGCAGGTATCTCGAGTCATAGGCTTG
CCATAAGTCGAGTCACAGAGCTCCATAGCGACCATCTGCCCTTGCTAGTCCAACTCAAAA
TCACCATTAACGGTCAAAGTCTATGGAATAATCCTAACCTAATTCATCGGTCACGCCCCC
GCCGGCGAAACCGTCACCGTCTACTCACCGAACGCTCAAACCTGGAGATTTTTCATCAAA
AATTGGAATCATCCATCAATCTCAATATTGAGATTGATTGTATAAATGACATCGATGATA
TGCTCGAAAATTTTATGTCCAAGCTGCACATTGCAGCCGAAGCGTCAAATTCTCGATCAG
CCATGGCATCCATTATACCCCCGCATCAAAACAGCTCCAATAACACACTCAATAACGAAA
ACAATAACAATGTCAATCTCGACTTATCGTCACCTCAACCATTACCACTGTCCGCTTTTA
TCAGAACAGACGAACATCGCGAATTGATGCGACTAAAACGCCGTCTCCGTAAACGCTGGG
CACGCACGCGTCAACTTGATCACTGGCTTGAATGGCAGCGGGTTGGCCGACAACTGGCCA
ACCAGCTTGAACAACAACGCCGTGATTACGTTGACTACGTGCTGAGCAATGCAGACCCTC
AAAAGAAGGGCGCCTTCAACCTGTGGCATGCCACAAAATATTTAAAACGACAACCCCATG
CTCAACCCAGTGTTCGCAACCTCAACGGTCACTGGTGCCAGTCTGCCGAAGAGCAGGCTG
AAGCATTTGCCGATGAGCTACAAGCACGTTTCACACCATTCAACCTTGCCCCATCAGGAC
AATGCGAACGTGTGAAGCGCACACTCAATCAACAAGTCAACTTATATGACAACACTCTAA
ACGCAATCAATCCTCAATATCCCATTCTATCATCACACATACGCCATGTAACACTATGCG
AGCTAAATACTTACATTGGGCATCTACAAATGCGTAAAGCACCGGGGCTCGATCAAATTG
ATAACTATTTGATCAGGTCCTTGCCTCAAAAAGCCAGACTTTTCTTGTTGCTACTATTCA
ATGGCATGCTTCGACTACGGTATTTTCCATCAGCATGGAAATGTGCCGCCGTCCGGATGA
TATTGAAAAGTGGCAATCGGTCAGCTGCAAACCTCAACTCTTACCGGCCAATAAGCCTAT
TATCTACGATCTCGAAACTATTTGAGAAAGTGATATATGAGCGGCTAAATGACGAATTAC
AATCTCCACTAGAGAGCGAATCTGAATTAGAGTGCTCCAGAGTGATCCCGAACCATCAAT
TCGGTTTCCGCTCTGGTCACGGCACCATCCAACAAGTGCATCGGATTGTCGAGCACATAA
ACAACTCATTTGAAAGGGGCCACTGCACCTCGGGAGCTTTTCTCGATCTGCAGCAAGCTT
TTGATCGTGTCTGGCATGACGGTTTACTATTCAAACTGCGCACACACACGAGTGAACCCC
TCTATCAATTACTCAAATCATTCCTATCAAATCGTAGTTTCTGTGTATTAAGCACAAATC
CGACAACAAATGGCAACAGAGGTGCCGACGCCTGCCACTCGACACTACGACCAATGGTGG
CCGGTGTGCCGCAGGGCAGCGTGCTGGCTCCACTATTATTCAATATATTCGTCTCAGACA
TGCCATGCATTGCTACGCACATACAACAAGTGTTCCAACCGCCGCCCGGCCAAACAAACA
CCAGCATAATTGGTCTAACAGCCACCTACGCCGATGACACAGCATTCTTATGCAGTGCCA
TGAACGCAGTGGTGGCCACCACCATTCTGCAGGGTCATATGCATCGATTTGTTAAATGGG
CCAATAACTGGAACATTCAAATCAATGACAACAAATCGGTGCATATTATCTTTACCCTAA
GGCGCCAGATTGCCAATGCTGGCAGCCTAACAACACAACTAACAATAAACAACAATATCA
TACCGGCCAAGAGCTATGTCAAATATCTGGGTCTGAATTTGGACAAAAAATTAAATTGGG
CACGTCATGCCCGTTTACAGCACAAATTGTGCGCAAAAAACTGTTCAAACACAAATGGCT
ACTATCTGCCAGCCAATCCAGATTATCATTAAAAAACAAATTGCTTATTTATCGACAGAT
CATAGCCCCCACCTGGCACTACGGCATTTGAACTCTATGGCTGTGCAGCTGACACGCATC
TGCGCCGTCTACAAACTGCACAGTCGCGAGCTCTTCGCCTCATTAGCGGTGCACCATATT
ATATTACAAATCGCACACTGCACCGAGTAATGAAAGTGCCATCAATATGGGACCAGCTCA
ATCTAAACGCCAGTCGGCACAACGACCGACTGGAAAAACACACTAACAAAATGGCTAGCA
CGCTATTGCTTTCAGGTGGACACCGAGCCCAACGCCGTCTCCGACGTATCTGGCCAGGCA
TTGAATTAATTCAACGCCAAGCGCCCGCCAACCTTTTTTAAATAACTACACTAATAATCA
AAAATGTGACACCCCTCATGGGACACACATTCACCCACGAAAAATACTTTTTCCAAACAT
CATAAATAAACACTTTAGTTTAGGTAACTCACTCACCTTATCCCATGGCGAGCCCATAAG
AAACACTTGTCACATGGATTCAAAATAACGGCAAATATATTATGCCGCAATTATTTTTGA
TGACAGCCGCTAAGCCGCAGCTAATGACAACAAGAAACAGCAGCAGAAGAAGAAGCAGCG
GCTAAAACAGCAGCAGAAGCATTGGTAGCAGACGAAGACAAAACGGCAGCAGAATGCAAC
AGCTACATCAACATCAACTATAAGCACGCCCAAATAACCATACCAATACAATCAAATCAG
AAATTACACATGTAATATACACAATCACATTCATACCAAATATAATACAAAAATAATACA
TTCTCAATCAGCTGTAATACACACACTCACAATACTCACATAAGCTATAATACACCTATT
AGATAAAATACACATATTTACTCTAACACTGGCATACACATATGCTCACACTCGAATCAA
ACAAAAAACCAAATTTTACTCACTCATCAAAAAAGACAATGAATATCAGGTAAAGTTATA
TCACCCGATTCCCCTCCCCCACCCACAAATCATAATGCCGATTGCTGGCGGCAACCAAAT
TACTGCCGCGAGAGAAGGCATTTCAAAAACGGCCTGCTGCCTAGCTACAAATATATATAT
ATATATGCGTACTCATACACATATATGTACATATTCTAAAAATAATCCCCTTTATCCCAC
CAAAACAATTGATAACGCAGTGGCAATGTCAATGTGTCAAAATTGCATAGTCTACGAATG
ATGACAGCAGTATCAATTTTTGCTAAAAACTAATTAATATGCTGAATACATCTGGAGACA
ATTTGCACGCACACACACAAATCCGCTCGCATCAATATACTCCCACATATCACAACAAAT
TTACATCTCACAACATTCTAGCAAATATAAACAATTAATTTCTCTCAAACATACATTCTT
ACAAAAAAGATACTCTATCAAAACTGCTGGCTTATGGCGAACTAGTTTTGCTGATGCCGC
ACTTTCACCCTAAATTATATATTACACTAAACAATAATCATAAATAATCTTAACAAAAAC
TCTACCACATCAAGCCCATACAAAAAATATGGAGCATTCACTTGAAGACGTGTGCAATCG
CGACAAATGAATTATTCACTAAGTCAGTTCGGCCACTTAATACCCATATGTATACTCATT
TGTCTATACTGCGCACACACACACTCTCTTCACAACTTATGCCAAATTACACACAACCAC
CACAAAATATAACTTTATAACACTTTCAAATCAAAACCTCATGCACACATATACACATAA
AAATTGTATAGCTTAAGAAATACTTTTTAAGAAATCAAAATTTATAACGTTATGCACAAA
TAGTAATATATAATTTTAAAG
>Polyphemus
ATACAGTATGTCAATAAAGTGTTTTTACTAACAAAAAAAAACTAATTTTTTGGGTTTAGT
TGAAAATAAATGTACCTAAAAGTGAGAATTTTTTTTCAATTATAATTTATTTCGATTCTA
TATTTCTCCTAGAACTTAATGGCAAAAAGAATTGTTAAATAACATTACCCAAACATTTTA
TAAAATTAAAAAACTAAAAACATTCACATTTTATGCTGTCAATAAAGTGTTTTTACAGCT
ACGGTAAATTGTTTTGCCGTTCTCTTTTGGGTGATCCCGTTAGATTTGGGCCCATGCGTT
TTGGCTTCTCTTGTGTCTTCGACTTTTCTTGTCATTTTCTATTGCAATTTATAACGTTTT
GCTTTAATTTTATGAAAAATAAAATGCCAGGAAAAAGAACAACTTTTGAAGTCGCTCAGC
TGGTGTATTATAACCATCAGATGGGACGTCAAGTCTCGGAACTGGCTGATATGTTTAATT
TATCAAAAGCAACGATATACAACATATTAAACAGAGCCAATAAGGAAGATAGGCTAGAGG
CAAAGCCAGTATGTGGTCGACCCTGCAAAATTTCTGACAGAGATAAGCGAAAAATTCTGA
GAAAAATTGAGAAAAATCCACAAATTTCGCTTAGGGATATTGCTCAGGAGTTCAAGGAAG
AAAGTGGTGTTGATGTGTCACATGAAACTGTCCGAAAATTACTGAATTCCAATGACTACA
CATCACGAGTTGCCAGGAAAAAACCTCTACTATCGGCGGCGAATATTTTGAAGCGGCTAT
CGTTCGCTCAAGTCCATGTAAATAGTTCGAACGATTTTTGGAGTAACGTCATATTCTGTG
ACGAAAGCAAGATGATGCTATTCTACAACGATGGGCCATCCAGAGTCTGGAGAAAGCCAC
TAACAGCGTTGGAAAACCGCAATATTATTCCAACCGTTAAATTCGGAAAACTATCAGTGA
TGGTGTGGGGGTGTATTTCGAGCAAGGGTGTAGGAGATTTGACCTTCATTGAGAATACCA
TGGATGCTAGACAATATCTGAGCATTTTACAGACACATCTCGTCAGTAGTGCACAGAAAT
TTGGATTCTATGAGGACAATAAGCCAATTTTTAAATTTTACCAGGACAATGACCCGAAGC
ATAAAGCTCATATGGTAAGAGTTTGGCTGTTGTACAACTGTGGAAAGGTGTTAGACACTC
CACCACAAAGTCCAGATATGAATCCAATAGAAAATGTGTGGTCATATTTGAAAAAAAAAG
TCGCAAAGCGGAGTCCAAAATCAAAAACTGATTTAAAAGCTGCTGTACTGGAAGAATGGC
AGAAGATTCCAGAAACATACATACAAAACCTTATTGTTTCAATGAAACGGCGATTGCAGG
CTGTATGTGACGCTAATGGCAGCCACACAAAGTATTAAAAAAAAATATTCCTGTTTTTTT
AACATTGTTATTTAGTAATAAAGTTTCGTGTAAAAACACTTTATTGACAGCATAAAATTT
GAATGTTTTTAGTTTTTTAATTTTATAAAATGTTTGGGTAATGTTATTTAACAATTCTTT
TTGCCATTAAGTTCTAGGAAAAATATAGAATCGAAATAAATTAGAATTGAAAAAAAATTC
TCACTTTTAGGTACATTTATTTTCAACTAAACCCAAAAAATTAGTTTTTTTTCGTTAGTC
AAAACACTTTATTGACATACTGTACATA
>DROGYPSYZ
AGTTAACAACTAAGCATAAATATATTGCCCTAGCAATTAAGTAGCTTCGTATTAACAATG
CTGACGCGCCAGAACTGAGTTCAGCGTCTGCGCTAAGAACGGCCAGCAGCGGTAAGCTGA
CACTGCATGGAATGCTGAGTCGGCTTGCCGACCATGCTTTGATGGCGTGATGCATTGAGG
CTTAGGGTATTTGTATAATTTGCTTGTCCCCTAGTTTTTAGTTTTATATGAAGCGCGCAA
CACATAAGTCGCCGAAATAAATATACTGCTCCGGCATTGCCGATAAAACATATCTTTCGT
AATATTACTGGATCAAGGAGAACATATTTTGATCAAGGGCAGCGCGGGATCAACGCAACT
TACCCAAGATAACATTGTGTTACATCGCAGAACATACATTAATGAATAACTGGCGCCCAA
CCAATAAATAGGAACCCATACCATGTAAGTTCAATAAGTGATTTCAGTTTGAAGAAATTA
TTCACGAACGCCACGTACCGATACGTGTGATTTTTAAAAAAAAAAAAAAAAAAAAAAATT
GTAAAGTAAAGTAAATATTGCTGCTCTCTTCTGCCAGCATTTCATTCCTTTAAATCATTG
CATACTTTCACTAAAAACTGTTGCATACTTTTACCAGCGTTCCTTGTCAATAAAGCATTG
CATACCTTAAACGAATAATTATTGCATACTTTCGGCAGCATTACATTTTTTGCTGCATAC
CCCTAACAATTTTTTATAATAAATATTGCATACCCCAAGATTCACCAGTTTCCACTATTG
CCAACAGCGTTACCTGCCGATCTTTCTCGATCGGCCTAAGTTTGAAAAGTGCCAACCATA
AGCCAATGAGTTGGAATTATAGGGAGATAAAAGTCGAATATAATAGTGACGATAGCTGGG
AGGGGGAAATCAATTGCTCAGTAGATCCTACTCCTGCAGATACCGTTGTAACTGAAGAAA
TGGAGCCGGCTCAAGTTCAGAATCTCATTGAGGGTGCCATCAGGCAAGCTTTAGCGCAAC
AACAAAATCAGTTTCAAGCACAAATAACCGCTTTAGCTTCACAAGTACAGAGTTTGCAGG
TGGAGGCGCCGCAAATCGTCACATACGAGAAAATATCCGTCGATCCAAACGCCAAATGCG
ATATTCCCTTGGACATTATTAAATCTGTGCCGGATTTCTCCGGCGTACAGGATGAGTATG
TAGCGTGGAGGCAAGCAGCCATCTACGCGTACGAACTATTCAAGAACTATCCAAAGAGCA
CTGCACACTACCAAGCGGTACAGTTCATTAGGAACAAAATCAAAGGCCCAGCTGGAGCCT
TACTAGTGTCTCACAACACTGTCCTAAATTTCGATGCAATACTAGCTAGGCTAGATTGCA
CATACTCGGACAAAACATCCTTGCGCTTGCTGAGACAATGTTTGGAGTTAGTTACGCAGG
GCGAAATGTGCCTGATGCAATACTACGATGACGTCGAAAAGAAACTCACGCTCGTAACTA
ACAAAATTGTAATGTCTCACGACCAAGAAGGCGCGGATTTGCTCAACCGGGAGGTCAGAG
ACGACGCCTTGCACGCCTTTATCTCCGGTCTTAGGAAGCCGTTGAGAGCGGTTGTGTTCC
CTGCACAACCAAAAGATCTACCATCCGCTCTGGCCCTTGCCAGAGAGGCAGAAGCTAGCA
TTGAGAGAAGCATGTTCGCGAACTCTTACGCTAAAGCCTTGCAAGACCGAGCGCAAATTG
CTGAAAGTAACAAAAACCGTGCCCAAGGCAAGCAAACCAGATTTAACAAAGATGAGCAAA
ATCAGGAGAGAAATCCCCATTTTGTGAAACGCCAAAAGGGCGGTCCCCAGCCCCAGGCCC
CTAAAGATAATCAAACTGAGGCTCCACAGCCCATGGAAGTTGACTCTTCCTCCAGATTTA
GACAAAAACCGACTACAGTAAGTCGTCAGGCTAATGAGTCCAACGCACCAAAACGCAAGA
ATTCGTCAGACCGTTCAACAGGTCAAAGACGACAACGCGTTAACAATGTCGTACAATCAG
ATTCCAAAGAAGCCGTAACAGAATTCGAGAAGGCGGCCAAAGAGGCAGTTGAAGAACTAG
AGAGTGAGAACGAGTACGCACCTGGTGACGACTCGATTAATTTTTTAGGGAACACTCCCG
GCTTCCGTACATTGAACGACGGTTGGCTGGGAGAACTCTGAAGATGTTGATTGACACTGG
CGCGGCAAAAAATTATGTGAAGCCCTTAACAGAGCTAAAGACCATAACGCCGGTCGCCAA
GTCATTCTCGGTAAACTCGATCCACGGGTCTACCGAAATCAAGCGCAAATGCTTGATGAA
CATTTTCCAACATACCTCCCCGTTTTTTCTCCTCGATACTCTAAGTTCTTTCGACGCCAT
CATAGGCTTCGACTTGCTAACACAAGCCGGAGTCAAATTGAACTTGGCAAAAAACACTCT
GGAATACCAGAGTACATCCGAAAAACTCCAGTACTATCAATGTGCTGATGTGAACTTCAC
CGATGTCAACGACATCGTAGTCCCCCCTTCCGTAAAGAAAGAGTTCAGGGACATGATACT
CAGAAACAAAAGAGCCTTCTCAAATCGAGACGAAGCTCTCCCTTTTAATACTGCTGTTAT
CGCTACAATCCGAACAGTAGACAACGAGCCTGTGTATTCAAGATACCCGAGTCTCATGGG
TGACTCTGACTTCATAAACAAAGACGTCAAACAGTTACTGGACGATGGCATAATTAGGCC
CTCCAGATCGCCTTACAACAGCCCAACATGGGTGGTTGATAAAAAAGGCACTGACTCATA
CGGTAACCCAAAAAAAAGGTTGGTAATCGACTTCAGGAAACTGAACGAAAAAACCATACC
GGACCGCTACCCCATGCCGAGGATCCCCATGATCTTAGCAAATCTAGGAAAGGCAAAATA
CTTCACTACCCTCGACCTAAAGTCGGGGTACCATCAAATTTACCTTGCGGAGCATGACCG
CGAAAAGACTTCATTTTCAGTAAGCAGCGGCAAGTACGAGTTCTGTCGCCTACCATTCGG
CCTGCGCAATGCAAGCAGCATATTCCAAAGGGCAATAGACGATATCCTGAGGGAACATAT
AGGAAAGATTTGCTTTGTCTATGTAGACGACGTCATAATTTTTTCTAAAAACGAAACGGA
GCACCTTCAACACATTAACATTGTGTTAAAATGTCTAATCGACGCAAACATGCGTGTAGG
CCCCGAAAAGACTCGTTTCTTCAAGGAAAGTATCGAATTCCTGGGTTTCATTGTAACCAA
AGACGGAGCAACATCCGACCCCAAAAAAGTTAAAGCCATTCAGGAATTCCCTGAACCAAA
GAATGTCTACAGCGTTAGGTCCTTCTTGGGGTTAGCCAACTACTATAGGGTCTTTATTAA
GGACTTTGCCGCTATAGCGCGTCCGATATCGGACATACTTAAAGGGGAAAATGGTTCAGT
TAGTAGGCACGTATCAAAGAAAATCCCTGTTGAATTTAATGAAGTTCAACGCGATGCATT
TCACCGTCTGCGGAGTATTTTGGCATCAGAAGACGTCATGTTAATGTATCCAAACTTCCA
GAAACCGTTCGATTTAACCACTGATGCTTCGGCCAGTGGAATTGGCGCGGTTCTTTCCCA
AGGCAATAGGCCAATAACAATGATTTCTCGCGCCTTAAAACAGGCCGAACAAAACTATGC
CACTAACGAAAGAGAATTGCTGGCCATTGTGTGGGCTTTAGGCAGATTGCAGAACTTTCT
GTACGGTTCTAGGGAAATTAACATTTTCACGGACCACCAGCCGCTCACGTTCGCTGTGTC
GGACAAGAACACGAATTCCAAGATTAAAAGATGGAAATCTTACATTGACCAGCACAATGC
CAAAATGTTTTATAAACCGGGCAAAGAGAATCTGGTGGCGGATGCCCTTTCAAGGCAAAA
CATTAATGCTCTCGAAGATGGGCCCCGTTCGGACGCTGCAACCGTTCACAGCGAACTCTC
CCTGACCTACACGGTCGAGACAACAGACAAACCTTTGAATTGCTTTAGGAACCAGATTGT
CCTAGAGGAATCGCGTTTTCCGCTAAAGCGAAACTTGTTGCTGTTTCGCAGCAAAACACG
CCACTTGATCAGTTACACTGACAAGAGCTCAATTCTCAAAACCCTCAAGGAAGTTGTGAA
TTCTGGAGTCGTTAATGCAATACATTGCGATCTTCCCACGTTGGCAAGTTTCCAACACGA
CCTGATTTTGTATTTCCCTGCTACCCAATTCTGGCATTGCAAAAATCTTGTGCAAGATAT
AACGGACAAAAACGAGCAGTTAGAAATCATCACTGCCGAGCACAATCGAGCGCACAGAGC
AGCTCAGGAAAACATTAAACAAGTACTTCGGGACTATTATTTTCCCAATATGGCCAGTCT
GGCCAAAGAAGTGGTTGCAAACTCGAGGGTCTGCACTAAAGCCAAATACGATAGGCACCC
GAAGAAACAAGAACTCGGGGAAACGCCTATACCAAGTTATACTGGCGAAATGTTGCATAT
TGACATTTTCTCGACAGACAAGAAACAGTTCTTGACCTCGATAGACAAATTCTCAAAATT
TGCAGTCGTCCAACCGATATTATCCAGAACGATAATCGATGTCACAAGCCCTCTACTGCA
AATTGTTAACCTTTTTCCCGCAACCAAGACAATTTATTGCGATAACGAGGCGGCCTTCAA
TTCCGAGACCATCACTTCGATGCTCCGAAACGTCTACGGCATTTGCATTGTGAATGCGGC
TCCGCTTCACAGCACCTCAAACGGCCAGGTGGAGCGCTTTCATAGCACCCTGACCGAAAT
TGCGAGATGCCTCAAGTTAGACAAGAAAATCAGCGACACTACAGAATTAATCTTAAAGGC
TACGATAGAGTACAACAAAGTTTTGCACTCAGTAACCCTCGAGAAACCAATTGAGGTCGT
TCATGCAGCAGCTTCTGATCGTCGCGGGAACGTCAAAAACAGGCTAATTAAGGCACAGCA
AGACAATATCAAAAGGTGCAATGCATCCAGACAAAACCGCGTTTTCGAGGTAGGAGAAAA
GGTGTTCCAGAAGAACAACAAGAGGCTAGGGAACAAGTTAACTCCCTTATGCTCAGAACA
AAAGGTCGAAGCAGACCTGGGAACGTCTGTCCTCATTAAGGGGAGGGTGGTCCATAAGGA
CAACCTGAAATAAGTTTTCCTCCACAATTAGCTAGTAAGCCAACTCAGAGTTTAAACACC
GTTTTATATGGTTCGTCCATTTCAAATTTGCACTCACTTTGCTTGTGGCACTAGCAGCGG
TAAATGCCTCGGATCACCGACTTCTCGCATGCCAACTACATTCCGGTCTTTGACGGGGAA
GTACTGGTGTTCGATCAACGTAGCTACTTGAGGCACTCAAGTAACATTTCCGAATTTGTT
AGTATGATAGACGAGACGGAAAGACTGTCCGATTCCTTTCCACAGTCGCATATGCGCAAA
CTACTAGACGTAGATACAGATCACCTTAGAACATTGTTGTCCGTTCTTCAAGTGCATCAC
AGATTTGCACGAAGCCTCGATTTCTTAGGCACTGCCTTGAAGGTTGTTGCTGGCACCCCT
GATCCTTCAGATTTCTTAAGGATCCGCGTTACAGAGACGCAGTTGGTGGAGGCTAACTCC
AAACAGATACTAATAAACTCCGAAACTCAAAAACAAATAAACAGACTAACGGACACTATC
AATAAAATTATCAGTTCCCGCAAAGGCGATTTGGTTGACACTCCTCATTTATTCGAGACC
CTGTTGGCAAGAAATAGAATACTGAACTCAGAAATTCAAAATTTAGTACTCACCATAACG
TTGGCAAAAGCAAGCATAGTAAATCCTACAATCCTTGATCATACCGATCTAAAATCACTT
ATCGAACAAGATACCCCAATAGTTAGCTTGATAGAAGCTTCTAAGATCAAGGTCCTTCAG
TCCGAGAATATTATCCACATATTAATAGCCTACCCTAAAGTTGAGTTTAGGTGCCAAAAG
GTCTCCGTCTATTTTGTTTCACACCAACAAACCATTCTGCGACTCGACGAAGACACGTTG
GCGGAATGCGAAAAGGATACCTTTGCAGTTACTGGATGCACCGTAACTACGCATAACACC
TTCTGCGAACGAGCACGGCGCGAAACCTGTGCTGACTCCCTTCACGCGGGAAACATCGCC
AACTGCCACACTCAACCTAGCCACCTGAAAGCGATAATGCCTGTAGATGACGGCGTCGTG
GTTATCAACGAAGCGACAGCGCACGTCCGAACAGATGATGACGCAGAGGTAACCGTCTCA
GGAACCTTCCTGATAACTTTCGAACGGTCTGCAACTATCAATGGCACAGAATTTGTAAAC
CTGCGCAAATCACTAAGCAAGCAGCCTGGCATCGTGAGGTCACCGCTCCTAAACATCATC
GGACATGACCCGGCACTAAGCATACCACTCCTGCATCGTATGAACATCAACAACTTGCTA
TCAATTCGAGATTTCAGGGAGGAGGTAGTTGCGGCTGGCTCGCCTAAATTCTGGTTCGCG
ATTGGCGCGGTCCTGAATGTCGGACTAATTGGCTCATTCTTCCTTTTTCTGGTGCTAAGG
AAAAGACGAGCCTCCATGCAGATGCAGAAGGCGATTGACAAATACGACATGCCCGAGGAC
GGCCATCATCTGAGGGGGGGAGTAGTTAACAACTAAGCATAAATATATTGCCCTAGCAAT
TAAGTAGCTTCGTATTAACAATGCTGACGCGCCAGAACTGAGTTCAGCGTCTGCGCTAAG
AACGGCCAGCAGCGGTAAGCTGACACTGCATGGAATGCTGAGTCGGCTTGCCGACCATGC
TTTGATGGCGTGATGCATTGAGGCTTAGGGTATTTGTATAATTTGCTTGTCCCCTAGTTT
TTAGTTTTATATGAAGCGCGCAACACATAAGTCGCCGAAATAAATATACTGCTCCGGCAT
TGCCGATAAAACATATCTTTCGTAATATTACTGGATCAAGGAGAACATATTTTGATCAAG
GGCAGCGCGGGATCAACGCAACTTACCCAAGATAACATTGTGTTACATCGCAGAACATAC
ATTAATGAATAACT
>snarf
CCTCACTTACGTTTGTGTTTCTCTGGAGATCGGACGTGAAAATTGCAGTCTCGTGTGTGT
GTGCGCGTTAGTGCACCGCTGGCAGCAGGCATAAACCAAGAAAGTGACAGTGACACTGTA
TAAAGCCCGCCCCAGGGCACATCCATACAAAATCCCGCTTATAAGTGGGTAAACTATACG
CAAACTGCTGCCTCTGGCAGCCCGGAGTGTTATACAAATTAACAAATATTTTAACAAAAA
AATTACCGCGTGCAGTGCGTGAGAACAAGTTCTTGCAAAACTTAAGCTGCGCTCAGCTGA
TCGCAACTCAAGTGCGTGTGTGTGTGCGCGAGTGCAGCAAAGCTTTCGCGAGAGAGCTTT
CAGCTTGCAGCTGCACTGATAGTGCTGGCAAAACAGTCACTGCAGTGACAGTGCTGACAC
TAAAGTCACAATTTGTGATCAATCACTTGTTACAAAAATACGGGTTATTTTTGTAATTAA
GTGTAAAAAACTTGTTTTGTTTTTATTTTTTATTCTTTTTTCTCCCTGTGGGGAAAAAAT
TATAACAAAGTAAAGAACAATGGCTACAAACAACCGACCCCAAAACAACGAAGAAATTCA
TTCGCCAATCTACCCGCTGCCGAACAGCTCAATTATATCCCCGTACAAATATAGCCGCTA
ATGTCGATCGCCTCGACGGAAGCAGGCCACTGGAAGATTTTTACCAATATTACAACAACG
TGCTCGCCAGTAGTGCAAACCGGAACGGCGCCTCCACCTCGCTGTCAGCCGGTACCCAGC
AATGCTCGACTTGGCAACCGCAACAGCACGGCACTGTCAGCACAACGACAGCAACAACCA
CCACAACCACAGCGTCATCCAGCAGCGGCTGCAGGACATCTGCCTCAACAGGCACAAGCC
GCGCCGCTTTAGAGCCCATCGGGACCCGCCCCAAAGCCGCCAATCCGACCTTGCAGTCCA
CCCCTTATGGCACCCAGGCAGCTGGTTCTTGTGTCACAAACCCCCCTCTGCCTCCCATAA
AGAACGCAGGTGCTACGCCAGCCTTCGAAGAGCCACTGGTAGATTGGCAAACGGTTTCCG
CAAAAAAACGGCGTGGGACTACATTATTATCCGAAGGCGTAAAAAAAGGGAAGCAACTAA
ATAACCGCAACACCAGCCGCGCTGGAGCTAAGCCCGCAACTCCCAGTACCGCTTCGGCAA
TTAGCAACAGATATGCCTCCCTTGAGCCTCAGGAAGACGCCTCTGTAATCGATGACGGCG
AGATGGACACTGCCGACGAAGCGCCTCCAGTCACAGACCAACAACAATCAGCGAAAAAGA
TCTCCAAACCCAGGCCGATAACAGTCCCTGGAGTCAGCGATATTGTCGCAATGGAGCGAA
CCATAGATCAGGCAGTGGGCGCAGACGCCTATGAATTCAAGGTCTCTCCCTCTGGCTATC
TAAGAATTTACGCCAAAGATGCCGACACCCACAGAGCAATTGTCCGCAAGCTCACTGAAG
TGAGAGTGCAATTTACCCACTTCTGCCTAAAGGAAGACAGACCATACCGCGTTATGGTTA
AAAATCTGGCCGCTTCCACTCCCAGAAGCCAGATTGAAGCTGCCTTTACATCGCACGGCC
ATATTGTGACGAACCTTTACAACCCGGGCGCCAGACAGCCAACAAGTGATGCAGACTCCA
CCAACGACTTTCCAAGTCGCAACTTCTGGTTTGTCGATCTCAAGCAGTCTCTTAACAACA
GGGAAGCGCTGCGGCTCAACAAGGTTGGCCGCCAACGGGTCACTATTGAGCTTCCGAGGA
AGAACAATAGTATAAGGCAGTGTTTCCGCTGCTTCGAGTTCGACCACACCAAAAACTACT
GTCTCAAACAGCCCAAGTGTGGTAGGTGCGGTCAGTCCCATTGGACAAACTCCGAGCAGT
GCCAGGCCAAAACAGTGGCAGACCTGCGATGCTCCAACTGCGAGGGAAACCATGCTGCTT
CCTATAAAGGATGCAAAAGCTATCAGGTGAGACTAAATGCCAGGCAGCCGGCCATCAATG
TCTCCCCTCCTACACGATATAGCCATCCTCAAAATACACGAAGAACCACTCAGCAGTTCG
TACCTTCCCGAATTGTGCAACAGGGCCTGTCGTATGCTGATGCGCTACGGCCAGGCCATC
ATGTACAAGTCCGCCAACCCCCAGCGCGCACTCTTCAGCCCACCGTCAATCCAATGCAGC
TCCAACAACCACTGCAAGGGGCCTCAGGAGCAAGACGCTTCCCTTGGAGGCATCCTTCAA
AACCTCCAGCAGTCCATTGCAGCACTGAATGCCGCAGTTGCAACCATTCTGGTTAGCATT
AAAGAGCTAAAGGATGCGCAAGGTTCCCCGCAGCTTAGATTCCCAAAAAGCCGCAAATAA
TGGCTACCCAGTTACGTCTCGGATCGTGGAACGCTCGTGGCATCCTCCAAAATGCTAACG
AGCTCAAGCTTTTTCTGAAAAAGCATGATGTAGACATCATGCTCATCTCAGAAACACATC
TGCACACAAACTTGTACCTAACAATGGAGGGGTACGTCTGCTACCGTGCGGATCACCCTA
CAGGACGAGCCAGAGGTGGTGCTGTAGTGCTGGCAAAGCAGGATTTAGCACACTACCATC
TACACACAGTGACCTCCAGCGACACACAGCTGGCTGCTATCATGGTGGAGACTCCCTTGG
GCGAAATCCTCGTTGCGGCAGCATACCTACCACCAAACATCCCCTGGAACCGAGCGGAAT
TTGATTCCCTGTTTGGCCAGCTTGGCCCCAAATTCATCGTTGGAGGCGACTTCAACGCTA
AGCACAGACTGTGGGGAAACTACAGAGCTGACAGCAGAGGCACTGCGCTCCATGAGGCGC
TCACTCCCTGCTCAGCCCAGGTACTGGCCACCGGTAGACCTACCCACTTTCCGTACAACC
GGCAAAGTACGCCTTCCTGTATCGACTTTTTTATATTCAAGGGCATCCCCAACAGCGTAC
TATCGGTTCGCGAAGAGTATGATCTATCTTCCGACCATCTGCCACTCCTCACAACGATCA
ACACGGCTGCACAAAGGATCCCAAAAAAGCGCAGGCTTGTCCTCCCTGGGTCGAACATCC
AACGATTTAAGGCCGAACTAAATAGCTTGATCAACCTAAACACGCAGATTCTGTCAGTTG
AGGACGTCGACGCTGCAGTACAAACCCTGTTGGACCAAGTACATGCCGCAGCCGCCAACG
CTGCGCCCGCACATATCTACTCAGCCCCTACAAGCCAGCGGCCAAGGACGTTTTCCCCCA
TATTGGAAGGTCTTCTCGCCCTAAAAAAGCGACTGAGGAGGGAGTATGTCCGTACCCAGG
ACCCCACGATTGACAGGATCTATCGTCGTATTGCTAACAGGGTCAGGAAGGAGCTGATTA
TCTCGAAAAGAAATGCCACAGACACCATGCTGGAGGAAGCAACGGCAGACGAGAGCTCCA
AATTCGCGCTGTGGAAACTTAGCAGTCGATACAAGCGGCAAGCTGCGCCAAAGTTCCCCG
TTCGACTTCCCGATGACACCTGGGCCAGATCACCAATGGACAGAGCCGAAGCCTTTGCCT
GCAACTTGGAGGAGCGCTTCAAGCCGTTTGAGACCGCATCGCATGCAAGGATACAGCGAG
TCGCGCAAATCCTGGAGGCGCCACTCCAAATGTCACTCCCTGTATCGCCAATCACCTTCC
AAGAAGTAGAGCAGGAGATGAAGAGATTAAAAAGCAGCAAAGCCCCTGGGGAAGATCGGT
TGGACAACCAGACAATCAAGCTACTGCCATACAAGGCGGTGCTTTTTCTCGTCGCCATTT
TTAATGCAGCTCTTCGGCTAGGTTACTTTCCAGTGGCTTGGAAGAAGGCACATATAATCA
TGTTGCACAAGAGCGGAAAGCCCCCTAATCAACTGGGATCCTATCGCCCCATCAGCCTCC
TGCCTGCCTTTGGTAAGATTCTGGAAAGGTGCATCCTCAGAAGGGTCCTGGATACCCCGG
AAATAAAACGCTTGATCCCGAAGTTCCAGTTTGGGTTTCGACTCAAACACGGTACCCCTG
AGCAACTACATCGGGTCACAAATTATATTTTGGACGGCTTTCACAGGAAAGAGTATGTGG
TGGCAGCATACCTTGACATCCAAGAAGCCTTCGACCGGGTGTGGCACGCAGGACTCCTCT
CTAAGATAAAGGACAAATTGAATCCGCAGCTATTTAGCACCATTGCGAGCTTCCTAACTG
AGAGAACCTTTCAAGTGGTGCAGGGATGGAGTAGCCTCTCAAACCAAACGCATAAAAGCG
GGCGTTCCACAAGGCAGCGTCTTGGGTCCCACGCTATATAGCCTGTTTACACATGACATG
CCCACAGCAAATGCAAGCAGACGGAATGATCGGCAGGACCTTCTGGTGGCCACGTTTGCT
GACGACACGGCAATCCTTGCAAAAAACAAATGTGTGTACGTGGCAACTGACCTCTTGCAG
GAATACCTCAAGCGATTTGAAAACTGGGCTTGTAGATGGAACATCGCAGTGAACCCTGGA
AAGTGCGCCACGGTTACCCACACTCTACGCAAGGACTCATGCCCCGGACTTTTTCTTCAT
GGTGAGCTTCTAGAGCAATATCGTCAACACAAGTACCTAGGTGTCACTCTCGACAGACGA
CTTACATTTAGTAAGCACGTCTCTGCAGTAACGAGCAACATCAAATCTAAGATAAGGCGA
ATGAGCTGGCTCCTCAACTCCAAAAACAAACTCTCGCTCCGAAACAAGGTCCTAATCTAC
AAGGTAATCCTTGCCCCAGTGTGGCGTTACGGGCTTCAAGTTTACGGTATAGCTGCAAAA
ACACACCTGAACAAAATTCGCATCATTCAGGCCAAAACCCTGCGCAAAATAACTGGAGCC
GAATGGTATATTCGCACACGCGACATCGCCAAGGACCTCAAGGTTCCAATGGTGGGCGAC
ATAGTCAACAGGCAAGCAGCGAGCTACTCAACAAAGCTCCACAACCATCCAAACATCCTG
GCGAGGAGCCTGCTAAGGAGGCGAAGAAGAAGGCGACTGAAGAGGACCTACCCAACCGAC
CTAATCGATCGTTATGTATAGGTGACAAGCTTCGTTAATTACACCAAAATATGTTTCTGT
AATCTGTTAACCTAATTGTATAACTAATTGTAAAACCACAATCATCGCTAAGCTAAGTAA
TTATGTCACTCTGATAAAAGTTGCTAACATAGAGTAACAGGATACCAGATTTCTTAATAA
ACAAAATATAAAAAAAAAAAAAAAAAAAAAAAAAAAAAAAAAGGAG
>NewTE2
TTGTTAAAATAGTGACAATAAGCTGTTAAGCTTCTTTATAATCTGGCAACATTGTATCAG
CACAGTACTCATTCTGTAATTGAGTACTTGTTCAGATTTTTGTACTCATGCTTTGAAGTT
TCCATTAAACATTTAACCGAACCACTACGTGTGTTTTCTTTATGTGCATCTTAGGCACAC
TAGAAATTTCCCAACATTGGTTATGGGCCCAGGTCTCGTTGTTTTCGGTTAAATAAGTAC
ACAAAGTGTCTATGGTTTTGAAAGCTTCCTTTTGTTAAATTTTTAAAAAGTTTATTTCGT
GCGAAGAATAACGTGGTGAAATTGTCAAAATGAACATGTCGCATCAAATAGAAAAACTTG
GTGAGGACAATTATGACGTATGGCATATGGCCATGAAAAGTGTCTTGGTGGTGGCGGACC
TATGGAATGTTGTGTGTGGAAAATATGTTAAGCCAGAAGGAAATGGTGAGGATATCGAAA
AATGGGTTAGTGTCGACCAAAAAGCGATGGCTTACATAATTTTAAATCTGAAGCCAACAC
AGTTGATGCATATCAAGTCATGCCCAACATCTGCAGCTGTATGGAAAAAACTAAAGGAAA
TTCATGTCTCAGTTGGACCGATTAGGAAGGTCCAATTATATCAAAAATTAATACGTTTCA
ATATGCAGCAGGGTGACGATGTAGTCGCATATGTCAATTCATTTGTTGAGACAATTGAAA
AGTTGGCAGAATTAGACATCAAACTCAATGACGAGTTGCAGGTCATCATGTTTTTGAGCA
GTCTACCAGACACATGGGAAAATTTTGTAATAGCGATTGAGACACGCGATGAGCTGCCCA
AATTCGAAGTCGTCAAGGTTAAAATGTTAGAAGAGGCCACGCGAAAGCAAGAAAGAGCTA
GCAGAGACGGCATAGGGACACCAGAAGCAGTGTATACACACAAACATAATGGACCGCGGG
ACAACAACAGTGTCGAAAGCAAAGGCAGAAAGAATAGCAGTAAGCAGCCATTCCGAGGCA
AATGTTTTAATTGCGAAAAAGAAGGGCATCGAGCGAGCGATTGCCGAAATAAAAAGAAGG
ATGATAAAAAGAGCCAAAAGGACGAAAAGTCTCTATGCTTAATGCACACGTGTGTCAAGG
AGAAGCAAAAGAGTTTTTGGTGCGTTGACAGTGGTGCAACATCGCACATGTGCTGCGACC
GCAGCATGTTCCTTACGTATGCTGATAAAAAGACGTCGATAATGTTGGCCGCAAATAAGT
TTATCGATTCACCCGGCAGTGGCAGTGTTGAGTTGCACTGCAATAGAATAAAATTAAAGC
TGCAAAATGTTTTATATGTCCCTGACTTAAGCATGAATTTTTTATCAGTAAGTGCTGCAG
CAAAGTTTGAGAATTCTACCATATTTGAAGGGAAAATTGCGCTGATAAAAGACAAAGAAG
GCAACGAGATAATAAGGGCAAGACACGAAAATGGTTTGTATGTTTACAAACATAGTCTTG
ATCAGGTTCATATGCTAAATAGTTCTGATTCATCTTCCATAAAATGGCACAATAGATTTG
GCCACCTGAATTTTAAGGATTTGAAATTGCTTAATGATAAGCAACTGGTGCGTGGTATGA
AAGTTGAAAATGTACAATTAGAAATAAATTGCGATACATGTAATAAAGCAAAAATTTGTG
CATTGCCATTCCCACAGAAAGCGAATCGTGTCTCAAAGCAAGTACTGGACTTAGTACATA
CAGACGTATGTGGTCCGATGAATGTTAAGTCGCTTGCAGGCAATCGATATTTCGTAACTT
TTATTGATGACTACTCACGCAAGATATTTGTTTACCTTATGCACTCAAAAAGCCAAGTTT
TTGAAAAGTTTAAAATGTTTAAAACTTTTGTAGAATGCCAAACAGGAAATAAAATAAAGG
CTGTGCGCAGCGACAATGGAACAGAGTATGTGAATAAGCAATTCACTGAATTTTTGATCG
AGTGCGGTATAAAGAGGCAATTAACAGTTCCTTACACTCCGCAGCAAAATGGTGTGGCCG
AACGTGCTAATCGGACCATCGTTGAAATGGCAAAAAGTCTTCTAATTCATTCAAAGCTTG
AAGAATTTTTGTGGGCAGAGGCTGTTGCAACAGCAGTTTATTTGCGCAACAGATGTCCCA
CAAAAGCATTAGATGGAAGCACACCATTTGAGGTATGGAAGGATCGCAAGCCATCAGTAC
AGCACTTGAGAGTATTTGGCTCGCGGGCATTTGCACTCGACAAAGTCAGAAAAAGCAAGT
TCCAAGCAAAGGGCAAGGAGTACATTTTTGTTGGTTACTCCTTTACAGCAAAGGCATATC
GCCTATATGATCGCGAGAAGCGAACAGTTATTGAAAGAAGGGATGTCAAATTCATTGAAG
GTGAGTTTGACATAGCAACAACTGATGCATGCAGTATTTCAGACAGAAACACCTTCACGA
CGTACATTATCCCGTTTGAGTCAAATCATGAGGTTGCAAAAAACCACCCAGAGCAACCTG
CCGAGGTGCAAGAGTACAACAGTGACTCAAATGAAGAAGAAGAGGAGGATTTTGTGAGCG
CAAGCGATCCAGGAGAAGATGGCAACGATGACGACAATGACCAAGTAGCGCTGCCACAAG
TTGAAGCTGTAGTAAAACATGGGCGTGGCAGGCCAAAAATTATACGTACAGGTCAGCCAG
GCAGGCCCAGAAAGCAGTACCAATTGATCAATAGTCTTAATCAGATTGAAGACATTGAAA
CTCCGCAGTCAGTTGCAGAAGCATTACATGGCCAAAATGCGCAGGATTGGGAAAAGTCTA
TGCAAATAGAGTACGACGCTTTACAAGCAAATGAGACATGGTCAGTGTGTGAGCTACCTC
CTGGACAAAAGGCCATTGGTTCAAAATGGGTTTACCGAATCAAGAGAGATAAAGATGGTA
ATATTGAAAAATTTAAGTCTCGACTAGTTGCACAAGGTTGTGGTCAACAATTTGGTGTCA
ATTACTGGGAAACGTTTTCTCCCGTAATTCGATATGAAACCATTCGCATGTTATTCGCAA
TAGCTGCCGAAAAAGAGCTGTATATGCATCAAGTCGACATTTCAAACGCATACTTAAATA
GTAAGCTTAATGAAACTGTGTACATGAAACAGCCGCCGAATTTTATTGACAAGCAGCATC
CAAATAAAGTCCTCAAACTAGAAAAGGCACTTTACGGGCTTAAACAATCCGGACGAGTTT
GGAACAATACGCTCGATGAGGTATTGAGAGGCATGGATTTTAAAAGATGCAAAAATGAAG
CATGCTTATACGTCAAGCAAAAGCAACAACAATTCAGCTACATCGCTGTCTACGTCGACG
ATTTAATCATAGTGTGTCCCAGCGAAGAAGACATAGCCGTGATTAAGAAGAAGATTGCAT
CAAATTTTAAAATGCACGATGGAGGCCCCATTAGCTATTTCCTAGGCATGGAAATCCAAC
GCGACGGCGATCGAGGTTCCGTTTCGCTGTGCCAGAAGACGCACATTCAAGGCCTATTGG
ACAAGTATGGCATGAGCAATTGCCGTCCAGTAAGCACACCTCTTGACCCAGGTTTTCAAG
TGGACTGCAACGACGATACTTGTGTAAAGGTAAATATAACGCAATATCAGTCATTAATTG
GTTCGCTTATATACTTAGCAGTTTTGAGCCGACCAGACATTTTGCATGCTGTAAACAAAT
TATCACAAAGAAATGCTAATCCTCATGGAGAACACCAGTCTGCAGCAAAGCACATTCTAA
GATATCTTGCGGGTACAAAGAATATGAAATTAGTATACCGTAAAAATGGCAAACCACTAA
AAGGCTATGCAGATGCAGATTGGGGCAACGATCGGCTGGACAGGAGATCCTATAGTGGCT
ACGCATTTTTCCTGGCAGGCAGTGCGTTCTCTTGGACTTCATCAAAGCAAAGCGTTGTCG
CATTGAGCAGCACTGAAGCAGAATATATTTCTTTGTCCATGGCTGCCAAAGAAGCAGTTT
ATCTACGCAGGCTACTTAGTGAGATGGGATGGTCAAAGGATACAGAGCCGTTGACTATAT
GTGGCGACAACCTAAGCGCGCAACATATTGCGCAAAATCCAGTCCATCATAAGCGCACTA
AGCACATAGACATAAGGTATCATTTTATACGTGAAAAGGTACAATGTAATGATATTGCAT
TAGAATACGTACCTACAAATAATAATGTTGCAGATATACTAACAAAATGTTTAAGTAAGC
AAAAGCACGTAGGCTTTGTAAAAACACTTGGATTGAATTAAATTTGTTATTTTGCAACTG
ATTATAATTAGCTTAAGAAGAAGTGTTAAAATAGTGACAATAAGCTGTTAAGCTTCTTTA
TAATCTGGCAACATTGTATCAGCACAGTACTCATTCTGTAATTGAGTACTTGTTCAGATT
TTTGTACTCATGCTTTGAAGTTTCCATTAAACATTTAACCGAACCACTACGTGTGTTTTC
TTTATGTGCATCTTAGGCACACTAGAAATTTCCCAACAAATTTGACAT
>Nausicaa
TTAACCTGTGTAATAGGATAAGAGCATCATTGGTAACCCTAGCCAGGGTATTATAGTGTC
ACTATCTATGTTAATTATAACAGTACGATAAGTAAATATCGATAAAGAAAAGCGGCTGCA
GAGAAGAAGTGGAAGGCAGTCTCGCTACAGTACTAGCAGTAAGAAGACGTGTTGTTAAAA
ATAAAAAGGCAACCCGAACATAAGTTAAATCAACGAAGAAAATCATACTATTACAATATC
AGAAAGTGGGATTGACTCAGAAAAAAAAAAAAAAACACAACAAAATGGAAAATATAAATA
TAAATGACGTGTCAATAGCGACATTGAAAAGTTGGTTGGCATTACTAAATTTGCCAACAG
AGGGTACCAAAACTGAGCTGATGGCGAGATTAAATAAGGTACCAGTGGATATCCGAGACG
ATGCTGCAAAGGAACTTGAAGTTCAACGTAACAAGGAACAGACAATTGAGGCTCAAAATG
AGTTGCAAAACATAATGCAACAACAGCGTGACGAAATAGCAAATGGCGCCGAGATGCTGA
AATTGATGCGTCTCGAAATTGAAGCGTCTCGAAAATTCCTAGAAGAATTTCAAGTAACGG
TGAACCGCAACTCGCACATCGGCGGGAGCGACGGGGGAGAGCAAGAAAGTGAAGTCGGCG
ATTTATTGCAGCTAGAGGATGGTCACACTGAAGAAAGACCACGGTCGACGGATGGCAACG
CTGGTGCAGCTGATTACACTGGAACGGATGGCAACGCTGGTGCAGCTGATCACGCTGATG
CAGCGGGCAACGCTGGGGCAGCTGGAAGGATCGACGAAAGTGGCAACGCTGTCGGAGGCA
ACTTAAATAATTGCATCCAAACTGGAGCGATGATGTTAGCCAAGGAAATTTTATTAGAAT
TTACTGGAGAAAGTGAGGTGCGTAAATGGGTAATGCAATTCTTCAATGTGGCCAAGATCT
ACAGACTAAATGATATGCAACAGCACTTGCTTTGTATAAGCAAATTGAAAGGCGGTGCTT
TGAAGTGGTTGCATGCAGACCCTATGCGCATCATTGCTCCGATTGACGAGATGCTAAATC
AATTGGTTTTGGCCTTCGGGGGAGGATTTTCGAAGTCGGAACTACGACAGAAGTTCGAGG
ATCGGGTTTGGAAACCAGATGAGGTGTTCGCCACATATTTTAGCGAAAAAAGCATATTGG
CACAGGACATCAACATTGATGTAGAGGAGTTAATGGAGGGTATTATTCGAGGCATACCTT
GCGAAAACTTGCGCACTCAAGCTAGTATGCATTGCTTTACCAATCCGGCTCAAATTTTAC
GTGCGTTTGCAGCTATAAAGTTGCCAATTAAACGGGTACGAAACCATGTAGTGAAACAAA
CTGCACAGGAAGCACAGGCGGACAAACAACAACGTTGCTACAATTGCAATGTTAAGGGCC
ATTGGGCCAAAGATTGTTTAAAGCCCAAACGGGAGGCAGGATCTTGCTATGCGTGCGGCT
CAAAGGATCATTTAATAGCAGGATGTCCAAATAAAAAGTATGATATGGAAAACAAATATG
TAAGATACTTAAGAATTCATTTTAGTAACTCATTTAACAAATCAATAATTGCAGAATGCC
TTATAGACTCTGGCAGCCCTATTTCATTTTTAAAGGAAAAGTTTGTGCCATTAAAAGTAA
AGCGTATGCCAGATGCAAATTCGTATGTAGGTTTAAATGAAAGTAAATTGAAAAATTTTG
GAAAAATTTTATGTTTTATGAAGAAAAAGTTAATAAATGTTTATTTTAATGTTATAATTG
TGGCAAATGAGTCTATGAGGTATGACGCTGTGCTTGGTAGAGATTTTATGGATTCTTTTG
GTTTAAATATTGATTTAAGAACATTAAAAATTGTGAACGGGCATAAAGTTGATCACCAGA
ATAATGGTAAAAATGATATCATAGCTACAAGCTACAAAGAAAAACAAAAAAAAGTGGACG
ATGAAGATATCAAACACGAGCAAAATGAAACTATATTGTTAAATGATAAAATCGTTAATA
AGGAAATAGTCAGTAATGAAACTGTTAGTGATGAATTAGTTAGTGAGAAAATTGTTAGTC
CGGAAACGCTTGGTGATAAAGTTGGTAGTGATGAGATAGTTAGAAATAAAATAATTAGTG
GTGAAATAGTTAGAAATGAAGTGATTGGGATCGAAACTGTTAGTGATGAGATAGTTAGTT
ATGGAGAGCTTAAGCTCGAACCTGATAGTGAAGAAGTTGTTAGTGATGAAATTATCTATA
ATCAAACCGGGATTGAAAAAGTGATTATAGAAGATATAGGAAACAGTGCAGTTAAAATTA
ATAATCATGTTAATGAAGCGCCAGTGAATAGCGAAATCATGGGAGTGTTAGAAGAGAATT
TTGAGAAGGATATCTTAACAATAAGTTGGGAAGATTCTAACAAAAGAGAAAATATATATA
TTTTAAGTGAAGATATTGATTACAGCACAAAGTGTGAATTTGAAAATTTATTTGAAAATA
CTTATGTAAAAGCGAAAAGGCCAAATCAGCCAAAATTAAGACATGAGTTAAGCATAAGAT
TAGAAAACGACAAAGTATTTAATTGTACACCTAGGCGGTTATCTTATATGGAAAAAGAAA
AGTTGCAAGAATTATTAGACGACTATTTAAAAGATGGAATCATTAGGCCAAGTTGTTCAG
AGTATGCATCACCTATAGTACTAGTGAAGAAAAAAACTGGAGACATGAGGTTATGTATTG
ATTTTAGAAGACTGAACAAAATTATATGTAGAGACAACTACCCGCTACCATTGATCGACG
ATTTATTAGACAGACTATGCGGAAAAACAGTATTTTCAAAGTTGGATCTAAAAAACGGGT
ATTTTCATGTTTTTGTTAATGAGCAATCTATTAAATACACTTCATTTGTTACCCCTCTAG
GACAATATGAATTTCTTAGGATGCCCATGGGTTTAAAAACTGCGCCACATGTATTTCAAA
GATTTGTTAATAACATATTTTGTGATATGATAAAAGATAATAAGGTAATTGTTTACATGG
ATGATATTATGATAGCAAGTACAAACATAAAGGAACACATGGAGACCTTAAAGGAAGTGT
TTATAAGACTGGTGCAAAACAAATTAGAGTTGAAATTAGATAAGTGTGAATTTTTTAAAA
GCAGCGTTAAATATTTAGGATTTGTGGTGGATAGTAAAGGCGTTAGGGCTGATGAAAAAG
GGTTAGAAGCGGTTAAATCCTTTCCAATACCAAACAAAATTCAGGGAGTACAAAGTTTCC
TAGGGTTATGCTCCTACTTCAGGAGGTTCATTTTAAACTTTTCTATATTAGCTAAACCCT
TATATGATTTATTGAAAAAAGATAAGAAATTCAAGTTTGGAGAAGAGGAGTTTAAGTGTT
TTAATATGTTAAAAGATAAATTGTTAGAGGCGCCAGTACTATCAATATATAATTACAAAG
AAGAAATAGAACTACATTGTGATGCCAGCGCAGTGGGATTTGGGGCTGTTTTATTTCAAA
AAAAAGAAGATAGGAAATTACACCCGATTTTTTATTTTTCTAAAAGAACAACCGAAGTAG
AGTCTAAATATCATAGTTTTGAGTTAGAAACGCTAGCCATCATTTACGCATTACGCAGAT
TTCGTATATATCTGCAGGGAAAACGATTTAAAATAATGACAGATTGCAACTCTTTAACTT
TAACGCTTAACAAAATAGATTTAAATCCGAGAATTGCTAGATGGGCGTTAGAACTACAAA
ATTACGATTTTGAGTTAGTGCATAGATCGGGCAAGCAAATGCAACATGTGGATGCGTTAA
GCAGATGTTATGAGGACATTTTAGTTATTGAATCCAATAGTTTTGAGGACAATTTAGTTA
TTTGCCAAAGCAAAGATGACAAACTGGTAGATATTAGAAAGATGTTAGAAAAAGAAGAGC
ACAAGCTATTCGAAATGAGAAATGGGGTCATTTACAGAAAAACAAATGATGGCAGATTAG
TTTTTTATGTACCAAAGGATATGGAAGAACATGTACTTTACAAATATCATGATGAGTTGG
GACATGCTGGGAGAGATAAGATGATCGATGCCATTGGAAAGAGTTACTGGTTCCCATATA
TTAAGGAAAAAGCAATAAAGCATATAGGGAATTGTTTAAAATGCATTGCCTTCGCCCCCA
AGACGGGTAAGAGTGAAGGACTATTACATAGCATACCGAAAGGAAACAAACCGTGGGAGA
TGATCCATATAGACCATTATGGACCAATTAATGCAGGAAGGGCTAATAAATATATATTGG
GCGGTGGTTGACGGATTTTCAAAATTTGTTAGACTATATACAGCAAAGACAACAAGTACG
AAAGAAGCGATTAAGGCATTAAAAGATTATTTCAGAGCGTATAGTAGACCTAAGTTCATT
GTATCGGACAGAGGGAGTTGTTTTACTGCAAAAGAGTTTGATGAATTTTTAAAAAATGAG
GGAGTAACGCATATTAAAATAGCAACGGGTTGTCCGCAAGCAAATGGTCAGGTGGAAAGG
TTGAATAGAGACTTGGGTCCGATGATGGCAAAAATGGCGGAGCCTGAAAATGGTTTACAT
TGGGATGTTATTATAGAAAATGTTGAATATGCAATAAACAACACACAACACAAAAGCATA
AAGAAATTTCCAAGCGAAATGTTATTCGGATTACAACAGAAAGGAAAAGTTGTTGATGAA
TTAAAAGAAAAATTAGAAGAGTTTACACAGGTGAACACGTGTGATAAAAGAAATTTAGAA
AATATAAGAAAGAGTGGAGAAATATATCAAAAAGAAGCTCAAATCAGAAATGAAGAGCGG
ATTAATAAAAAGAAGAAAGTATCAGTAGAATATAAAATAGGTGACTATGTCATGGTAAAA
AATTTTGATAGCACACCAGGAGTTTCAAAAAAGTTAATACCAAGATATAAAGGGCCTTAT
AGTATAGAAAAGATTTTAAAAAATGATAGATACTTGTTAAAGGATGTAGAAGGCTTTCAA
TTATCTCGCAACCCGTACGTTGGTATCTGGAATAGCCAAAACTTTAAGCATTGGATGCGA
AAATAGGCAATAAGCATTAGTTATAAAGATAGATACACATATAAAAGACAGAGATCGGGA
GCTCTCTTTGTCAGGATGGCCGAGTTGTAATAGGATAAGAGCATCATTGGTAACCCTAGC
CAGGGTATTATAGTGTCACTATCTATGTTAATTATAACAGTACGATAAGTAAATATCGAT
AAAGAAAAGCGGCTGCAGAGAAGAAGTGGAAGGCAGTCTCGCTACAGTACTAGCAGTAAG
AAGACGTGTTGTTAAAAATAAAAAGGCAACCCGAACATAAGTTAAATCAACGAAGAAAAT
CATACTATTACAC
>NewTE4
CATGTAGGAGTTGGAAACAGAACTAGGAGTGGTCGAACTTACAATCAGTTAAATTAAACA
GGCGAGTATAATGTTGGCATTATACTCATTTGGTAATATAAAATCACTTATCATATGCAA
CCCTGCTATGGATATTTAATCAACGATAGATTTATCGATAAAAATACAAGAAGGAGAAGT
TCAGTTGTAAGCTAGAAGAGTCAATGAAAAGATGTGTTCGCTGTTGCTCGTTGTCTTTGA
AATACATGTCGGAAAATGTACAATAATCATAAGTTTACGCTTGTTCACCAATTTCTCTAA
ATAAATAATATGAACATAAAGAACTCAAGTGCTTGTGAAGGCCATCGAATGGTCATCCCT
ACAAATTTGGTGTCAGAAGTGGGATAGACAGAAATTGTGAAATTCGTAAATTGATTAACG
AGTACAAACGTATGCAAGACTATTAATCGGAGCATAAAACGAAGCGGGTGCATGAAAATT
CATTAAAATTCGTATGCCCTGGAAAAAATGGAAAAAGTCAAGAATCGTCTAGGATTAATG
GCGACAGCGGCGAAGTATGCCTAGAGAGCTCTAGTAAGAGCGAGACAAACAGTCGTGTAT
TGCGTGACAGTGGTCGATAAGCGCAAGCGAGAAGGCGATGTTTTAAATTCTGCGTAGCAA
AGGCTGGATAGCGCAAAATTTTCACTTCGTGATGAAATAAGAAGTTGCAGATCAAAGAGG
CGAAGAGCGAAGAGCGCGGAATCTTTCAATAAAAGAGCGTGTGACTGGAACGTGCTTCAA
CACGACAACGATGATCACAGGGTGTATCAAGTTACAGATCAACAACAGAGTATGTTATTT
CGTCATTATATGAAAATAATTAACTAGTTGTTGAGTAAAGAGTGTTAAATCAGTAAAAAA
TTTTCAAAGAATCAAATTATAACAAAGAAGAAATTAAGTGTAAGCAAACACAAAGTGAAA
GTATAAGTTAAGACAGACGAATATAATAATTTAATAATTTCTAAAGTTGCTGAAAAAAAA
AACTAAAATTTGATTCATAAGAGTTTAATTACTTATACCATTAAGTTAAGTACATTGAAT
TGTTTATTTGTAAGATTCAATTTTAAGCATTGTGAAAAGCGAGCAACGACGATAACAAAA
TGAACAGAGACGAAATTTTGGCGTTAAGAGTTAACGAATTAAAAGAAAAGTTATCGGCAC
TTAGTTTGGTAACAACAGGTAGAAAGCAAACTTTGCAAGACCGACTTTTAGAATATTATG
GGTTGCAGGTTGACGATAATGAATCTGAGTATGACGATGCTGGGTCGGCTCATACCCGTC
AAAGCTCACCAATGCAGATAGTCCGAACAACGTTTACATTACGCGACATTGAAGATTCAC
TCTCGCAATTCAATGGGTCAAATCAACCAGCTGTTGAAAAATGGATTCATGAATTTGAAG
ATAACGCTTTGGCAGTGCAGTGGAACGACCTTCAGAAATTTATTTACTCAAAGCAATTAC
TAAAAGGTGCAGCAAAATTATTCGTGCGCAGTCAGCATGGAATTTCAGATTGGATATCTT
TAAAGCAAGCGCTATTGGAAGAATTTGGGACGGTAGTTTCATCAATAGACGTCCACCGCA
TGTTGCGGAATAGGCGTAAGCGTCAAGGTGAAGATTATATAGAATATCTGTATAGCCTTA
TGGAAATTGGCGGACCTCTTAACCTGGATGACTCAAGCCTGATAGAATATTTTATTGAGG
GAATACCTGACTCGAGGAGTAACAAAAGTAATCTGTATCAGGCCAAGACTCTGCAGCAAC
TAAAAGAACAAATCAAGGTATATGAGAAAATCCGTAGTAGTCGCCCTCAAGCGTCTAATA
CGGGTAGGATGCATAACGATACCGAAGAAAAGAAACCTGACTTGAATAAAGAACGAATTA
AGAAATGTTTCAAATGCGGCGATCCATCACATCTAGCCAGAGAATGTAGACAGCCAATAA
AATGTTACAAGTGTGCTCAACCAGGGCATAAGGCAGCTAACTGTTCAGGATCGCGTGCAG
TGGAGAAGAAAGAAGGCCAAAATGCGAACACGATGATAAACAAGGCCAACAGTAGTGGAA
AATGCATTTTTAAGGAGTTGTCTTGTAAGAACATATGCTTCTCTGCATTAATCGATACAG
GCTGTGACCTCTGTCTGATACGCGATGATATCCTTAAAGAGCTAGGAAAAGTTGAACTGA
ATAATGAAAAACAGTGTCTTGTTGGTATCTGTAATAGTGAGCTAAATACACTGGGAAGCT
TTGTCACTCAAGTCGAAGTTGATGGTATCTTACTGGATATAACCTTTCATGTTACGAGCA
GAGACGACATCCAATACTCAGCTGTAATAGGAAACAGCGTATTGAAGCAAGCGGACTTAA
TAGTATCGGAAAATTTCGTAGAATTTCGACCCAAAGTGAAGGACAATGCAAACGAGAGAG
TAATTGACAAGACATCAACAATAACAGAAGATACTGTCGAAAATAAGAAGCCAGACATAG
AGCTTTTACAAGAATTCAAAGATGTATGTTTTTTTGCAGAAAATCAGGAGGCTGAGATCG
ATCTACATCACTTAGAAAAACCTGTTGCAGACGCAGTTCAAGCAATAATTAAAAACTATT
CACCTGAAATGAAGAAGAAATGTCCAATTGAAATGAAAATTTTGTTAAATGATGAGCGTC
CAGTTTTCGAACGCCCAAGGCGCATATCACATGCGGACAAGTCTATTGTCGATTCGCAAA
TCAAAACTTGGCTAGAAGAAAAGATCATACAGCCAAGTACATCGGAGTATGCATCTCCTG
TTGTCCTCGTTCCGAAAAAAGATGGTACCAAAAGATTGTGCTGTGACTACAGGCGTTTAA
ACGAAAAGATCGCGAGGGACAATTTTCCAATGCCCTTAATAGACGATGTGATTGAGAGAT
TGCAGGGCCAAAGTGTGTTTACTACACTTGATCTCGCAAACGGATTTTTTCATGTTCCAA
TTGAGCCAAATTCGAGAAAATTTACATCATTTGTAACAAGTGCAGGGCAATATGAATTCC
TGTTCGTCCCTTTTGGAATATCGAACTCCCCAGCTGTATTTTCCAGATTCATTCATGCAA
TTCTTGTAGATCTGGTACAGGATGGTACAGTCGTAACTTATATGGATGATCTTATAATTC
CCTCCAAGGATATAGATGAAGGTATCCAAAAGTTAAAGCGCGTACTGGACAGAGCAGCAG
AGTTTAACTTGCGTATTAAGTGGAGCAAGTGCCAGTTTCTCATGAAGGAAGTTGACTTTT
TAGGGTACGTTATACAGGGAGGCACAATAAGACCATCTGCAAGAAAAACCCAGGCAGTTC
AAAATTTTCCTATACCGCATGACCGAAAGAGTTTGCAGCGTTTTCTCGGATTAACATCGT
ACTTTAGGCGCTTTGTAGAAGACTATGCGCTGATAGCCAAACCGCTCTCCGATTTGTTAC
GGAAAGACGTGCAATTTAAAGTTGATGAAGAACAACTAGTCGCATTCAGGCAATTAAAAT
CAGCATTAGTTAGTACTCCAGTATTGCGATTATATAATCCGAAAGCCAAGACTGAAGTGC
ATACGGACGCCTCAATGAATGGTTATGGTGGTGTACTCTTGCAAAAAGACTCGGACGATC
AATTGTTGCATCCAATTCAATATTTAAGTCGGAAAACAAAACCCTCAGAAGAGAAGTATC
ATTCTTATGAGCTTGAGGTGCTGGCTATAGTCGAGGCCTTGAAAAAGTGGCGCGTTTACT
TACTTGGCATAAAATTTAAGATTGTGACCGACTGTAACGCTTTCGCTTTGACCATGAAAA
AACGTGGAGATATTCCATTGAGAGTCTCGCGTTGGGCACTCTTCCTTCAAGATTTTGACT
ACAGTATTGAGCATCGAAATGGCAGCAAAATGAGGCATGTTGATGCTTTAAGCCGCGTAT
CCTGTCTTATGCTTGAAGACTCACTGCAGCACAGATTGCAGCAAGCACAAGCGAGAGATG
ATTGGGTCCGAGCGGTGCTAACTGTTTTGGATTGTAGCACATACGAAGATTTTTATGTTA
GGCATGGTATTTTATACAAGGATCCCATCAAGGAACTTATAGTAGTACCATCGCTGATGG
AAGACGAAATCATAAGAATTGCACACAAGCAAGGGCATTTCTCAGCGAAACGAACTCAAG
AAGCAATCGAGAAGACATTCTATATTCCGCAGCTATCGTCAAAAGTGCCAAAAATTGTAA
AAAGTTGCGTAGAATGCATAATATCTGAGAGCAAATCAGGCAAGAAAGAAGGGTTTTTGG
CACCAATTGACAAAGAAGACAAGCCCTTAGGCACGTACCATGTGGATCATGTCGGTCCAA
TAGAACAGACAAGTAAAAACTATAACTATATTCTAGTGATAGTCGATGCGTTTTCAAAAT
TTGTTTGGCTCTATCCAACAAAAAATACCACCGCAGAAGGAGTTGTAGATCGACTAAGAC
GGCAGGCAGCAGTGTTTGGAAATCCTAAGCGCATAATATCAGATAGGGGTGCAGCTTTCG
TTTCAAACCTGTTCAAGGAGTACTGTGAAACAGAAGGTATACAGCATCTTACGATAGCTA
CAGGAGTTCCAAGAGGAAACGGCCAGGTAGAACGTATACACAAAATCGTAATACCAATGT
TGTCTAAACTATGTCGTGAAAATCCTTGTAGCTGGTATAAGCATATTGATATCGTTCAAC
AAACAATCAACAGTACGCCGCCAAGAAGCACTAAAGTTTCACCGTTTAGATTGTTGACTG
GTGTGGAGATGAAACTTAAAAGAATATCGGACTTGCAAGAACTATTAGAAGAAGCTGCTA
TAGAGGAGCTAAGTAACGAAAGAGAAGAAGTTCGTAAAGAAGCGCGGCAAAATATAGCAA
AAATACAGCAGGAAAACCGAAAATCTTTTAATAAACATCGCAAAAAAGAGTCCAATTATA
AAATAAACGAACTTGTAGCCATTAAGAGAACACAGTATGGTACTGGTTTAAAATTGAAAC
CTAAATTCTTTGGTCCATATAAAATAGTAAAGATTCAAAACCATGGTAGATATGACGTAG
AAAAGGTAGGCGACCACGAAGGTCCAGGGAAAACTACAACTGTAGCAGAATACATGAAAA
AATGGGAGCCAAATGCTAATTCAACAGAAGAGTCGTCATTCGGGTCGAATGAAGAGTCAG
GATGGCCGAGTGTAGGAGTTGGAAACAGAACTAGGAGTGGTCGAACTTACAATCAGTTAA
ATTAAACAGGCGAGTATAATGTTGGCATTATACTCATTTGGTAATATAAAATCACTTATC
ATATGCAACCCTGCTATGGATATTTAATCAACGATAGATTTATCGATAAAAATACAAGAA
GGAGAAGTTCAGTTGTAAGCTAGAAGAGTCAATGAAAAGATGTGTTCGCTGTTGCTCGTT
GTCTTTGAAATACATGTCGGAAAATGTACAATAATCATAAGTTTACGCTTGTTCACCAAT
TTCTCTAAATAAATAATATGAACATAAAGAACTCAAGTGCTTGTGAAGGCCATCGAATGG
TCATCCCTACATTCATG
>NewTE6
TATATATATGTGGGGTTTTATATTAAAAGTTTATTATAAACAAGTGTATTGTTGATTTAA
CAAATTGTATTGCTTAGGATGATTATCATTCGAATCAAAGTAACACGTCGTTTCGTCGTT
TTGTTCTCAGCCTTCATACCACACAGGTCCAGCGTTGAACTTTTCGTCTTAACGAGCAAA
CATCTTCTGCTCTACGTCCAGTACGTTGCCCTCGTGGCTTTGCACTGTCCTCGTTGATCG
TCGTTTTTGGATAACTCGCCGTCTGCGAATTCGCCGTCTTCTTTGCTCGTTGTTACGCGT
CGTGTATTCGTCGTTCGTCTTTTAGCGTGTTCGTTGTCTAGGGATTCTTGTGCTGTTGGT
TGTGCACAGTGGGATTTGGGTATACAGCATTTACCCAACCCACATTCGGCCATTCTGACT
AAGCGTTCGGCCCGAATGCTTCCTCGTCATCTTCATCATCGCTGCCAATGGACCATGGCT
TCATATATTCGGCACACGTTGCAGAATTCTTCGGCCCATCGCAATTACCTACTTTCTGGA
CATCATACGCGTTGTTATGCTTAATCTTAACGACTTGATAGGGCCCCAAAAACTTAGGCT
TTAATTTTAGGCCTCTACCAAACTGTGTGCGTTTTATGGCAATAAGGTCGCCAACATTAT
AACGTCTTGCATGCTTTCGTCTCAAATTGTATGTATTTCTATTTTCATTTTGAATTTTTA
AAATTTGTGTTTTTGCCTTTGCTCTTAATTCGGTTCGATCGTCATTAAATAAAGCTATTG
TTTCTTTATTGATTATATCTCGAATCTTCCGATCTTCTTTTGTTTTCATTTTTACACCAA
CTAAAAGCTCAAAAGGTGTCGCATCAATACTTCTGGAAAATGTCGAATTAATTGCCTGCT
GTACCTGGTTGATGTGTCTGTACCATTTTGTTGGGTCATCAATGCTCAATTTTGAGAGTA
CTGAAATAATTATAGCATTCAGCCTCTCGACTTGACCGTTCACTCTTGGTAGGCCTGTAG
TTGTCTTAACTAGTTTTATGCCTTCGTCGTCACAGTATTTAACAAAATCTTGCGAAGTAA
AGGCAGAGCCCCTATCCGTAATGATAAATGCTGGGTTACCAAATACAATACTTTGATTAG
TTAACTTTGTAATGACCTCGTTTGCATTAGTAGACTTCGTTGGATACAGCCAACAAAACT
TGGTAAATGAGTCAATAATCGCCAAAATGTGTTTGTAGTCTTTATGCGTTGACTCAAGTG
GACCCAAGAAATCGATGTGGTAAGTGTGTAGGGGAACGTCTTCCTTCTGTAGTGGGTGTA
GCAGCCCTTCTTGTTTGCCTCTTTTGCGATTTGTTAAAATGCAGGGAACGCAACAATCTA
TATACTTTTTTATCTTCTCTTCGAGGTTAGGAATAAAGTATTCTCGGCAAATTAACTCTT
TGGTCTTTTTTGCTGCAAAATGGCCTTTGTCATGAGCATAGCCAATAATTCTTTTTTGCA
TGTCACTGGGTACTACTATTAACTCATCATCTTTTATAAGTTTGTATAGAATACCTGATT
TTATGAAGTAGTCGTCGTATGCTTTATTTTTATCGGTTAAAACTTCCTTAATTGCTTTTA
TCTTTTCGTCTCGGGCTTGTGCATCTTTCATAGCAATACTGATACTATCTTCGTTGATTA
TCATTACTGGGTATCTGCTTAAAGCGTCGACGTGCTTCATTCTTGTGCCAGCTCTATGTT
CTACTGTATAATCGTATTCTTGTAGGAACATAATCCAGCGTGCCACCCTGGTGCATAAAC
TTTGTTTCTCTAGAGTTTTTGCAAATGCATTACAGTCTGTTACAAGTTTAAAATGAATAC
CTAGAAGATACACTCTAAACTTCGTCAATGCTTCTATGACTGCCAAAATTTCTAACTCAT
AGCTGCTGTATTTACGTTGGGCATCTGTAGTCTTTTTTGACATAAAGTAAACTGGATGCA
GTTGACAATCTTCGGGGCTTTTCTGCAATAAAACTGCTCCAAAGCCATCAATCGATGCGT
CTGTGTGTACCTCTGTCTCACACGTTTGATTGTAAATACTTAACACAGGGTTTTCAGTAA
GAAGCTTTTTCAATAAGTTAACCGAATTCTCCTCTGCTATTTCAATTCTAAATTTCGCTT
TATTCTTGGTCATCTCCGTTAAAGGTCTAGCTATTGTAGCATAATTTGGTATAAATTTTC
TAAAATAGCCTGTCAAGCCTAAGAAACTTTCTACCTGCTTTATTGTTTGTGGCATCTTAA
ACTTAGATACAGCTTCAATTTTTTCTGGTGATGGGAATATCTTTTTATTACAGATCACAT
GACCAAGAAATTGAATACGTTTTCTTTAAAAAATTGCATTTTTTAATGTTAAGCTCCAAC
CCATACTCCTTGCATGTGCCAATAACTTCCTTTAAATGTTGCACCGCTTCTAGCTCGTTT
TTGGCTGGTATGATAATATCATCTACATATGGCAAAGCAATTCCTCTGCGTGACAGGTGA
CGAAATATCGCGTTAACATGGCGTTGAAAAACACCTGGTGAGTTTGAAAATCCGAACGGC
ACTCTCAGAAATTGATATTGTCCTCGATGTGTTACAAACGAAGTATATTTTCTACTTGAT
TCTGCCACTGGTACGTGAAAAAATCCATTTTTTAGATCAATTGTACTAAAAATATTCGCT
TCTTGTAATCGATCCAGCTGATCCTCGATTAGTGGTAAAGGAAAATGGTCTTTAACAATT
ACCTTGTTGATTCTTCTATAATCTATGCATAGCCGGGTTGAACCATTGCGCTTTTTAACA
AGTACTATCGGGCTAGTAAACTCGGATGTAGATTCTTCAATTATGCCATTTTCAAGCCAC
TCATCAATTTGCTCATCGACAATACTCATTTCCGTAAACGCCAATCTGCGCGGCCGTGAA
AATATTGGTGCCTCATCTTTTACTACAATGCGCATCTCTACATTTGTTGTCTTCGTCTTA
TTTGGTTCATAGTTCGAAATAAGTTCTCGAACTTCTTGTTTAGCATACTCACTTGCTGTG
TCTTCTATGTCGTATACGCAGTCGAAGTCTTCAGGGCAAATTCTTAGTATATTTATCTCT
TCACTGTTTGACATTTTGCGAACTTGTAAACCGTTACGACTAAATACAATCTCAGCCTGT
AAACATAGTTCTTCGCCAAGAATAACTTTGACATCAATACATTTAATTGGAACCACGTAA
AAATCAAGTATAAACTCTTCATCGTCAATAAGAATTAGATGTTTAAAATGTCCAGTTGGT
TTTATTTTATTCTCACTGCGCTCACTGCCGAATCCAATAAGAAAAACATTGCAGATTTCT
AGCTTCGGCTTGCCAATTTCACAATAAAAGTCTTCACGGATGATATTGAATTTGCTGCCA
GTATCAAATAACGCTACACATTTCTTATTTGAGAAACATACTTCTTTACAGGATAAATCG
TTTTTGGCTTGCAAACTGCGTGTATTTGATATTACGGCCTCACTTTTCTCAATTTGTTCA
CAATCTTTCGAGATGTGACCGTATTGATTGCATCTGAAACATTTTTTTCCTTTATTTTTA
TTTTGACAATAATTAGACGTATGCCCTTTTTCACCACAGTTAAAGCATTTCACATCTTTT
TTTGCATCTTTGCTTACGTTGAAAGCTTTTTTGTCTCTTTCTTTAACACTGCAATCGTTA
CGCTTTGTTTTTTCCTTTTCGACTCGACACTCTTTTTCAATCATTGTTTTATAATATTTC
AACTTTTCTTTGAATTGATTTAAATTTTTCGCACCGTATAATATGGATTTGTTTCCACCT
CTCTCATCTATTCCGTCAATTAAATACTGTATGAAAGCGTCATCTGCAATTTTACCTCGA
GAAGCAATGTCTTTCATTCTATAAAAGAATTCGAATACACACTCGTTGTTGCTGCGTTTC
GTCTGCGCGAGCTGTTCGTGAATTTCTTTGCTGCTTACACTTGAACTGAATTCTGCCAAG
AGTGCTCGTTTGAGAGAGTTCCAAGTGCTTAAACCTCTCTCACTCAATACGAAGAGTTTC
GCTATTCCTTTAAGTGCCTTTTTTGCGAACAGAAACTTCTGGAAATCGTTCCAATACGTG
AGTGTTGCCTGCTCTTCATATTCTTTCATATCCACACTTCTACTGGGAATAGTGTTTGTG
CCGTCAAAACAACGAATGCTCTCTTCCACGTCGCGAAAGCTGATCGCAAAGCGAGGAGCA
ATTTCGTAATTTTCAGCAATTCTCCTAGTTTTCGAGTTTTCCCTATTTCGAAGGTCAGCG
GTCTGGAATGAAGCGTTGTCTGCTTCCTCTTCTATTTCATTTTCGTCGTCAGTTGCTTCT
TCGTCTACTTCGTTGAATTCCATCAAATTGTTTTTCATCAGATTACGAAAAATGTGTCCA
TGCAAATCTGCGTGAACATATTCTATACCTAGAATGTTGCATATTGATACAAGGTCAGCC
TGCGTTAAATTGTTCAATGCGTATTCCTTCTTCGCACTATACTCTGCGTCATTTTCTGTA
TACTCGAAGCCAGAAAATTCGCGTAGACGTTTGCGATTATTTCTGTCTCCCTCATTTTCA
AAGATGAACTTGTGCAACGCAGTTATGCTCCCTTTTTTGCTTGAGCGTAAGCTAGCACTT
ATTAAATCATTAAGGCACGACATTTTTTTTTTTGAATAGTTTTTTTTTTTTTTTTGTTTT
GCACAATTGTTGTTGTAACGTAAGATCGTTTTCAACTTTATTCACTCCTGTTCAATCTTG
CACAATCTCGCTCACTTTTGCTCACACTTGCTCAATCTCGCTCAATCTTGCTCACACTTG
CTCAATCTCGCTCAATCTTGCTCAATCCCGGACGAGCGCCCAAAATGTGGGGTTTTATAT
TAAAAGTTTATTATAAACAAGTGTATTGTTGATTTAACAAATTGTATTGCTTAGGATGAT
TATCATTCGAATCAAAGTAACACGTCGTTTCGTCGTTTTGTTCTCAGCCTTCATACCACA
CAGGTCCAGCGTTGAACTTTTCGTCTTAACGAGCAAACATCTTCTGCTCTACGTCCAGTA
CGTTGCCCTCGTGGCTTTGCACTGTCCTCGTTGATCGTCGTTTTTGGATAACTCGCCGTC
TGCGAATTCGCCGTCTTCTTTGCTCGTTGTTACGCGTCGTGTATTCGTCGTTCGTCTTTT
AGCGTGTTCGTTGTCTAGGGATTCTTGTGCTGTTGGTTGTGCACAGTGGGATTTGGGTAT
ACAGCATTTACCCAACCCACATATATGTA
>NewTE7
TGTATATAAGGTTCGTAACGAAATTATACGAAACTATCAAAATATTACTTCAAACACTCG
ACAAATCGAAAATGTTGTTAAATCAACTCGCACGATGGAATAAAATGAGAATTCAAAGCA
TAATGTGCAATAGAGAACCGTTACATTCTATATTTAGCCTATGCTGGAAATGTCCCGTTA
GATTTGCTTCTAAAAGCCGTTGTTTTGCTGAAATTTTATTGTAACGAAATTATACGAAAC
AATCGAAAAACTGATCTTTAGGCGTGCGTATCAACTTTGTTTGATTTGTAGTTTTGAATT
TTATCAATTTTATTTAAAAAATCATTGAAATGCCACGAGGAACGCGTTTGACTGAAGAGG
AAAAAGGGAAAATTCTCGCTTTTAAAGCCTCTGGCTTATTAATTAACCAAATTGGGAAAT
TAAATTGGTCGAACATGCTGCGTAATCAATAATTTTTTACAAAATGAGGAAGGATACGGC
AGAAATAATAATGCTGGAAGAAAATCCAAACTGTCTGGCCGTAACAAGCGTCAAATTTTG
AAAAAAGCAAGTAATTCGACCTTGTCGTGTCGTCAACTTGCTGCATACAGCAGCATTCCA
GTGTCACCAATGTGCGTTTGGCGTACTTTAAAAACATCCAAACATATAGTGCGAGGAGTA
ATGAAGAAGCAGCCAACTCTCAAAAATCACCACAAGGCAGCACGACTTGAATTCGCTTTT
AAAAACCTTGATACGTGCTGGGACTTGGTAAGGAATCGTTGTCTTGTAATGTTGCATGCA
ACATGCAGATGCAACACATGCAACATAAGATTTTTAAATATTTTTTTTTTAAAAAGGTTA
TTTTTTCGGATGAGAAAAAGTTTAATTTAGATGGTCCAGATGGATTTCGCGGCTATTGGC
ACGATTTGCGTAAGGAACCCCTCGTATTTTCAAAACGGAATTTTGGAGGTGGTTCTGTTA
TGGTATGGGGTGCATTTACCAAGTGTAGCACCCTTGAACTCCGCTTTGTTACTTCAAGAA
TGACAAGCGTAGATTATGTGGAAGTGTTGGACAACACTCTCCTACCCTTCCTACAGGATA
ACAGGGAAAGTCCTTACATTTTCATGCAAGATAACGCAAGAATTCACACCAGTCGTCACA
CGATGGCCTACCTATTGTCATCCTCAGTCAATACTTTGGACTGGCCTGCGTGTTCACCTG
ATCTGAACCCTATTGAAAACCTCTGGGGAATTCTTGTACGTCGTGTTTACGCCGAAAATA
AGAAATTTGATAGTGTTACTGAACTAAGAAGGAGGATTTTAAGAGAATGGACAAAATTGG
ATCAAACCCTTTTAGCAAATTTAATAAACTCAATGAAAAGAAGGTTATTCAATGTAGGAA
AAGAACAAGGAGGCCCTATTTAATGTTCAAATTTTTTTTTAAGCCATTATCTCAACGACT
TATGGTTTTATAAGCTAAAAAAACAAGTTTTCGTATAATATCGTTACACTCGAAAAGTGT
AATTTTTCTTATTTTTTCAAATATTTTAAAACCTATGAACATTTAAATGCCTATGTTATT
ATATAATGTTGCTTTCATATACATTTTCGAAAATAAAGCATTACTATACTTCTAAGATTA
CTCAAACAAAAAAAAGTTAACAAATAAAAAGTTTCGTATAATTTCGTTACGCACCTTATA
TATATATATA
>NewTE8
TGTAATGGTGGGGAGGTTCGGGTTCAGTTTTTTTGCCTTTCGTTTGGCCATCTACCAAAA
ATAAAAACAAACGGCCGTGGCTGTTGCCTAACCGGGTGCATAGGGATTGGAGGTTCGCAC
TTCTTGCTAATACTCGGACAATAGCTCGTCGGACTGGTCGGGGTTTTTTCCTTTCCCTTT
TGCACTTACCATAAACACATAGTTTAAGTGCGATCAAAAAAAATAAAAAAAAACTTATTG
ATTTAAGTAAATCCATTGAAACAAAAAAAAACCGGATTCTAGTATGGGTACCATTAATGT
GTTCCGACCGAACACCCAAATTCAAACTATTCAATTTCGCGTAAGTGAGAGAACTAAGGT
GTTGATCGCCTCTCTTTCTCTTTACCCTCCCTACCTTGACAAGCAAAAAAAAAATGGAAT
GTGGATGCTTGTCCCTATTTCAGGTTCTTAAACCATCACTATAAATTGCAAGCGGCTAAC
ATGGGTACTTGACAGATAAAACAATTAATTATGGAATTAGGATATCATATCATATAAGCT
AATATAATTCGTTTATTCACGCATTGTTCAATTTTGTTGCCAATTAATAGCAAGGTGAGT
ATAACTCTATTTACAAGAAAAAATATACAGTTTCCAAACAAAATTTGAATCCAAAGTTAA
TATGATGAATGTGCAATAACTAGTTTAAATCCCATAAAGAAATTAAGGGGAAGGAGAAAT
TCACCAACATTATCTTGAGACTTGACGGATAGTAATTAATTTACCGTCTTGCTAAATTAA
CTGCATTTAAATGTTCATGTGTGTATATAACTACATATATCTATAGGCATTGGTTTAAAC
TCTTACTCACGCGATATCCTTCGAAGCAGACGTTGGGCCCAATGTATACGACGATTATGA
TCGCTGTTGCTAAATATTACAAAAGAAATTTATAAGTATATAAACACATGTATATATATA
TATATATATATATATATATATATGAGCAACGGTCAAGGTCGGTGGTGTAGGAATTTCCTC
TCGCTTTAACTTATTTAGGCATATTCATTGCACATTTTGTTTTAAAGAAATTAGTAAAAG
AAAAAAAAAATTAAAGGAAATAAAAATTAAAACTAAGGATCTATTAGCCGTCCATCTTGG
CAACGTTAAACAATTAATGGAATTATATGGCAATGCTGCTAAGCAAGCGAAAGGGGTACA
CCAAAAGTAATACAGACTCGGCTCCTTTGTTACTCTCTGCAGGTTACACTATATGCTTAG
TGCATGCGGTCCCGATGGTGCTGCATAAATAGTAAGCGTTTCACCCGCTTGACGCCGTTT
TCCGAGGCTATGCCAGATGTTGTTCTTCGCAAGACAGCGGCTGATAAGTAAAATAGCAAC
AAAATTGGTTCTGCTGGGTTGCTAAGTGCGACACGTGCTCTTGGTGTTGCCCTTGTCTGG
TCCGATCTCCCCCTCTGGTAGTGCCGACTAGTACGTCTAAATCTAGTCAACTGAGCAGGC
ACGGAAACTGTGGAAGCCTAATTAGTTCCAAGTCTCAACACTAGCACATATAAATACCTT
TTCTTTTAAGGGTCACCCCGAATCACAATTAGGTTAGTGGGTCGAGTTGTTATGAAGGTT
TTTGGTTTCTATTAGCGTACCAAAAGAACACTTCCAAACTGTACCACAATTGCAGCCTTG
GTCGTTGATGTCTTTGCAAAAATTATTTGCAAAGAAAGAAAAAATGTTATGAACTTAACT
CGCACGCGCTTCAAATATATCTGACATGCTGAGCTGTACTTTTAACCTTTACTACTTCCC
AACGACAAAAAAAATAAGGAAGCTTTCAAAAGCTCTACATCACGCGATTATATTTTAAAA
CGGTACTATGGCCTGATCTTATCACCTTTTTCCTCTCTATTCGCCCTATTCGGTTGCGCA
TGCCCTCAGCTGTGCAATAAACGAAGAATTGGCTTCCAGCGCGGTCGGTAAAGCAGTAAC
TAAACTAGAGCAGCTGATCAACAAGCAGATTCGTTTGGGGAGTGCAAAGCAGCCACTACA
CCACAGTTTATGCAGCGCTACTTGCTAGCGGGACATAAACTGAAATAACTATAATAACTG
TTGGGTTAGAACTTGTTACTAGTTTGTATATCTTTGAGATGAAAAGTACCGATGCATTTA
CCTGTTTCATTAGCTAGTTGATAGTAGGCTGGGCTGACTTTTTGTACAACAATCGCCGGA
ATGAAAACTGGTGCAAGCTTAGAACTAAACTTCTTTTGCGCGTTACTCTGACAAAAATTG
CGGGCGAAGACTTTCGTACCGGCAGTAAGACTTATGTTTCGGCTGCGCAAATTATATATC
TTAGCATTTCTATTATGTGACTGAGCTACATTGTCTTTAGCTATCTGACGGATTACTTGT
AAGGCTGTGGGCCTCTCAATAGCAGTGTCTTCGGACAAGAGGTTAAGTCGCTTTAGCAAG
TCATAGTCTTTACCGTTTAACATCATATTCTGTCCAAACGCTAAAAAATATGGAGAGTAC
CCTGTACTTTGGTGAACGCTGGCTCTCAAGGCAGCACAAATGGCGTACAGCTTTTTATCC
CAATTTGAATGATCTTTTCCGATATAGGCTCTAATAGCCGCTAATACTGATCTATTTACT
CGCTCACTCGCATTACTTTGTGGCGAGTATATTGCCGTTCGAATGTGGATGATTCCATAC
CGGGTAAGAAAAGCTTTAAAGACACTAGAAATGAACTGAGAGCCATTGTCGGTCAGAATA
GTTTCTGGCACGCCGAAAGTGCAAAACAGTGCGTTTTCTAGATAGTCGATAATTTTGTTG
GTAGTAAACGCGCGAAGAGGCCACATAAAATGAAATTTAGTATTGTGGTCTACAACCATC
AGGAGACCTATATTGCCGTTCTTGGACCGAGGATATGGCCCTAGAAGATCCATGTAGAGC
TTCTGAAATGGCCGTTCTGACGTCATAGGCTTGCCCATTGGAGGTCTCAACACTACATTG
GGGCTTTTCGTTTGCCGACAAACTTTACAATTGACTATATATTCATGAATTTGGGCCGAC
ATTTTTGGCCAAAACAAGTATCTCTTGAGTTTCTCTATTGTTTTTCCGATGCCACTGTGT
GCAGCGTTAGGGGGATTGTGGGCTCTCTCTATCACTTGTATGGTGAGAGACGAAGGTATC
CAGAGTTTCCAGGATTGTTTCTCCTGAATGCTATATCCCGTCGCTGGCTCAGTACGTTTA
TATATAAAACCGTCGATTATCTGTAAATCCGGTAATCTGGATTGGTTAGAAGAAATACTG
TCTATCAGATCCAGATAGTTTGGCGATTTGAATTCGGGTGAAGACAGGTCAACTATGGGA
CCTTGCTCCTCGAATTCCGCAAGCTCTGTCTCATTTTGACGCGATAGCGCATCAGCGACA
ACATTTTGTGTACCGCTACGATGCGAGACTTTAAACTTGAAGCCCTGTAATTTGATCACC
CATCTACCTTGACGTCCTCTGAGATCCTTCTGTCTCATGAGCCATTGTAAGGAAGCATGA
TCAGTTATTACTTCGAAGTCCTGTCCTTCTATATACGCTCTAAATTTAAAAATACCTCTT
ATTACGGCTAAGCATTCCAGATCGGTCACACTATAATTCCGTTGGGCCTTTGACAGTTTC
TCTGACATGTATGCTATTGGAGCCTCCTCTTCCTGTTCATTTAGTTGAGCTAGAACGCAT
CCTAAACCAGTTGTGCTAGCATCGCAAACTAATCTAAAAGGTTTTGAGAAGTCGGGTGTA
GCCAATACAGGTGCAGAAGTTAAAAGTGTTTTTAAGGTGTTGAAAGCGGAATCAGCATCA
GTGTTCCATTTCAATACTTTCGATTTCTTTAGCAACTCTGTAAGCGGAAAGCTAACTGTT
GCATAATGATTAACGAAACGTCTATACCATCCAGCGAGTCCAAGAAAACGTCTCAGTTGT
TTTACACTTTTTGGTACAGGGAATTCGTTAATAGCTTGTATTTTGCTAGGGTCCGTCTTT
AGTTGACCATACCCAATTATAAAGCCCAAATATTTAATTTCCCGCATACAAAATTTTGAT
TTTGCGATGTTGATTGTCAAGTTCGCTTTACGCAAGTGCAGCGCTACTTCCTGCAAAAGC
AACATATGCGAATCGAAGTCCTCTGATAGCAGAAGTAAATCATCTAAGTAGACAAATACG
CGGGTCCGCAAATGGGCTGGTATCACGCGTTCCATTAGTCTACAAAGCGTTTGAGGAGCG
TTACACAATCCAAACGGCATTACTTTGTATTGAAATAATGGACGATTAGGGACTGTAAAA
GCGGTATACTGACGTGATTTTTCTTCTAGGGGTATCTGCCAGAATGCGTGCTTCATATCG
AGGCCCGTTATATATTTAGCCGGCGGCAGACGACTAAGAATTCCGTCGATATGGGGTAGA
GGGTACGCATCTTTACGAGTGTACTTATTTATGACTCGAGAATCTAGACACAGCCTGTTT
TTATCCTTTCTTTGCACAAGGACGCAGTTGCTGCTCCAGGGGCTATGCGATACCTCTATT
ATATCTAAAGCTAGCATTTTCTCGATCTCGTCAAACATTAGCTTTTCAACGGCTGGCGAA
ATAGGCCAATGTCTTTGTTTGACGGGGGTCACATTATCTATTTCAATGCGATGTTCGATT
AACTCAGTGCGTCCTAATCCTTCCTTTTCATAAGAATAGAAATTAGAAATGATCGAATTT
AATCGTGACTTTTCTTCAGCGGTTAGCTGATGCATTTTCGCTGTTTCCTGGATATCCTGT
TCGTTACTGTTGTCTAATTCATTTACGGACTCATCAGGACGAATTAAATTCGTTAACAGT
CCAAAGTCCTGCCAAAAATTTATGCCTAAGTAAACATCTTGTTTCAAATCGGGTATAACA
TAAAAATCAACATTATGCACTTGTTTTCGAAATTCAACTTTAAGTGTCAGTTTGCCTACC
ACTGGGCAAATAGCGTTGTTAGCTGTTCGGATTGATCCAGAGCATTTGCGCGCTTTGGGA
TGTGACAACAGTGACTTAGCTGCAACATTACCGAGGCAACTAATCGTCGCTCCGGAATCT
AATAATGCTACATATTTTTCTCCCTCTAGGCTTAACTCAGTGTACAAGCGGTTATCTGAG
CTCATAAACACTGATTGAACGAGCTTCTTACGAAGACTTTTAATATTTTTCCAGAATTTC
CTAAGTCGAACAGTAGAGCGTTTTGGCCGACTGAGAAATTCGATGGGTTCTATGCTGCTA
AAAATTCGTCTTCGTGTGTCAAGATAGTGTTTTACTCTAATATGGTACGGTACGTACTTA
TTTTCAATATCAGTTTGAGTTGCAGTCTCGGCGACTGAACATGTATTTGCCATATAAGTT
GTAAATATAGTATTTGGAGTTGATTGCTCCAAACTACCATATGACTGTATTTCTGGCAAG
GACTTTATTCTTTTGTGGGATGCGTCAAACTGGTGTTGGTCTGCGCATCCCGCTTCCGGT
TTCCCAAAAGATTGCATTTGCTACAATTGGGTTTAAAAGTATTTTTAGCACCGCAACCGT
AGCAGAATATACGCCTTTCTCCCATGCAGTCATCGAATCGGTGTCCCACTTTATCGCAAT
TCCAGCACACTATTTTCTTGTTCTGTATTTCTGAAATATTATCTTCTATATCATTATTTT
CCAGTAACTCAGAGACATTACCTCTACCGTATTTGGTTCGATTGGGAAACGAGCCAGTTT
CTCTACAGAAACTTTCATGTTTCTTAACTTCCTCTCTTAATTCTGCTCGAGTTCTAATCT
TCAAATGCAATAGTTCGTACCTGAGCGCTGTTCTCGCATTGCGTTTTAATAGGTCAACAA
GCTTGTCTTCGCTTATTTCGTTAGATAATTGGCTAACCAGGCCTTCAATCGCTGATTGAA
AATCATCAAATGTCTCCTGATCTTTCTGGCGTCTTTTCCTAATTAGTTCCCACAAGTCAA
AGTCGTCTTTAACGTCCTCGAATCTAAGTCGGAAATCCGTACAGAAAGCCAACCAGGTAT
ACTGTGGGTTTTTCTTGTGGAAGCTCCAAAACCAATCATTGGCTTTCCCGAAGAAAAGTA
AATGAAGATTGTCACAAAGCAGCCTATAGTCGCCGTTCAAATTTTGAGCCGTTAATGAAC
GAATTCGATACAAGAATTCATCTATCTGCATAGAGTCTTTCGAACCGTCAAATTTAAGTC
GCCAGGTTTGCATAATGCTAGCTGCTTTTTCTGAACTCAAACTTGAGTTTGATCGATTGC
TACCTCTGGGGCTGTATGGTCCGCAGTCAAGGGGTATGTCAGAGTTCTGGGCACTATTAG
GGAGAGTATCAGCACCTAATCCCCTTGGAGACTGAACTAATCTAGAGCGTGTTGATTCAG
CTTGCTCACTTCGTACATTTAATGTTGCTAACTTCTCTTGCAGTGATTGTTCAACAGAAG
CTTTAATAACGTTTTTGAGTTCTGCTATTAAAGTCCTTTGCTGAGATTGTAGAGCTTCGT
TGATATAGGTAATTGTCTCTACATTTGGACCATTGTCCACTGACTTATTTCCGTTGCTGC
CTAAAGACATGCAACTACCTAAATATTCTCTATGATTTCGATTCATAGACCTAGTTTGCA
TACTTCGCTTGGGCGTGGCTCCTCGCCCTTTTCCGAATCGCTGACCTCTCCTGATACCTG
TAGTAGTCGAACCATCTTGGCAAGGTAGAGTATTTCGCGATAGAGTTTCGTCTGTTTCAG
CATTACCAGCTGAGTGTAACTCCGCTGCCAGTGTATTGTTCATAAATATTAGTTGCCCTG
GGTTGCAATCTGCCTCACATACTGGACATTTTGGGGTTGTCTTTAGTGTATTGCTTATGC
AAACGTCGTGAAAACGGTGTTGACAAGGAGTAGTCGCAGATAGCTGTTCTGCTTGCAATT
GCTCATGGCAAATGCCACAAAATGGATCTTGCGCGTTAATCGCTGCAACTATGCTCTCTG
TGCTTCGTCTCACTGCCATAATGAATGCAAACTTTTGCTTGTTTCCAAACAACAAAAGGA
AAACTAAATAGGACTTGTATTATTAAGTCTTGGTTATTTATTCTATCTGTCTTTTTCCCA
CACGTTATTGCTTACAATCCTTAAGCAAACCTGAGTAGTTGAATTTGTGCTATTTATTTT
ACTGGAGTCTATTTCTGATTTGGATTTTTACTGCTCATGGACTACTAGACAACATCCGAA
ATATTTCCAGTTTGTTGTAATTCCAAATAGTCCTTGAAACAATTAACCCAAATTTGATTA
TTATTCCCTCTTTTCCGATCTTACCCGCTGCTTAAAGTACTAGTAATTAATTGTGGTCGA
CTAATCCAGCAATGCCTGAATTACAATCGCAAATTCCTACAACTAACTACTGTCTGAACA
CAACGTATTTTCCCGAGAAAGGGGCCTAACAGGGTAATTAAAAAATAATAGGTAGTAATT
GATATGGTATAACTTCGAGTTTCGATTGGGGATTGTTGTGCACTAGGTGTTAGTCGTGCT
TACGCAAGAAGTAAAAGTTTTACGTTCTTGCTAGGGCCCCACGTTGGGCGCCATATATGT
AATGGTGGGGAGGTTCGGGTTCAGTTTTTGCCTTTCGTTTGGCCATCTACCAAAAATAAA
AACAAACGGCCGTGGCTGTTGCCTAACCGGGTGCATAGGGATTGGAGGTTCGCACTTCTT
GCTAATACTCGGACAATAGCTCGTCGGACTGGTCGGGGTTTTTTCCTTTCCCTTTTGCAC
TTACCATAAACACATAGTTTAAGTGCGATCAAAAAAAATAAAAAAAAACTTATTGATTTA
AGTAAATCCATTGAAACAAAAAAAAACCGGATTCTAGTATGGGCACCATTAATGTGTTCC
GACCGAACACCCAAATTCAAACTATTCAATTTCGCGTAAGTGAGAGAACTAAGGTGTTGA
TCGTCTCTCTTTCTCTTTACCCTCCCTACCTTGACAAGCAAAAAAAATGGAATGTGGATG
CTTGTCCCTATTTCAGGTTCTTAAACCATCACTATAGATTGCAAGCGGCTAACATGGGTA
CTTGACAGATAAAACAATTAATTATGGAATTAGGATATCATATCATATAAGCTAATATAA
TTCGTTTATTCACGCATTGTTCAATTTTGTTGCCAATTAATAGCAAGGTGAGTATAACTC
TATTTACAAGAAAAAATATACAGTTTCCAAACAAAATTTGAATCCAAAGTTAATATGATG
AATGTGCAATAACTAGTTTAAATCCCATAAAGAAATTAAGGGGAAGGAGAAATTCACCAA
CATTATCTTGAGACTTGACGGATAGTAATTAATTTACCGTCTTGCTAAATTAACTGCATT
TAAATGTTCATGTGTGTATATAATTACATATATCTATAGGCATTGGTTTAAACTCTTACT
CACGCGATATCCTTCGAAGCAGACGTTGGGCCCAATGTATACGACGATTATGATCGCTGT
TGCTAAATATTACAAAAGAAATTTATAAGTATATAAACACATGTATATATATATATATAT
ATATATATATATATATGAGCAACGGTCAAGGTCGGTGGTGTAGGAATTTCCTCTCGCTTT
AACTTATTTAGGCATATTCATTGCACATTTTTGTTTTAAAGAAATTAGTAAAAGAAAAAA
AAATTAAAGGAAATAAAAATTAAAACTAAGGATCTATTAGCCGTCCATCTTGGCAACGTT
AAACAATTAATGGAATTATATGGCAATGCTGCTAAGCAAGCGAAAGGGGTACACCAAAAG
TAATACAGACTCGGCTCCTTTGTTACTCTCTGCAGGTTACACTATATGCTTAGTGCATGC
GGTCCCGATGGTGCTGCATAAATAGTAAGCGTTTCACCCGCTTGACGCCGTTTTCCGAGG
CTATGCCAGATGTTGTTCTTCGCAAGACAGCGGCTGATAAGTAAAATAGCAACAAAATTG
GTTCTGCTGGGTTGCTAAGTGCGACACGTGCTCTTGGTGTTGCCCTTGTCTGGTCCGATC
TCCCCCTCTGGTAGTGCCGACTAGTACGTCTAAATCTAGTCAACTGAGCAGGCACGGAAA
CTTTTCTTTAAGGGTCACCCCGAATCACAATTAGGTTAGTGGGTCGAGTTGTTATGAAGG
TTTTTGGTTTCTATTAGCGTACCAAAAGAACACTTCCAAACTGTACCACAATTGCAGCCT
TGGTCGTTGATGTCTTTGCAAAAATTATTTGCAAAGAAAGAAAAAATGTTATGAACTTAA
CTCGCACGCGCTTCAAATATATCTGACATGCTGAGCTGTACTTTTAACCTTTACTACTTC
CCAACGACAAAAAAAATAAGGAAGCTTTCAAAAGCTCTACATCACGCGATTATATTTTAA
AACGGTACTATGGCCTGATCTTATCACCTTTTTCCTCTCTATTCGCCCTATTCGGTTGCG
CATGCCCTCAGCTGTGCAATAAACGAAGAATTGGCTTCCAGCGCGGTCGGTAAAGCAGTA
ACTAAACTAGAGCAGCTGATCAACAAGCAGATTCGTTTGGGGAGTGCAAAGCAGCCACTA
CAA
>dvir.0.85.centroid
CAGAGAGAGTTCTCAGTTGAGAGTGATTGACGTGTTTTACTTGTGCTCCAAGATTTTTAT
ATATTTTTGCGCTTTTATCTTGCTTTATATTTCAAAATTTTGCATTTTTCGGTGCATTAT
TTAAAAAGCTTTTATAAACTGTGCAAAGTGTCATCTGTTGTGCAGCGTGTCTGTTAATTA
TTACATTTTATAAAACGCGGCGTCAGTTCCGTGTTTGTTGTTATTGGCTGTTTTAAGTCT
TTTGCCTTTGTGCTCCCCTGTGCATACACTTGTTTGTGCGTGTGTTCGCTGCATACTTTC
TGCTTGTGCATCGCGCTCTCACAAATTTCTTTCTATTGCTTTTCGCACCAAACAATTTGT
TTGTGTACGAATAATTGTTTTTTGAGTGTTTACTTGTGCACCGTTTTTCGTTTCGTTTTG
CTCTGCGCTCTCGCAAGTTGCTTGTGCATTTAATAATTATGTCGTGCTGTAAGAAACCGT
GCACGTTCAAGCAGACTGACGATTCTGCACTGCCGCAATTTGTTAATTGCTGGCTGTGTG
AGAATATGATGCATGCTAAATGTGCAGGTCTCACTGGGCGTGATTGCGACAAGATCGCTG
CTATTGCCAAGAAGGGCTGCGGTGGCTTGCGTTGGTCGTGCCCAGAATGCATCGACAAGC
AAATTGATTTCTCCAGAATGTATAATTCTGTGAGAAGTCAATTCTTAAAATTAAATAATG
TGGCTAAGCAGCTCTCGAGTAATTTTGACTCGAGTTTCGATTTGCTAGGCAAATATAAAT
TTGAGTCTCCAACCAATCGCCGGTTGGAGCCTCAACTTTTGCAATTGCCCTCTACGTCTG
TTCAGACTCCTAAGACTTTCTTGTCTTTTCCTAGCAACTTGGAGGTATCTCCAATGTTGT
CTTTATCGCCTTCTCCAAGCGACTGTCCAATTACCCCGGCTTCAAGCCCCTGTACTAGAC
CCCAGTAGAGCCCCGTACCTGATTCCGTCCCAATTAATCAAAATAGCCTCAGCCCCGTCA
GCTCCTGGCCGCAAAGGTAGACCTGCGCGCAATCTTGCGCAGATTGTTAAAAGCAATCAT
TGTGCCTCGTTAGCTCCTCCAACTCCTGTATTACCTACAGCCCCATCAGCGCCTACTTTA
ACGGTAGTTGCCCCTCGTAGGCAAGTTTTTGTGTCTCGACTTTCGTCGGACACCACTTCT
GAGTCATTGGCAGCCTATATTGCTAGCAAATCTTCTGCTAGCGTGTCAATAACTAAATTT
AATTTCTCCACCCCTCGTGAAATATCATCATTCAAAATAAATGTTTCACATGATATGTTC
CCAATCATTTGTGATCCCAAATTTTGGCCACCACACATGATTGTTCATGAGTTCAAGCCT
AAAAAGCGTAACCAGCCTGTCACCCTTCCAGTCCCTTCAATACAGGGTACCATTTCTGCC
CCAAAAAACTAGCTTCATCTTCTGACCAAATCTTTATTCATTATCAGAATGTCAGAGGTC
TCACTTCAAAGCTAAAAAATCTTTTTATTGCCAGCACTTCCTTCGATTCGGACATAATAG
CATTTTCAGAAACATGGTTAAACTCAACCATATCTGATTTTGAGATATTACCGAATAACT
TTATTTTGTTTAGAAATGATCGGCCGACTCGAGGTGGTGGGGTGTTAATTGCCGTTAAAG
CCACTCTCCAGTCTGAACTATTCTGTTTTAGTACGCCTACTGACGCTGAGATTGTCTCAG
TTAAGGTGTCTTTTCCTACACGGAATATCTATGTAACATGCTCTTATGTCCCACCTTCTT
CTGATATTCAAGTTTATATGAATCATATTACTTGTATTAAAGAAGTTTCTTCACACGTGC
GGGATAATGACCTATTATTGGTGTGTGGGTGATTTTAATTTGCCGAACATCTCTTGGTCA
TTATTCACTGCTGAAAATTATCTAGTGCCCTCAGCACAGCACGATTTTTTAGACTGCATG
CTTGATCTTTCGTTGTTTCAAATCAATTCAATTTCTAATCATATGAATAGAACACTTGAC
CTTTGTATTTGTTAACGACTACCTTATTTCTAATGTGTCTAGGTCACCTCCTTTATCTCT
TCCTGAGGATGTCTATCATCCAACTTTAGAGATTGCAATGCTAAATTGTAATCCTTCCAT
TTCGTGCTCATCAGCCAATAAGCCCCGCTATTGCTTTCGCAAAGGAAATTATTCCTTGCT
GAATCAGCTTATTTATTCAACCGATTGGTCTTTCTTATATGACTCAGTTGATATGAATAC
AGCTATTAATTCTTTTTATATCACCCTAAACTCCCTCTTAGATGTGGTGTATTCCTAAGT
CAATTCCTTCGACTACTTTTTCAAAACCACCCTGGTTTACTCCCAGATTATCACATCTAA
AAAATGTAAAATCCAAATATTTTAAAAAGTTTAAAAAGTCTGGTTCGTGTACAGACTTGG
CTAAATATTCCATAGCCAAGTCGAACTTTTTTCTTCTTAATTCTCAATGCTATGAGAATT
ATCTAATTCGTTGTAAAAGGCAATTCGCCCGAAATCCGAGACAGTTTTATAATTTTGTAA
ACTTGAAGCGTAAGTCTTCAACTTTGCCATCTTCTTTTTTTCTTGGGATGGATAAAGCTA
GCAATGACATTGATTCTGCTAACCTCTTTGCTAATTTTTTCCAATCAACTTACTCTTCAG
TCTGTCCTAATACTAATTCTTACCCTTATACTATTTCCTCCGCTAGTTCTATACCTTCCC
CCCATTATTTCACACTCCTTCTCTCCTATTAGCTTATAAACTCTCTAAAAATCTTCTTAC
TCTCCTGGGCCGGACAATATTCCTAGTTGTCTACTCAAGGAGTGCAGTTCTTCCCTTTTT
CTATCCATTGCTAAAGCTTTTTAATCTATCCCTTGAAACTTCTGTCTTTCCATCTCTTTG
GAAAGAATCTTATATCATTCCTCTTCACAAGAAAGGTGGGAAGTCTGATATACAAAATTA
CAGGGGCATTGCAAAACTGTCTGCTATTCCTAAATTATTTGAAAAAATAATCACTTCGAA
TTTGCAGCATTTCTGCAAATCAGTTGTTTCCCCTGTTCAACATGGATTCGTAAAGAATCG
GTCAACTACGACCAATCTGCTTGAGTTTACTTCCTTGGTAAATGATGCTTTCCTTTCGAA
AATGCAAACTGATGTCATTTACACTGACTTCAGTAAGGCGTTTGACTCTGTGCACCATGA
CATCTTACTTTTTAAACTTGACCGAATAGGTTTCCCTCTGTCCCTTTTACTTTGGATTAA
TTCTTATTTAAAAGGTAGGACCCAAAGAGTAATACTGAGGTTGACTACCTCTAAAAGGGT
TCACGTTACTTCTGGTGTTCCTCAAGGTAGTCATCTTGGACCTTTACTCTTTACACTTTT
TTATAAATGATCTTCCTTCTGTTATATCACATGCCCGTGTACTCATGTATGCGGACGATG
TCAAACTTTTTCTATCATACACCTAACCCCCTACATCATTCTCGTCTACAAGACGATTTG
AACGCTATGGCAACTTTGGTGTTTCGGGCCAATCAATTGCATCTAAATTGTTCAAAGTGT
ATGTTTATGACTTTTAATCGTACTACACCTTATCTTGTTAGTTATACAATCGACAATATC
CCTTTGCAACGTATACTAACAGTTAAGGATCTTGGCGTTATTTTTGATTCTAAACTCTGT
TTCAATCTTCATATAGATACCATTGTTAATGAGGCAAAAGGTGTACTTGGATTCATTAAA
CGATGGTCTAAAGAGTTTAACGATCCTTTTATAACAAAACTTCTGTACATCTCTCTTGTT
CGCCCTATCCTTGAATACTGCTCTTGCATCTGGTCTCCACAGTATATCAACAGCCAGGAT
CGTATTGAATCTGTTCAGAAGCAATTTCTGCTTTTTGCCTTACGAGGTTTAAATTGGGAC
CCTAATCTTCGGTTGCCGTCCTACTCCAGCAGACTGCTTCTTCTCAACCTTCCGTCGTTA
ATCAACCGTAGGACAATTCTCGGTGTTGTCCTTCTACATAAGTTGATTATTGGCGACATT
GATTCTCCTTTTCTGCTAGGGCGTCTTCAATTCTCTGTTCCGGCTAGACCAACCAGAAAT
TATCGCCCCTTATTACTATCTACGTGCACAACAGATTACGCTATGCACAATTCTTTTCGC
GTGCTATGTAAAAATTATAATAGTTTGCATCACGTTTTCTCTACCGAACTGTCTCTACCC
CTAATAAAATCGTTGCTTTCAGGATACCTTCGGGAAGTCGCTGACCATTCCCAGCTATGA
GCAGGGGCATAGCTAGCCGGACAGGCTGAAAAATTTTCCCCCACCGTGTCGGTGATTTCC
CAATACTTTTCTCTTTGTCCTATCCACTTCAACACTCTTTATCTAAACTTACATTGCTTT
ACTTATTAACAATTTTCTTACTTTCTTTTTTCCTATTTATTGTATTTTCTTTATTAATTT
AGCAAATTAAGATTATTTTTAATTTCACTTGAGATCACTTTTTTCCTACTTACAACCTTC
TGCTTAGATGTAGGCTCTAATAGCGTCACTGACAAAATTAGCTGTGAAAAGGGGCACAGC
TGGCCGGACTGGCAAATAAAACACCTCCATCGGTCGGTGATGCTATTTAGAAAATTGTAT
CCTTTAACTAGGCTTTTAGAATATACTTATATTGTACAACCTTTTGAATAATGAGGAAGA
CACTCGTTTTGTCGACCATTAATAAATAAATAAATAAATAAATAAATAAAAGTAAA
>dvir.13.51.centroid
TAGCAGCACTAACCAAACAACATATAGACTAGACATGAGTACCAGAAGTAGACACAAAAT
GTATCGGTGGCATCTGGTCCAAACTCGCGAGTAAGGGAGTAAGATATACATATGATGTAT
TTTTGAACCGCTTACTCTACAGGAAAGTGCTGGGCGCCCTCGCTTCCATATGATTTGTAC
GATAGAACGGACAACGCTGTTAACTTTTATCTCGCTCGCACTTACTCTCAGCTCTCAATG
CTCTCTCTATGTTTAGGGATCGTTTCAATGTGTGTGTGTGTGGGTATTTGTCCGACGAGC
AAAACTGCGCACAAATTCAATTTTTCCCAAATGCTGAGGCATTTCTACCCTTTTGAAGGC
ACGGCTAATATGAAATAGAGAAAGGGTTTGCCACGTCGATGGGAAATTCTTGCATTTTAG
CTCGCTATCGTTGGTAAGGGTACCCAAGCGTTGCCATGTGTGCATTTAGAATATTTTGGA
CTCGCTATACACGCATACTTGCATATTTTGTGTATGAATAGAAGCATTTATGCGCTTGTG
TGCCTGTTGCTTGCCTGCCTGCCTGTCCCCGATGCAAATTTAACAAGATTTTAGGATTTC
TGATTTTGGACCTCTACACACAGACACACGCATACAAATGTCTGTGAATGGGCTGATCAT
GGGCGCAAAAGAAAATACATTATTGGCACGCGTCTGACGCGCGCCCTTCTTTTTTATGAT
TTTTAATGAAATTTGAGTAAAAATAAAAATCTTTAAAATATTAAAATATACCAAATTAAA
AAAAAAGGAGCGATTATATATTTATGGTTTTAATACTTTTGGTGATCAGTCACTTGACCC
CCATGTGCAGGTGCTTGCCAAAAGTTGACCCTTTCGGCCCAACGAACTGCTGCAGGTAAT
AAGTGGTCAACATTCATTCA
>dvir.14.34.centroid
CCAAAGACAATATAAACACTAAGATGAGTAACGTCCATACATTTGAATGCGACGCAAAAT
TTCTGGCCTGGCCTTTCATCTGGCCTCTGAGGCTTCGTACGGCATGCCTGCCGACTGGTT
GTTCGTTCTTCAAAGACCAGACGAACGAATGCCGAAGTCGCGGCTTGCTGATGCTGGACA
CGAGCTACGAAGTTAGTCGCCAGCCTGCCTTCAGCAAAGCTGGTCGATGCTGCTTTGCGT
CGCTTCGTTTTCGAAGTACATTGAGCGAAAAAGCTTAGCACTAACGATCGACGCAAAGTG
ATTGTGCTTTATTAATGACATGCATGCTTTATTTAAATGATTTATTACCCTAGATATTAA
CGATTAATTTTACAGGAAAGTTTAAGAACTTATATAACTTTTACACAAGGCGCTTCTTGC
GCAATAACTATTTTAAGAAAATAGCGCACATAGATTGATTTCACTTTTCTTTTTGGACAG
TGTATGCCCGAGAAAAGTTCTTGTCTCAGCCAATAGCATGCGTGCACCTTTCGTTGTATG
CGTGAATTATACATGCATAAGATCTTTAAAGTATGTATGTATGTGTTGTTATTCACTGCT
CTGGCTTTAGCTGGCAAGAAATTAATTTTGTTAGTTTTCTAGCGCAGATCATGACCTATC
CCAAATTTGTGTTGATATATGAATGCATTTTGTGTACTGAGGGTTGGCTCCGCAGAAAAT
ACCCGAAGGTCATATTTAGTTATGACCCCATTATAATTATAATAGTCTCCTCGCGGTGTT
CCCTGCGTACTTTGTTATTTTTAATTCGAACAACAAAAATAATAATATAAAAAAATAAAT
AATTAAAAGTTTTTTTGAAAAAATAATACTTTAATTAATAATTTCAAATATAACAAATTA
CATAAATATTTGCATCGACTTAAAAATACAATTTTTTTTGTACGGAGTACACAAAATGCA
TTCATATATCAACAGAAATTTTGGGTAGGTTGTGATCTGCGCTAAAAAACTAAGAAAATT
GTTTCTTTGCCAGCCAGCCAGAGACTTTGTCAGAGCAGTGGATAACAACACATTCAAATA
TGCTGTTATGTATGTATATTCACACGCATACAAACATAATTGCTTGCACAGCCGTCACAG
AGCCAAAGCTGAGACCAAATTCTATTTTTAGCTTTTTCGTTCTCTCGGCTGTGAGAGCGC
AATGCTATTGATTTCGTTTTCTTTCTCAATTTTCAAAAAAATCAAGCTGCATAGTAGCAT
TTTGTTGTATGGCGTTACTCATCTTAGTGTTTATATTTTCTTTG
>dvir.16.2.centroid
AATAACAGAAACAAGTAAGAGGTTCTAGTCGGGAGCTCCCGACTAGGGGATACCCTAAAC
CCTCTTATTCCAACACCAAATAAATTAATAAAAAAAAGGTCCCTTGGCATGGCTCGAATT
TGCAACTGACCGCATTACTTACTGTCGACTCTACTCAACAGCCACACCAGCAAAAAAAAA
AAAAATAATAATACTTTCCCCACTAGGGCTCGAACTCGCGACAGACCGCACCACTTGCTA
TGCCTCTACTCAGCAGCCACACCCACAATTAAGTACTTATGATAAAAAAAGTAACTAAAA
TAACATTACAAAAAAAAGATGCAATTACCATGCTGTTAGAATGCGAAGCAGACGCTCATG
AATGTGTGTGTGTACATGTATACAGAAATTCTTAAAGCTGCTGCCCCATTCAATTGCGCA
GTTGCATATAACTTTGGTTTTTCTTAACCGATCTTTATGAAATTTTCTACAGTATATCTT
ATTGTACCATAGAATATTTGTGTATTTTAAAAAAGTCAATTGCATTTAAATTGTGGTTTA
AATTGGTTGGCACTAAAAGTTGGGTTATAAACTTGATTTATAGCTGTGGGGTGGTAGCGG
GGAGGTGGCGATAGGTATGAAATGAAAGATACTTGAAATATCTATAATATTCTAGAAGCA
ACATATCATGTTGGGTGGCTCTAGCTCTTATTATTTACCCAATTTGCTAAAAAATAACAG
GATGTCGATATCGATTTTTATCGATTGCTTGGAAACGGAGTAAGTTATCGATTATCGGAA
ACAAACTCCATCTGCGCGGGAACTAGGAGCATCTACATCTAAAATTTCAAGTCTGTAGCT
CTCATAGGTTCTGAGATCCTTGAGCTCATACATACGGACGGACGGACGGACGGACGGACG
GACAAACAGACAGACGGACATGGTTAGATCGACTCGGCTATTGATGCTGATCAAGAATAT
ATATACTTTATGGGGTCGGAGATGGTTCCTTCTGCCTGTTACATACATTTGGATTTTGCA
CAAATACAATATACCCTTATACCATTTTTAATGGGTTCAGGGTATAAAAATAA
>dvir.17.1.centroid
ATAAGCATAACAGCGCAACCACTTAACATAAAGATTCATATTCTCATGCGCAATTCATAA
CGTAAACTAAAGACCCAGTCTCTAGAACGCAATTGCTAACGTAAACATGACAAAGCGTCT
AGCTTACGCAAGCCACCCCCGCGAGCTTTTAAACTTTAAAGAAAGAAGCTTTATCAACCA
TAGCTGACTTGCAGCATAAGTTCACAATTGTACTTTAGTTCTAATCTTGGATTCAAATAA
ATCGGAAGCCTTCAGCCTCCCACTTAAAAATATATTTTTTTCCAATTAGTAGCCACTAAT
CGGTTAATTGGCGCCCAACGTGGGGCTCGCGATTATAAATACAAAAAAAGGATAATTAAA
AGAAACAAAATCCTTAGTGATTCGCGAGTGAGCAAAAGTGCCGATTTACCAGTCCATGAT
TGTCTCAAAAGAGCATCAAAAATTTTCTAAGAACGAAAATATCGAGTGCCTCTAAAAGAA
ACATAAAAAATTTCCGACGAACGGAAATATCCTGTTTCTGAAAACTTGAAGAGCAGTGAA
AATACCCTGAGCTGGAAATATTAATTGTTCGCAAGACTTAAAAGTGAAATCACATTTCCC
GTTCAAGTTAAATGAAAACATTCCAAAAAATTAATCGATCAAAGAAGCGAAACGAATATT
TTCGCCAACAACATTTTTTCTCCAATCAAAAACTTTTAACCAAATAAAAAATATCACGTC
AACCTGAGACCCCCATAAAAGAAGACCCTAAAACACAGAAGGAAGGAAGGAAGGAAGGAA
GGAAG
>dvir.18.4.centroid
TATACACTGGTTCATCATCTTTTAATCTTAGTTTTTGTTTATAAAAATTATTTGTGCTTA
TTGGTTTTGTTTCCAATCCGAATATATCATTATATTTGGTGCATAAGTTTGAAAGCTGTG
ACTTGAATTGTGGTGGAAAGTTTTTTGAAAGTTGAAATAATACAGACTTTTCCCTATCGT
CTCTATTATTTTTGACTACTTCGTAGTTCGAAAGTGATTCATACGTTAAGTTGCTTGCAC
TGACTACTTGATCTTTATTTGTTGTATTAAGTATTCTTATGAAAGCGTTTTCAGTTGTTG
CTATGGTACTTGCTATGTAAATACCATGTTTAATTTCTTGATTTGGAATCAATACACTGT
CCTCTTTTGAATTTAGTTAAATTTTTCTAATAGCTTGGGATCTTGCTGGCAGAAGTA
>dvir.19.7.centroid
TTGGGCGCCAATTAATATTAAAATAAAAGGTCTTCGCGGATTTTCGTTATAGGACTTTAT
TTTGGTTATTTATAAAACACTAGGCCGATACGCCGTAGTGAGTGAGTTAATTTAAGCGCG
AAGTCCCTGGGCCGATGTGCCTCAATGAAAGCCGCATTAAAAACTAATTTCTTAATACAC
AGAATATTTCACTTAAGCTAAGCCAAAACTCGCATCACGCCACAATGTCATGGTCGGCAA
GCCGACTCAGCAAAATCTTAGGCAATAACGGAAACTCTTGCAGCAAAACAAAAGTGTCCG
GTTACCGCCGCTGACCATTGCAGCTATAGCGCGCTGATACAAAGTATGCAGTGTTGCAAT
TGCGAGGGCTGTTCCTTAACTTATGAAGCACGCGATAGCGAGGGTTGATTGTAAACTTAT
GAAATATCCTATATGAAGTGCTATGTGTTAACTTATATAAATAATTT
>dvir.22.25.centroid
GTACAAAATTGTTCAACACTTCTGCCAGGCAGTGATTCAGTTCACGTACGAACTAGCAGT
TCGATAGACTTTTTGAATGAACTGTATGAGGTTGGTTTACAATTAATTAATTTTCTCAAA
ATCTGTACCGTCCATTTACTTAAAATTAGTGCCTAAAGCTTGTTAAAATATGTATCTACA
AGAGGGTATACCGTGCATTGAGGGTCATTGTCTCTGAGTTAAGAAATAAGGGCTCGAAAA
CAAGGTTGATTTTTTGCGGTCATTTTATATGGGGCTGACTTGGAGATTGTTGCACTCTTT
TCCAAATATCTTAAAAATGGTACCGACGATTTGATTCAAATGTTCACAGTTGGCTAGGTG
AAACTATAGGCTTTAATCGTATACATGCGGTTTTCGGGGCCATCATCCCTAAATTTAGAT
ATTTATGGAATGGTGAAAAACTAATATTTTAACCCCTTGGTTTACCCATATTATAAATTA
AAATTCAAAAACAAATTAATGTAGATAGTAAATAATTTAATTTTTTGCAATTCTGCATTT
AAATTTATTGGTTTCGTGCTTAAAAACATAAATAAATGCATTTAAAAGTGACCGATTCCT
TTTCCGATACCAAGTACCAAAAGTCGACGCTAACTCACCGCCGCTAATCTGACGCACATA
CAATTAGAT
>dvir.23.26.centroid
TAAACCTTGAGAGAAATCGCGCTGTTGGAAGTTCCTTCGAAAAACTTCTTGTCCTACAGT
AAACAATACTGGAGTACACCTTAGATTGTAGGAGTTTTCATTTCGTAGGTGCTTCTTTTG
AGTAGCTTTGGCAGCCTGATTTCTCATTAAATCAAAGGAATCATCTCTGCTAAATTGCAC
TGTTCGATCTTCTAATAAATTCAAGTCTCGTATTAATTTATATGTTGACCCATTGGTAAT
CATATTCTGACCAAAAGCCAAGCGATACGGACTATGGGTAATAGCTGAATGCCAACTGGA
TCACAGTGAACAACAGATACTGCTGAGTTTTTCATCCCTATTAGACTGATTAGGATTTAT
ATAAGCTTTCATGGCTGCTATAACAGATCTATTGACACGCTCGGATGCGTTTGCTTGAGG
TGCGTGAACTGCAGTGTACGAGTGGTGTATCGAATACTTTTGAAGTAAATCGTTAAACAT
TTGTGATTTAAATTGAACACCATTGTCCGACACAATCACTTCTGGGACCCTGAAGCAGTG
AAACAACTCTTTTTCCAAAAACGGTAGAATAGCATCTGCGGTCAATTTGCGAACCGGTTT
CAAAAAAGGAAACTTTGTGAAATGGTCGAGCACAATAAATATGCCAATATGACCGGCCTT
GGAACGGGGATACGGTCCAAGATAATCAACATACAATTTTTGAAAGAATCGATAAGTTTC
TCCACTTTTTCCCATAGGAGGTCTCAAAACACGATTCGGATGTTTAGTCGATTTGCAAAT
TTCACATTTATTGATATACTCTTTCACGTCTGAAACTAAATTTGGCCAATAATAATATCG
TCGTAATCTCTCTAGTG
>dvir.26.43.centroid
ATGAGAAATCTCATCTGGATCCCTGCTACTCACCTACTGATGTAAGACAGCAGGGAGCTT
CCCCTTAAAAATTGAGAGTGCCAAAGCCATACCCGCTACTATTGTCGTCGGCAATTTGCT
GTTCTGCTGCTGCTGCAGAGCTAGCATACGAACCTGAATCTTGATCAGGCTCGTGAGCTC
GTGTGATTGACTCTCTGCCTCCTCTGTCCGCTTAAACGCCCAGACGTGGCCGTTCTTTTG
TAGGCTTGAGGAGCGCTAGAGTTAACGTAGGCTGGTGCCTGCGATGGTTGTAGAATTTTT
GACACAGATGGATCGACGTCCATTGGTTCGTGTGACCCGCCACCTTTGTTCCACCGGCCA
CTCTGTTACTCAGATTGACTTTGTTGCTGTTTCTGTTGTTTTGTGAAGTGAGG
>dvir.27.46.centroid
GATAGAAACATTAATGAAGAATTTAGCCGCCAAATAAAGCATTTAAGAGGACATCTCGAA
AGCACGCCCACCGCATTGGCTGAAATCCAAGCTTATCAAAAACCAGAGCTCGCAAATAAC
AGTCACTATTTTCAATGCGATTTGCACACAAGTAACCAAAAATAAATGAAGAAGATTCCG
GTGCGTCCTTCGTAAAACATTTTATTTCGTTACGCTTGTGTAGTCTGTTTTATGTTTCTG
GTTGAGCAATGCAAACTGTTCTGTTTAACAGTTACATATGTGGTCGAGTATACGGAAGTT
GCTTGGCGGAGAGTATAAACAATAAGTAGAGAGCGAAAAGCGCGTTTTTTCGTTATTTTC
GTGTGACGACATTGACAATTAAAATTAAAGAAAGAGAGTGAG
>dvir.3.94.centroid
GTATATAAATTAAATATATATATGTCGTGTATCCAATAAATTATTGTGAGTATTATTTTG
AATGCTAACGATTAAGTGTTAGTAAGAATCAGAGAATTTGACAGAAGGTACTGCTATTTA
ACATAACTGTCCTACTTGTATTAGGGTTGCTACTGAAAGCATGGTGTGAGACAAAAAAAG
ATAGTCTCTGCCGAGCATGGCCCGAGTGTGTTGTATAACGTCCAGTTTGCTATAGTGTTG
AATGTTCACTAACAGTACTAAAAGTCAGAGAAGAATATAGAATGACAAGAGCATGAGTAG
TATGCTCGAGGACGATGAAAATTATTCATTCTAAAAGTGGAAGTCATAGAGAACAGACGT
GCTCGCTCCTAAAAATATAATTATTTTGTGACTATAACGACACTCGGGACTTGCTGTACT
GCCAGTATGCCTAATTGCAAAGAAAGTGATTTCTCTGTTCCGACATCAGAAGTGGGATTA
GGCGATGCCCCTCCACGAGGCAATTCTGACGATTCGTGGCGTCAGCTTTTGGAATCTCAA
AATCGAAATATTCTTGAGATTATTAAAGCAATGCAGATGTCAAATTCAGCATCCTCAACA
AAGAAGAGCATCTCGTTGCCAAAGTTCAACCCGGACATTGCAGGCGCAGATGCAAATGCC
TGGTGCAAAACTGTGGACATAATACTTGACGATAATCCTATTGAGGGCAGTACACTGGTG
ATGACCCTCAGCGGCTCCCTAAAAGGAAGCGCCTCGCCCTGGCTTTCTCAAATATGCTAT
ACTGGAATGAACTGGCAAAATTTTAAGGAATTGTTTTTGCAACGTTTCGTGGGAATGGAA
ACATCGGCGGCAACTTTAATGAACATTTTTAATGGCCGACCGAATGATGGCGAATGCCTC
TCCGTATATGCGAGCCGTCTTGTGACCTCACTTTTATCCAAATGGAAGACAGCGAACATG
GAGGAAATTGCAGTCTCAGTTGTTTTGGCACATACATCGAAAATCGACAAAAGTCTGCAA
CGTATGTTATATACGACTAATATTAAAAGTCAAGACGAGATGCAACAGCATCTGAAGGCC
TATGCTTATGGAAGGTCAAATGGAGGTCTACAGCCAAATATCCCAATGGAACCAGATCGC
AAGAGATCGAAAACATATGGCATTAAATGTCATCATTGTGGAAACCTCGGACACAAAATG
GTCGAATGTCGCAAGAGGAAGTATGAAGAAGGCAACGTGTCAAAAAACTCAGCATTACCT
AAAGTTCGATCTGCCGTTACCTGCTTCAAATGTGGCGATGCTGGCCACATTGCGTCTTCA
TGTACGAAAGGAGTTTCTACGAGCGGTGTTGGATCACATGACAAGCGTATAAACATCTGT
TGTGTGTCCGAGCCAAAAGGAATCCTGCGTCAATCTGGTGAGCTCGTTCCATTTTGTTTT
GACTCTGGAGCGGAATGTACGCTCATCAGAGAGAGTTGTGCCGAGAAATTTTCCGGAAAA
AGAATTAATAATTTGATAGTTTTGAGGGGTATTGGAGAAAATCCTGTGTATAGCACTATG
CAAATCTTGGCTACTGTTAAAATTGATCAGTACTCCTTAGAAATATTATTTCATGTAATA
ATGGATAAGTTTTTGAAATACGATGTATTGATAGGCCGTGATATACTCGGATTAGGCTTT
GGAGTCTCCATCGAGGCCGACAAATTTGAAATGTACAAAACCAAAACCTGTTGATGTACT
AATAAAAGTGCCAGATATAAGTTACGTAGAGCATCTGAATAACGATAGAGCATTAAGCAA
CACTGATAAGAATCGTCTGCTAGAATTATTGCAAAACTATGCTGATAAATTTATTGAGGG
TATTCCTCAAACGCGAGTGACTACGGGTGAACTTGAAATCCGCCTGCTTGACCCAAATAA
AACTGTACAAAGGCGTCCGTATAGGTTAAGCATAGAAGAAAAAGAAGTCGTGCGAAATAA
AGTAAAAGAATTGTTAGACGCAAACGTTATACGTCCTAGTTGCTCTCCATTTGCAAGCCC
AATGCTGATGGTAAGAAAGAAAAATGGAACCGATCGACTATGTGTCGATTATCGGGAACT
GAATGCTAATACGGTCGCTGACAAATATCCGCTGCCTTTGATTTCTGATCAAATTAATAG
ACTGAGTGAAGGCGAATATTTCTCCAGTTTAGACATGGCAAGTGGTTTTTACCAAGTTCC
AATACACCCAGACTCTATCGAGCGCACTGCTTTTGTCACGCCAGAAGGACAGTATGAATT
TTTGGCCATGCCTTTTGGATTAAAAAATGCTTCCTCGATTTTCCAGCGCGCAATCGTGAG
AGCATTGGGTGATTTGGCTCAAACGTATGCCATCGTCTATATAGATGACGTGTTAATTCT
AGCGAAGACAAAGGAAGAGGCACTTGAAAGGCTACAAACGGTCTTGGAAAACTTGTCTAG
AGCTGGATTCTCATTTAATATTACAAAATGCTCGTTCTTGAAAACAAGCATAGAATATTT
AGGATACTTGGTTGAAGCGGGTCAAATTCGACCAAATCCACGCAAGATACAAGCGTTGGC
CGAATTGCCGTCACCGCAGTCAGTAACGCAGGTGCGACAATTCATAGGCCTAGCCTCGTA
TTTTAGGCAATTCGTACCAAAATTTTCTGAGCAGATGAAAGCTTTATATAATCTCACCTC
CAAGAATAATAAATTTGTCTGGAAGCCGGAATATGAGGAAATTCGTCAAAAAATCGTATC
AATTTTGACTAATGACTCCGTTTTGACAATTTTCGATCCACTAAAGCCAATTGAATTACA
TACAGACGCAAGTTCTATTGGATATGGTGCTATTTTAATGCACAAGATAGAAAATAGACC
CAGAGTCATTGAATATTACAGCAAATGTACGACAATGGCTGAAGCAAAATATCATTCATA
CGAGCTTGAGACCCTCGCAGTTTACAACGCAGTAAGACACTTCCGCCATTATTTACATGG
TCAAAAATTTATTGTGCATACAGATTGCAACTCCCTGAAAGCAAGTATCAAAAAAATTAA
CCTTACCCCAAGGGTACATAGATGGTGGGCATATCTGCAATCATTTGATTTCAGCATTGA
ATACAGGAAGGGAGAACGCATGTTACATGCTGATTTTTTCTCGCGCAATCCGTTGCCTAC
TGATTATAAATCCTCAGCGAAAAACGGTTGAAATGCACATAAAACCTAGCTGAGATAACC
GACGATTGGGCTTCTAGCCGAACAGCAACGAGATTCTGACATTGCTTCCATAACCTTAAA
ATTGCGAAACCATAAGATGGGAGAAGCTATCTCAGCGTTCGTACGAATTGAGAGCAGGAG
TATTATATCGAAGGATTCAAAGAAATGGCAGCACAAAATGTTTGCCTGTAATACCTAGAG
CCTTTAGATGGTCAGTCATTAACAATGTTCACGAAGCCATAATGCATTTAGGGTGGAAGA
AAACTCTAGACAAAATGTATGCCAACTACTGGTTCGAGAAGATGTCTAAGTATGTGAAAA
AGTTTGTAGAAAATTGCATTACCTGTAGAGTGTCAAAACCACCATCTGGTAAGCCACAAA
TAGAAATGCACCCGATTCCTAAAGATGACATACCCTGGCACACTGTGCATATCGATATAA
CCGGAAAATTAAGTGGCAAAAACGACTTAAAAGAGTACATCATAGTTCAAGTTGATGCAT
TCACAAAATTTGTTCACCTTCAACATACGCTGAACCTTAATACGGAAAACTGCATTAAGG
CAGTCAAAGAAACTGTTGCACTATTCGGAGTGCCGGCACGCATCATAGCTGATCAGGGTA
AATGTTTTGCTAGCACAAGGTTTAGGGAATTTTGTTCTTCGCAGAAGATAGGTTTACACC
TGATTGCGACGGGCGCCAGTCGAGCAAACGGCCAAGTAGAGCGTGTCATGAGCACCTTGA
AGAGCATGCTCACAGCGGTTGAGAGTAGTCAGCGATCCTGGCAAGACGCTTTAAAAGACA
TACAGCTGGCAATAAATTGCACGACAAATCGTGTAACGAAATATAGTCCGTTAGAATTGC
TAATCGGTAAAGAGGCAAGGCCGTTAGGAATGATAACAATATCAGATGAAAAAACAATTG
ATAAAGATTTAATAAGAGCACAAGCGAAAGATAACATGGTGAATAACGCTAAATATGATA
AGGCTAGGTTTGATAAAAATAAAGCAAAAATTGTAAAATATAAGCTTGGTGATCATGTCC
TACTCAAGAGGGAAGAACGAAATCAAACGAAGTTAGATCCCAAGTTTAAGGGACCTTTTG
AGATAATCGAAATACTTGATGGAGACAGATATTTATTAAAGTCATTGACGAGTAAGCGCA
CGTTTAAGTATGCACATGAGTATTTGCGAGCTTTTCCAAGCAACAATGTATCGGAGGAGT
TGATAGATTTGAGAGATGATGAGTGTGACAATGTTGAGGACATTGCTCAAGACACTGTGG
CACTAAGAGAGAGTGCGGTTGGGCTCATACACGATGGCTAAGACCGCACCATAATACTCA
CGCCGTGCACAAGTGCTCGATCATGGCGTGCTGAAGCGGGTGATATTATGGCGGGGGTCA
GAGGTTGAAAGACCTGTATGGATCCGCTCCATATTATCGTTGCTGGGCAGCCAAGAGCCT
ATAGACGTGTGATGACAGAACAACAACAAAAAAAAAAAAAAAAAAAAAAAAAAATAAAAA
AAAAATAAAACCTACAATGACCGATGATACTGCTGTTTGTAAAGCTATTCTTAAAGTAAA
GTAATGACTAATAAATTTTACCCAACAATTTTGACTATGGCATGATCTAAGCGAAATGTA
CACACGAGGACGTGTGAAATGTCAGGAAGGCCGTGTCGTGTATCCAATAAATTATTGTGA
GTATTATTTTGAATGCTAACGATTAAGTGTTAGTAAGAATCAGAGAATTTGACAGAAGGT
ACTGCTATTTAACATAACTGTCCTACTTGTATTAGGGTTGCTACTGAAAGCATGGTGTGA
GACAAAAAAAGATAGTCTCTGCCGAGCATGGCCCGAGTGTGTTGTATAACGTCCAGTTTG
CTATAGTGTTGAATGTTCACTAACAGTACTAAAAGTCAGAGAAGAATATAGAATGACAAG
AGCATGAGTAGTATGCTCGAGGACGATGAAAATTATTCATTCTAAAAGTGGAAGTCATAG
AGAACAGACGTGCTCGCTCCTAAAAATATAATTATTTTGTGACTATAACGACACTCGGGA
CTTGCTGTACTGCCAGTATGCCTAATTGCAAAGAAAGTGATTTCTCTGTTCCGACATATA
TATATTATGTATATTCACATATA
>dvir.36.87.centroid
TTCGACGTATCAAAGATATCCGCACTTTGTAGTTTTAAGTTTATACAGTCGTAATCGAAA
GTACCTTTTTCTATAAAAGGCAGAGCACGAAAAAAGCATTTAAGTATTCGAGCTCTTGCC
GCGTTCGGAAAGCATCGGCATCATCTTTAGTGGATTATTAAAAGTTTATCCTTCGCGATA
TTCTAAGCCTAAAATGGGTTCAAATATTACTGAATTTTATAAAAATAAGACTATTTTCTT
GACCCGGTGGCAGCGGATTCCTTGGAAAATGTAGGTAAACCTTGATATATCAAGGACTAT
GCCGGACACAGTTTATCGAGTACAACTCGATTGCGTTTAGTGTGTGTGATACTTAATTAA
GTTTAAAATGTGATTTTTTCTTATTGATGTGTGTCCCTCAGTGATAATTGAGAAACTGTT
GCGATCAACGGAGGTGGAACGTATCTATATGCTAATACGGCCCAAACGTGGCGAGCAAAT
CCAGAGTCGGATGGCTGTTCTTCGAAGCAATTTTGTAAGTCGCCCATGATCCGAAGAAAT
AATTGAACTCTTACTCAATGCTCCTGGAAATAGATGTTCAGCGAACTGCTTAAATTGAAG
GCCAACTCCCTGGAGAAGGTAATACCCATAGCTGGGGACTGTGCACTACCGGACCTGGGA
TTGAGCGAGGCAGACAGGCAGGTGCTGACTGAGGAGGTTGCAAGTGGTGGTGCACAGTGC
AGCCACGGTGAACTTTGTGGAGCCGCTTAGCAGCGCGTTGAGCATCAACACGCGAGCAAC
TCGTCTACTTGTGCAGCTAGCCAAGCAGATGGGCCGCCTGGAGGCATTTGTCCATGTGTC
CACGGCGTTCTCTAACTGCCCGGTCGAGCACATCCGCGAGTGCTTCTATCCCGAGCTATT
GAGTTGCTCGGCTGACAAGGTTTTGGCGCTGCAGGATCAGCTGAGCTGCGAGCTGATTGA
CCAAATGACACCAGCCCTGCTTGGCAAGTTTCCCAATACCTACACCTACACAAAGGCGCT
GGCGGAGCAGGTGCTGCAAAGGGAGGCTGCCGATCTACCCATATGCATATTTCGGCCAGG
CATGAGTATGTGAGGATCGATAGCCAAGCTTCCTTTTGATAATATTTTTGTCTTCCTTTG
GCTTAAGTTCTTCCCAGCTATAAGGAGCCATTTAAAGGATGCATTGACAACCTTTATGGA
CCCATTGCCATTTCATATGGTTGTGCCGCTGGCGTTGTACGCGTCGTGTCCATAAGAGAA
GAAGCCCGAACCAATATTGTGCCAGTTGACTATTGTGTCAATTTAGTCCTGTCCTGCGCC
TGGCAAGCAGCTGTGGCAACTGCTCAGCGCCGGGTTCCTGCACAAGATCCAACTATTTAT
AATTTTGCTCCGTCCGCTCAAAACCCAATAACATGGAGGAAATACACGGATTTGTATGCA
AACAATAAGCATATTTATCCAGTTAATCAAATGATATGGTTCCCGTT
>dvir.37.97.centroid
CAGCTGTGTAAATATGCGAATAATCACAAATTACTATAAAAGCAATTGAATTTAGAATTA
AAGTATCATTCAGTAACTGATCTGAACAAGATGAAGCTCAGAATAATTACACTAAGCTGT
GCCGTCTTGGTCATATGCCTTTGCTACTTGCCGTTTGAGCAATGGACAGGACTCATCCAC
AGCAGCTGCATCCACTGACACAACGACGGCGGCTGCATCCACTGACACTACCACAGCAGC
CGCATCAACCGATACCACCACAGCGGCCGCATCCACCGATACCACCACAGCCGCATCCTC
AACATGCGGTGGCAAGAAGAAGAGGAGGAAGCACAAGTGGAAGGTGGTGAGGCATCCTGG
CAAGAAGATCATCAAGAGACACCGCAAAGGAAGCAGCAAATGGGACCTCAAGGGTTAATT
GAATAACCTACAACCGATCATATGACAAACTT
>dvir.38.98.centroid
TACAATTAGAATTTGGGCAACAAAACGATCGTATTGGTAAGTTGGCTGAAAATTTTATAA
AAATGATATATTTAAACTTTCTCTTTTGTTATCAGGACCGCTCTCAAAAAATCATGGACG
CCACGATTCTTTTTGACATTGGAGAAATCGATATGCGGGGCTTTTTGTCTCGATTTTCAA
GGCAGGACCTGTTTGACTGGGATGATGAATCAAATATTTCCGGAATTTTGCCTGAATTGA
AATATTCCACAACGTCACTTTCCTCGAATGCTTCAAATTTAAGACATATCATAAATGGAA
CAATGATTCTTTAAATTAAAAACTAAACCTAAGTGTCCGAGCTGTAAACAAGAAGTCGAA
GAGGCAATAAGTCATGTTTTTATTTACACCTAAAAAATGTAACACCAACACTAGGTTATG
GCAAACAGTTAATAAAAAAAAGATTTAAATAAAAAAAAAATTTTTGAATGTCTTTGTTTT
TACTCTGGTTAAATTAAACAGTTGCGAGAATTAAGAAGAAGCGATAACGACGTAGTTGAG
AGGGCTCAACTACGCGACTTGGAATCACCAGATTTATCAGTTTAAAATGA
>dvir.9.78.centroid
ATTCTATAATTTTTTTTTTTTTTTTTTTTTTTTTTTTTTTTTTATTTTGCGCTGGAATCG
ATCAGTGCCTTCTGATCTCTACCAAGCGGAGTTAAGGGCATAGTGTATAGTTATTATTTA
ATAACTTAAATGATAATTACAGACTTAAAAATATATAACAATAATGGGAAAGGGATGTTT
AAGTGATGTGCCTCGTTGGTAGGTCGTCGGGGTGTAGCCTTCGGAGGCGCCTCTCACTGA
TGGGCTCAGCCAGGGCCCTTGCGGCCGCGTTCGGATGCTGCACCAATTTGTCGGAGTATC
GGCTGCTGAAGAAGTTGAGCTGATCTCCGACCTTTGTTAGGCGGAGATCGCGTTCGATGG
CGTCTGTTGTTACGTACCATGGCAGGCCAGCAACCTTGCGTGCTGCCTTGGCTTGGACCA
CTCTTATGCGACGGAGCTGGTGTGCTGATGCCGTGCCCCAAACTTGGATCGCATATGTCC
AAATAGGCGTTACCATCGTTTTGATAAGCAGTGTCTTCGTGGATATGTGCAGCTTGCTTT
GGGGCTTTAGTAGCCAATCGAGCTTTTGAAGTCTTCTCAGGCATTTTGCTCTCGTTGCTG
CGATGTGAGGCCCCCATATGAGCCTTCGATCCAGGTGGACACCCAAGTAGCAGAAAGAGT
TGGTCTGCTCAATGGTTCGTCCATCGAACCGTAGCCCCTGGCAGCTGTATGGGCGCAGCG
TAAAAGTGACGCAGGCGGACTTGGCACAGTTTATAGCGATGTTCCACATAGCTGTCCAGG
TTTCGATCTGCAGCAGCCAGTCCTGCACTGCACTTGTAGCAGCTTGCAGATTTTTGTGGG
AGGCTAGGAAGGCAGTGTCGTCCGCATATGTTGCCACCAGCAGTCTCGCAGGGCTGAGGT
CTTCGTTGCTTTGTCCTTGTGTGGGCAGGTCCGCCGTATACAGCGTGTACAGCATCGGAC
CGAGGACGCTGCCTTGTGGGACACCTGCTCTGATGCCCTTAATTGCCGACCTTTGGTCTT
TAACGGCCACATTAAAGGTGCGTCCTGCCAGAAAGGAGCTAAGGATGCTGAAGTATGGCG
CTGGGAGTATCAGTTTGATCTTGAACAGAAGACCATCGTGCCAGACCTTGTCAAACGCTT
GTTTGACATCGAGGAAAACGCCGACGCAGTATTGCTTCTGCTCAAAAGCTTCTAGTACGT
GTTTTACTGCCCGGTGGACCTGCTCGGGGCAGCCGTGAGACTTTCTGAAGCCAAACTGAT
GATCCGGGACCAGGCGCGTGACCTCGTCGAGTTCTAAGAGACGGCTTAGCAGAAGTCGCT
CAAAGACTTTTGAGAGCGTCGGCAGAAGGCTTATAGGGCGGTAGGACTCAAGTTGAGTTA
GCGGCTTACCGGGTTTGGCGATCATCACAATTTTCGCATGTTTCCATTGCTTCGGAAAGT
GGCCAAGGCGGAGCATGGAGTTGAAAATTGTGGCGAGCGCCATGACTCCTTTGCGTGGGA
GAGCCTTAGCTGCTCTGTTGTCGATTTCGTCGCATCCTGGGGTCTTCTTTAGCTCAAGCA
TTTTCAGCTGTGTCCCGATTTCCGCGGGGGAGATGCTTCTTATCGGGAGAGCCATCTGCA
GTGGAGCGTCCAGTGACTCGGCTACTTTACGGCGCTGTGCAACATCTGCGAAGTCGAATG
GCTTGAAGGTTGTCTCCAAGTAGTCAGCAAACGCGTTGGCCTTTTCCTCGTCCGATCGGA
GCCAGAGGCCAGAGTGGTCCGTGATCGGGGAGGTAAAAACTGGTTGCCTCTTAATGCTTC
TGGTGAGCTTCCACACTGAAAAGGTGCTGTTGCCGTCATGCCCAGTTGTTTCGAGGAGGC
TGTCTAGATTTTCCGTTCGAGTCCTAGCCAGCAGTCGTCTGAGCCGGTTGGACGCGCTTA
CCATTTCTGCCTTGGTAGAGGGGTCTCCGTTGCGGATGTACAGCCTCCTTAGACGTCCTT
TTGTCGGCAAGGAGACTCCTGGCTTCCAGGGCTTAGTAAGGGGAACCTTCTGAAGGTACG
AGAGTGAGGCAGGGTTTGCGGGGCTGCACGTCTAGCAGCTTCCGTAATTTTCGCTGTGAG
GTGGTCAACGTAGCTCTCCAGTTCACTTGCCGTATTTATGGTGACGTTGAGCTCTAAATG
TGTCCTCGAGGCAGGCCCGGTATAACTCCCAAGTTAGAGCGCGGCGGGAGCATTTTGCGG
ATTCCAACTTCCCACTTGGGAGTCTCCTCGAGCTCAATCAGTAATGGGAGGTGATCCGAC
GTCAGGTCAAGGAGGCTTCGTATTCGCAGCTGTTCCTGTCTGAATCCCTTATAGAGCCCG
AAGTCAAGTGCACTTGGTGTTGCAGTAGCCCTATATGGGTAGCACGTTGCCTCTCCAGTG
GCTATGACTTCGATGCCTTCATTCTCAATGGCAGAGAAGAGCGTTCTCCCTCGGGGGCAC
ATGCGGTAGTTTCCCCACCAGCGATGTTTGGCATTCCAGTCTCCTCCTGCCAGGAATTTG
GGGCCAAGCTGGTCGAAAAGGGCTCGAAAGTGTGCCTCAGTCACTCTCAAGGCCGGAGGG
CAGTATACAGAGGCGAGATTGAAGTCGCCTCTGCTGGATCCGAGTCGGATAACAGCAGCT
TGCATATGCCAGTGGCAGGATGACTCAAGTGAGTGGTGCGACAAGGACGACCTGATCAAT
ATTGCTGCTCCTCCATGTTGGCTGTTGTCTGGGTGGTTGGCGGTGTGGAGAGTGTAGCCT
GGCACTCTGAGGGTGATTCGAGAGCAGAAGTGAGTCTCCGTGAGCAGAAACACATCGATG
TGGTGGAGTTCGATGAAGGCTGTGATCTCATTCGCTTTCGAAAAGACTCCGTTGGCGTTC
CATAGTGCTATCCTGAGGGAGCTCATTTTAGGCACTGTTATTTTTGGCGCTAGTGTGCAT
TAGCGCTTGTAAAAGAGTCTGTATGAGAGACATCAGTTGGTCGAATCTGGCGAACATTTG
CTTCATCATGAGCTCAAGGGCTGAGTTGGGGCAGTTGTCGGCAACAGGTTGCGATTGGCT
GGGAGTACTGCCAGTGTTCCTTCTGCGAGACGATGAGCGGGCACTGCGCTCTGCGGGCTG
GGTACCGCGGAGGACGCTGGCAAAGGATTGTTGGCCGGGCACGAAGCTGCAGGCAGGAGC
GGCTGTTTTGGGGCGGGGATCTCTGGAGCGGCTTGCATCTCTGCCATTTGCCTTGTGCTG
GTTTTTCTGCTGGAAAGCATATTGCAGGTACTTCTTGCAGCCTTTGAAGTTTGCTGCGTG
TGCTTCTCCACAGTGGTGACAACACCGATTCTCGTCCTTGCCAAGTGTGCACTCGTTGCT
TGGATGGTTGTCCCCACACTCCTTGCACACATAGTGTCTCGAGCAGTAAGATTTTGTGTG
CCCGTACTCTTGGCATCTGTTGCATTGTACAGGGCCCGACGTCTTGCGAGGCTTCTCCCA
CGAAACTTTGTGCCTGCATAGTACTGTTATTGATTTGACAAGGTTATTGTTCTCCGCTTT
CCTCAGGTCAACAATTCTCATATTTAGAGGTTCGTTATTGACTCTGCTACGCGGGGTATA
TATGCGGACAACGTGGTGCCCCTTTTCTGCCAATTGCGCTGAAATATCTTCGGATGCCGA
CCTCGTGGTGGATATTTCGTAGAACTATGCGGTACGGCCGGTCTTCTGCAAGCTGGTGGT
GGTGAAACAGGCAGCCGTTCTCGCGAAGGTGCCTTGCCAGCGTTCGGTATTCGTCTGAGT
TGCGGCATTGGACGATGCAGTCGCCAGAATTAAGCGATCTGACGGTGTAAGTGTCCGCGC
CTAGGACGCTGTCTAGTTCCTTGCAGAACTTGGTGAAACTGAGGACGTTTGGCACAGTTA
TTCTCGGCACCTTAGAGGCAGGCCGCTCATTGGGAGGCGCCGTCTGGGTGGGTTGCGGGT
GTGCGGCAAGCTTTTTATTTGCCGTTTGTTGCCTGCTGGCCCTTGCGCGAGCTGCGTGCG
AGGTGGATGGCCTATCATCTACATCCTCGTCGGCGCAAGCTTCCTTGTTGGTGGCTAGCT
CTACTTCCGTGTCCATGTCGCTTTCCTCTTCGTCACAGAGGGCCGCAAACCGGTTTTGGC
TGGCTTTCTTGGTTTCGGTGGTGCTCGCCTTCTTACGGACGATATGGGGGGAGAGATTGC
CACCTTCTCTTTTAGTGGCCTTAAACCATTGACCTTGCCAAGTACGTGAAGTCTTGGGCG
GGTAATTATTCAAAAACGCGTGGAGATCCGGGCTTGTAGCAGGATTCGCGCCAGGAATGG
ACGGGATTGCGGGGCCTTGGGAGCTGATGCCATGTGCGAGGGACGACGTTACCGTAGTCG
TTCCTAGGGAGCAGGCAGTTGTGGTGATGCACGACGTGGTGAGTAGCGTAGTACCCCCGG
CACAGCGTGATGTATGGCGGTAGCACATTATCCGACGGGTTGTATATAGGTGACGCAGGA
TAGTCGGGGATGAGTGGATTCGGCTTGTTGGACGCCATTAGGTGAGATGTAGACCAAAAT
TTACTAGCTGCACTTATTTACAAAAATCTCCAGTATTTTTGTGAAAAGTGACTTTGGTGA
ACGGGGAGCGAAACGGTGACTGGAAAGTGTCAGCACTGTCACGGTCAGTGACTGACTTGC
CAGCACTGATTGTTCTCCTATTGGCTAGTGCTTTACTTGTGTTAGTGAGTCTAGGCAAAA
GCTCTCTCGCGAAAGCTCTGCTCACTCACACGCACACACACACACTACAGCTGAGTTAAG
GCGATCAGCTGAGCGCAGTTTGAGCTTAGCAAAAGCTTGCTCTCTTACGCTCGCACGCGG
TTGCACTTTTGTGTAAAAAAAAAAAAATTTAAATGTTTATATATGTTTATATATATATAT
AGTTTAGCTGCCAGAGGCAGCACAATTGTTTTTTTTCGCGCTCTGCAGGCGCGATTTGTT
TGTTAAGCCCTGGGGCGGGCTTAGTTAGTGTCACTGTCACTTTTTGTTTGTTTTTTGCCT
GGGATGCACTGAACATACACACGCACGGGAATGCACAGAAAACACGACCGATCTCCGCGG
AAGTTCAAGGCGA
>dvir_625
AAAATTAACCATTTTTAAGAATTCTAGATTTAAAATTGGAATATTGCCCAAATTTATCTA
GGGGAACAAAAACCGTATAAAAACGTCATTCACATTGAACGGCGGCAAATATGAGTTTTG
CCGTCTGCCTTTTGGCTTAAAAAACGCAGGAAGCATTTTTCAAAGAGCCATCGATGACAT
CCTGAGGGAACACATAGGAAAAATATGTTACGTTTATGTGGATGACGTAATAATCTTTTC
TAAAAACGAAACTGACCATGTGCTACATATTGACACAATTTAAAACAAGAGAAAACCAAG
TTCTTTAAAGAGAGCGTGGAATTCTTAGGGTTTGTGGTGACCCAAAACGGGGCAAAAACT
GACCCTGAAAAGGTCAGGGCGATACAAGAGTATACTGAGCCGAAAAATCTGTTCAGCCTG
CGATCATTCCTGGGGCTAGCTAGTTACTACAGGGGGTTTATTAAGGACTTCGCAGCAATA
GCAAGGCCTCTAACCAATATTCTCAAAGGAGAAAATGTTTCGGTGAGCAAGCATATGTCA
CGATTGAATTTGACGAAACTCAACGTAATGCTTTCGAAAGACTGAGGAATATCCTGGCAT
CAGAAGATGTCATACTTATATACTTAGACTTCAAGCACCCTCAGACCTAACTACGCCTCA
ATGGATGGCATCGGTGCAGTCCTATTTCCATCATTTTATGCACGCTAAAGCAAAGCGAGA
CAGCCGCGAATAATCGAGAATTGTTAGCTATTGTCTGGGCTCTGGATAAACTGCAAAATT
ACCTCTATGGGACAAAAGAAATAAATACTTAACTGATCATCAACCCTTTACTAATGCTGT
ATCAGATAGAAACACGAATGCAAAAATCAAACGATGGAAGGCCTTCATCTTCTGTCCCGT
TACACCTTACAAAACGATATACAGTCAGACGCCAACGACTCACAGCGAAATGTCATTCAC
CTACACGATAAAAAAAACTGAAAAGCCAACTGTTTCAAAAATCAAATTGTTATACTGGGG
GAGACACAAATTCCATCAAACACGGGAAAAAAACTCCACATTAAAATCTTTTCACCGAAA
AAAAAAAAATTTCCTTACTTCAATGGACAAAAATATCCAAA
>dvir_857
GCTAATATCTCTCTGGTTAAGCTATAGGCACTGTTAGAGCGTTTCAAGTCACCGAGGACA
ATTATTTAAAAGCATTGGACAGCCTAAAGAGAGTATACGACAATGAATGTCTAATATTTA
ATGAAAATATTTCGGCTCTCTTTAGCCTGCCAAAAATAACGCAGCCTTCTGCGGCATCAT
TGAGATCAATGATTGACACTGTCTCCGCCATCTATGGCTCGCTCCTGTCAATAGGTGATG
ACAAAAAGATTTCTAACGCGATTCTTATTCACCTCGTTATGAACAAAGTTGACCCAATGA
CCCAGACGAAAATCGGAGGGTTACCAACTCGATTATGCAATCATTCCACTATGGAGTGAT
TGTGAAACAGCCTTAAATCGTAAATATCAAGACCTTTCTGCTAAAGAATCAGCTAAAGCT
TCGTCCGATGGCCCGAAGCCAGAGCCAAGTCTGTTTCCAAAAGCAATAATCGAGGTTCAT
TTTTCGTGTTGCCTAGTGGAAGAAACGATCAAATGACCCCAAAATGTTTATATTGCGGGT
CCTAAGGCCATTCGATATTAAATTG
>dvir_967
GTCAAGCCAAGAAAACGTTTGAACACCTTTTTTATCGACGGGTATGGGAAAAGGTGACAC
CGCCTGCGTTTTCCAATCACTTGGTTTAATAGTACCGTTTTCCAAAATGTACGCTAAAAA
ATGCATCTTCTGCAAAACCTAACACTGGCTCCAATTAATACGCAAGCCATTTCTCGCTGC
CCATCAAAACTCTCTGCAACTTTTGTAAGCCTTCCTCAACAATAATGCTTGAAATGACAA
TATCATCCATGTATACGACTGCATTACCATTATCCTAAGTTCACACTCCAGATAAGTTTG
AGATACCAAATGGTACAAAAAACGCATACTGCACTTTCTGCATTACAAAAGATGTATATT
TCTGTGACTGTGCCTCGATTGGTAGTTGAAAGTATCCATTCGTCAAATCCAATGTAGTAA
AAATCAGTGCTCCCTGCAACTTGTCAATAACACTGTCCATTTGCCTAATCGAAAAGCTAT
CGCGCACTATCTTTTCATTCAACCTGCGAGAATGACAACATTGCCGCTTTTAACGTTTTT
TTTTTGCTACCAGAAAAATGGGTTAAGCATATTCGGATGTTCTGGGTTTTATAAACTTAT
CCGCAAGCCACTATTGATCTTAATCGTATGCATCTTTCTGCTTACTGAGCGCTAAGCGCC
TCGGATGCTGGTGAACTGGTATCTCATTCCGTTAAAACTATCTTCATTTCTACGGGACAA
GTGACACTTTTCTTCAGACTATACCCAATTATCATCCTTCTCACTCTATTTGACTGTGTC
TGTGCTAAACCTGACAGGAAAACCTCCTCACCTGCCTCACTTTGCTCTGAGCTCAGCATA
CATTGGATTTTGAATGCATTATTTAAATCGGCGCTTGAGCCCTGAGCTTTCTGATTACCA
TAGCTTTAATTCCTGTATTCACTTTTGCTGACCAATCTGCGTACAAACTCTGTTCCATGC
TTGGTCACTTTCATATCGATAGTTTCCAAAATCTTTCTGCCCAAAAGATCGTCAAATGCC
ATGCCTTCATCGGAAATGTCATGAAACTCGAAATACATATCGATTTTATCTATCTGCACT
GGGATTTACAAATATCCAAATGGTACTACATGACTTTCGCCAATGCCGGTCAAAAATTCT
AAACACGATAACTTGCCACCCTTTGCTAAAAAATTTCGGCGCAGCAAAATCTGCTCCGTA
TCCACAAGTCCTTTAAAAAAATAAGCTGCTCTATGCACTGGTTGGTAAGGGGTAAAAAAA
CTTGCTGGCTTTATTTTTCTCTCATCCTGAACAAGATTTGTTCCTTTATCTTGCTTTAGA
TGCCCGTCCATTTTGCACTGAGCGGCTCTATGCACTGGTTGAGTGCAACGAAAACACTTG
AATCCAGTTTGCGTAAATTGATAGATCACCACACTTGAAAGATTTCCTTACTGGTTCCGA
TGTTTTTCCTGCGACAGTCTCATTTTTGCCGACCTGCGAGTTATTTTTATCATCTAGCTT
TAACGACCCTCGCATCTCTTGGTACCCTTCAATCTTCAACTGCCTAGTTGCTCTGGTATC
CGGTATACCATCTATGAAATATTCAATTAAGCTTTCATCTTCCAAATCTATCGGCTTCGC
TATCTCCATCTGCGGATGAAAATATTCATGCAGTGTTTCGCCCTTCTTCTGCTGACGCCT
GCTAAGCCTACTCATCGTACAATGCAACTTTCAACGTACACCAATCGAGAATATCTCGTT
GGCTGGGTATAAATAATTTCGCCACACCAACGAGTAACTGCTCTGCATAAATGAACAACT
GCAACTGGCTCCAGTCTACCTCAAGTGCACGTTCCTCAAGTTCTTTAATCCACTGATTTA
TGTCTTGGTTGTTCGACCCAGAGAATTGTGTCACACTACCCTCGACATCCTTCAACGTGA
ACCATGACCTAGCCGGTTCTGACCTACATCACAAGGATTTCTACCCTGCGCGATATATAT
TGCTTACCGTTATAAATGAACCCTCATCTCCATCAGCACAGTTTTCTTGATCATAATTAA
CTGGAAATCCATATTGAGGAAGCAGCCTACATTGCAATTCCACTTTTCTACCAAAATCGC
GTCTCTACTCATTTTACAACTATATTATTTAATGTAAATGAATTGAAAATAAGTATATGA
GAATTAAATTAAATGCGTTTAAGCTTTTGTTCAAAACTTATTGCTGGTAACTTTAAAAAT
ATCCTCAACATAAAATACAAATGTTACTTACAGTAAGTCAATAGCAAATACAAAATTAAT
TTTCGGTTGTTCTCCTTAAATTTGTCTCCCCGATATCGCGAAACTCA
>dvir_656
AGCAACAAACACGGCGACCCAAGATAGCCGGCTAAATGAAAAACTTAAAAAATTGAAGGT
GTAAGTGCAGCAACTTCCATCGCCGGTTGAACGGCAACTAGTAGTAAATGCTCGGCAATA
CTCGCAGATCAAAGCTCCGAAGTTCAACAATTGCAATTCTCAACTTTGGTTTGCAAATTG
GAGCGCTTGTTTTTTTTGCACAATGTTATAACTGACAATCGCAAGTTCGACTTGGTGTCG
GTACAGTTCGAGAAGGATGTCGCTCTCACCATCGAGGATCTCATCTGAAATCCACCTCTG
AATAACAGATTCGGCGAATTGAAGCAACGACTCCCCGAAACATTTGCGGAAACAGAGGAC
TCAAAATTAAAGAGACTACTGCAGGGTGGTGGTATGACCGGGAAGCCGTCGGTAATCCCT
ACACACATGCTTCGTTTAGCACCCACTACTGGCTGCGAAGCCGTTATGTGCACTCTATTT
ATCGCCAAGCTGTCAATGTCGGTTCGTCCGCTAATTTTTATCTGGGAGGAAGACGACCTA
AATAAGTTGGCAAAAATCGCGGACAAGATGCTGGAAAATAGTGGAATGGAACCGACTTAC
GTAATGCCGACACAAACTGTAACTGCTGAGCAAAAACAGCAGAATATTGTCAGTAACAAT
AGTCTCAGTTTAACTGATTTAGCGGCCGCCTTGCACGCGCATTCGCAGAAAGTCGATACG
GACGAATGTGGTAGCTCTACACGTACAGGATCTGTATACTAATCATATCTTCCTCGTTGA
TTCTGGATCTGTGGTATCAGTTGTGCCTTGAACAATGACAAACAGAAAACTTCAAAAAGC
TAAACTGCAATTATATGCCGTAAGCCGAACCATAATACAAACATATGGCAACCTATACCT
AGAGCTCAACTGGAGCCTGGGTAGTGCTTTTAAGTGGTCCTTTATCATTGTTGACTCGCA
AGCGGCAATAATTAGCGCTGACTTTCTGTTACCGTTCCACTTGCTCATAGACATCAAGCA
AAAACGTCTTATCTCCACACAGGAGCACCTAACTTTCGGCAGTTCAATCAACCCGTAGCA
TTTCGAAGCAGCAAATAATGCACGAAAACCACATTGACGTAGGCCTCACGCAAAACATAC
AGAAGCGTTCAGCAAGGCCAACAACTCACACAAAAAGCGCGTATCACATGCATCACAACT
GGAGCACCAGTAGCAGATTGTCCACGGCGACTGATGGGTGAGAAACTGTCATCAGCGAGA
GCACAAATCCATCAACTTATCGACGAAGGAATCTGTCGCGCAAGCCTGCTGCATATGATA
GCAAAGACCAGTGATGGTTGGCGGGCTTGTGGCGATTACAGGAAGCTTAATGCGATAACA
ACTCCTGATCGTTATCCGATACCACACATACACGACTTCGTAGACCGGTTACAGGGTAAA
CTCATTTTCACAAATTAAGACTTAAGAACGCGCATACATACACAGCCATCGGTGCAGTAC
TGGAAAAATTCAACAGAGGTACACGAGAACCCCTAAGGTTTCTCTTCAAAATAACTAAGC
GCAACGAAAGGCACATATGACAGGGAGCTACTAGCAATCTTTGAAGCGATGATGTATTTC
AAGCATATGCTAGAAGCAAGGGTTTTCGGGCAATAAAATCTGATCACAAGCTGCTGATAT
ACGCATTCCTTAAAAAAACCTGGAAAAGCATCGGAGCGCCAACTCCGCCAATTAGGATTT
ATCTCCCAATACTCCACAAA
>Skippy
GAGGGGGACAACATAGATAGCAAATAAATCATCCAGTAATTCGCTGGTTGTTGTTGCCGT
AATTGACTTTGTGATCTTAACGTCCAACCACTTTGAGTATGCATCCGTAACAATCAAAAG
CATCGCACCTTCAAATGGTCCCGCGAAGTCGATATGAATGCGCTCCCAAGGCGACTTAGG
GTATTCCCAATAGTGATCGGAGCATTTTGGAGGTCGATTCGCATGTTTTGCACAGAACTC
GCATGTTATTGCCGCATTCTCGATGTCTTTATCGATTCCTGGCCAGTAGACGAAAGAGCG
TGCAATACCCTTAATTTTTACTATATCCAAGTGGGCCCTGTGTAGTTCGTCCAGGATCAG
TTTTTGAAGTTTAGTCGGGATAACCACACGATGTTCAAAAGTAATGCAGCCAAATGATAT
CTCATACTTGCACTCTGGTGATTTGTATCCATTTCTTGTAAGACATTGGCCGCTCTCCAG
TATTTGCAAGATTTTGCCCAAATGCTGGTCTTTTCTGGTTTCTCGAGCAACTAGCGAAGC
TGTAACTGGAAGCTGATTTATTTGTCGTATTATAAAAATGATCGAATTCGTCCCGATTTG
CTGTGTTAGAATGGATACCATTACTCGTGTTGAGT
>dvir_993
TCAGTCTCTACTTTACTTGGCCTTATTGAGTTGTCTTCAATTATGTATCCCAGAAACTGT
AGTTTTATCTGCAACAACTGGCACTTGGTCCAATTTATGCGCAATCCATTCTTTGCAGCC
ACCGTCAGAACTCAACTTAGTGTCTGTACACCCCCGTTTACATCCTTACTTGAAATGATA
ACGTCATCCATGTATACAATTGCGTCATTACTCCTAACTAAGTCGCGCAAAACAGCCATT
ATGAATCGTGTAAATACTGCTGGGGAGTTTGAAATTCCAAACGGTACATACAGAAACTCA
TATTGACCGTTCTGAGTAACAAAGGAAGTGTATTTTTGCGAGTCTTCATCTACTGGGACG
TGAAAGAAACCATTGGTCAAGTCAAGTGTGGTAAACACCTTTGCACCCCGAAGCTTTTCT
AATACTGTGTCCATGTGTGCCATTGGAAAATTATCTCGAACAATTTTTTCGTTAAGTTTC
CTGTAGTCGCAACATAATCGTTCTGCCCATTTTTCTTTGCAACCAAAACCACTGGAGAGG
CAAATTCTGATACGCTCGGTTTAATAATCTTCTGCATTTGCCTCTGATCTTGCGGCTGCC
TATCAATTTTAACGTTATTGTCGAAGATATGACGAATAAACTGCGTTCCGTTTTTAGTGA
CCTGCATGTCAATATATTCAAGAATAGTTCTTCCTAAAATTGCTTCAAACCTAACGTCCT
CATCTTGCATAACGTGGAATTCTATCTGCATTTCAATCGTGTCAATGGTGACGGGTATGG
TAATGCTTCCGAAGGTTAGAACCTGACTTTCCCCGATACCTGTTAGACATTTTTAAAGGC
CACTTACTCTTAAATTTCCAAATTTTAAGAATATGCTTCTGCGAAGTAAACACAAATCGG
C
>dvir_640
ATGTACGCATGGTGTTGGAGAATTTCACAAGGGAATTTCACCATCGAATTTCACAACTTG
AGCTAACAGTGCGATTGCTGTTGCGGAGAAGCAATTCACAGAAGAGTTGGCATCATTTTG
TACGAGCACTTCGTAGACAAAAATTGAAAAGAGATAATAACAAATTTGGAAATATGCAAA
GGATAGGAGATTTAAAAGTTGATCAGCTAAAATTCCTGTTGCGAGAGCGAGAATTGTCGA
CAAGTGGCACACGGGATGAATTAATTCGTCGATTACAGGAGCATGAAGGCTCAGATGAAG
TTGAAAGGCCACATGCCCTATGGAGAAGAGGGAGGATCACTTTATCAGCTACAGAATGAA
ATAAAAAGGTTAAGCGAAATTTGTCAGTTTATAAGCATGCAATGCGCTAGTGCTAGTGGA
CAAATGTCGAATTCGCAACCGGCTATAACAACTTAGTGCAAGATACAGAAAGCGAGGTGC
ATGATGAATATCAACAAAGCACAGCCACACGTCAAGCTTCGGTCAAAGAAATTGCTAACA
CGTTGCCTGAGTTTGACCCGACAGATTAGAATGCCATTTCAGTCAATCAGTTCATTGATC
GTGTCAACAAAGTGGTTGAGGCATATCAATGGGACGAAAAGTTTTTAATGCTCGCAATCT
ACACTCGACTCAAAGGTCCAGCCAGAACCCGGTTTGACTCTTCGCCAAGACCTAATACGA
CATGTGCAGACGCACTTCGCGACGAATTTGGTGTTACACCAGATGAAGCAGAAATCCACT
ACGCCATGGCAAAATCGACAAGACGTCCAAAAGAGACAATGGTCTTCAGCACCGTGAACT
GCAGCAGAGTATCGCAGCAATGCACTTCTCAACAATGAAGCAGATGCGAGAAACGGCGGA
ATCCTATTTTGCCAATCGAGGTAGACAACATGAAGTCAGAGACAGCACAGCTCTAAAGTA
TAGCAACGTTGAACAAAGGCCTGAGAAAGATTCAAAGACAATGAAACCAAAGGCAACACT
CAAATGTTATAATTGCAACGAGTTTGGTCACTTTGCAAATCAGTGTCCAAAAGAACCGAA
ATGTCAGCGCTGTACCAATTGCAACAAATTCCACCCGAGTAACGTCAAGTGCAAGTCAGC
TGAAGTAAATGTAAATCGTCTTGGTGCCATAAATAGAGACAAATGGTTCTCTAAACAGAT
AATCGTCCAAAAACAACCGTACGTCGCTTTTATAGATACTGGTAGCCAAGTGAGTATGGT
TCGCAAGTCGGTTGCTCATTATTGGACAAGTATACTGATGTGTTTTCAAGTGGTCTAGAA
GGAATTGGCCGCACAAACGTCATACAAGCCAGAATTACCCTTGACGGAGGACATGTTGTT
TCTCAAGCACTATACTGCATACCTGAACCGAAATGAGATATTGTCACCGTCAT
>dvir_463
ACACGATTCGGATGTTTAGTCGCTTTGCAAATTTCACATTTATTAATATGCTCTTTCACG
TCTGAAACTAAATTTGGCCAATAATAATATAGTCGTAATCTCTCTAGTGTCTTATTCATT
CCACAATGCGACGCTAAGGGATCATCATGAGCTAATTTTAAAGCATGGGGTACCAACTTC
CAAACATGTTATCGGCAACTCTGTCTCCTGAGGCATGCTCGGACCTTCGATATATAAAGC
CATCGATAACTTTGACGTCCGGCATTTGAGTCAGATTCTGCAAAACTTTAGACTTCAACA
AGTCATAACCCTGGGATTTAAAATATGGAGACTGCATATCAATAAAGTCATCGACATCTA
AAGCCGATAAATCCTCCGTGTGAGTACGGGATAAAGCATCTGGTACAATATTCTTACTGC
CCTTCCGATGTTGTATAGAAAATGTATATCCTTGAAGCTTGAGAGCCCATCGAGCTAGAC
GACTACTGAGATCTGCTTGATTCATGAGCCATTTAAGGGATGCGTGGTCGGTAATACCAG
TAAACGGATGGCCTTCGACGTAAGCTCGAAACTTGGATGCTTAAAATTGCTGCTAAAGTA
GGTGTATGCACACAGGGGCTTGCACATTTCAGTTTTAAGCGCCTGGAAAGCTTGCTCTGC
CGCTTCTGACCATTCAAACTTTTTTGAGTTGTCAGGGCGTCAGTCAATGGCGAAACTATA
GAAGTGTAATTTCGAATGAACTTATGGTACCACCCAGTCATACCGAGAAAGCGACGCAAT
TGTTTAAGCGAGCGAGGCGCTGGATATTCGGTAATGGCAGTTATCTTATCAGCATTCATC
CGAATAATACCCTGACCAACAACATGACCATGATAATTAACTTCCTTTAGACAAAACTTG
CTTTTTTTCAAGGTTAATTGTCAACCCGGCATCCTTTATTTTTCCCGCTAGTTCACTTAA
CACGGCAAGATGACGGTCGAATGTATCAGACACTATAAGAAGATCATCTAAATATATAAA
CACTTCATTTCTTAAGTAAGCTGGAATTATCCTGTCCATCAATTTGGACATCGTAGCAGG
GGCGTTAGACAAACCAAATGGCATTACCGTGTATTGGTAAAGGGGTCTACCTGGTACTAC
AAACGCTGTTTTGTCACGAGAACTGGGTTCTAAGGGTATCTGCCAATAAGCGTCTTTTAA
GTCGAGACTGGTAATATATTCAGCCTTAGGAAGACGACTAATAATTCCATCAATTAGGGG
CATCGGATAAGCATCCTTTCGAGTAACCTCGTTAACTTTTCTGCAATCAATACAGAGACG
AACCTTTCCTGGTTTACAAACGAGCACTACTGGGGAAGACCAAGAACTCTCCGATTGTTC
AATAACGCCAAGGGAAAGCATACGATCAATTTCTTTGAACATTAATTTCTCCCTTGCAGG
AGATACGGAATGTAATTGCGTTACGTACATCTATGACATGAGACAGTTAGATGGTTTTTC
CTAACTCTTTTTCCGCAAATGAAGGAAATAGCTTCACACTTTCTGGCAAGACGTTGCTGT
TTGTGTGCAGTTAAAGCTCGCAGCGAATCCTCAATGGCCTTAACAAACAAGGAGGAAACA
GCTCAAACGTTGACCAAAGGTCTAGGCCAAATAAAGCGGTGGAATAAGAGAAGGGACTAT
ATAAAAAGTAATTCGTTTAACCTTTCCACCATAATAAATTTCTGTGCGTAACCGTTTCAA
TATTTATTGGGTTTTTTCCATCGGCGGTTTTCACCTGTGAAGTAATCGGTTTATACAGTA
CTTTTGTATTCAACAATTCCACAGCGAAACTACCACCAAAACAACTTTTCGACGCACCGG
TATCCAATAATCCTGTAACAGTTTTTCCCAATACGGTTACTTCAGCGTAAGGCCTTGAAT
CGGTACACACGATCGCTGACACGAGAGCTTGTTTCTCGATCTTACATCGCTTAAAAAATT
TATTCGACGTAATCGCGCTCGTAATATCTTGCGATTTACAGAAGTATTTTTATTAACAGA
TTGAGATTGCAAACGAGTATATAAGGTAAATTCTGGGTTAAATGACAAGTCAGGTAAAGA
TTGATTAGAGGATTCTAATTATCCCTCTAGTCGGTATTTGTTGCCTTGGATGCAACTGGT
TTGCGTGTACCGGTCAATGGTACACGAGACAGGTAGTTTTTTGGCACATTGTTACACTTG
GTACAAGTTGGCTTGTAAGTGTTTGTCTGACCACAGCCATAGAAAAACACTTTGCGTTCG
GCGACACAATCTTGATACCGATGGTTCCAGCAGATTAGACTGATGGCTGATACATCATTA
TCGAGAAGGTCTATCGCATCGGACTCTGCTTCGCTTTCAGTTTGTACTTCTATAGCGTGC
AATGAGGGACGAGGCGCAGGGCGGGGTGCAAACACTCGAGCTTTAGAAATTGACTGAATA
AAACCTTCCCGCCTTTGCACTAAATGTCTAAGTTGCGCGATAGAATGTATGGGCTCATAA
AGAAGCTCGTGCTGAATTTCTAGCAGCAAATTAGAGCGCAACGATTCTAGCAAGGAGGAA
TTCGATAAGGGTAGAGACAGTTTGTCGTTCAATATAATAATTGCATCGTAAAAGTCATCG
AAAGACTCACCCTCTTTTTGTTTACGACGATCAATTGCCGCACGTATGTCAACATCAAGT
CGCTCTTCTTTGAACTTCTTCTGAGCACGTAAAGCACACATAATTCCGACCATAAGATAA
TAGGGACACTCTTATGGTAGCGCCAGAAGAAATCGTTAGCGATGCCTTCAAATAGATGGC
TTATATGACGAGCCAACAACTCATTATTTCCATCGAATGTCTCGGCAGTTAACGCCTCGA
CGCGATAGATAAACTCATCTATACCCATGCCCAATCGACCAGAAAATCTAAGTTTCCAGT
TACTGATTATTTGGCTAAGTCGGTCTGGACGCAAGTTTTCTAACATTGGAGAGCTCCTAG
TTCTAGACTCGTTTCGTATAGAATTAGCCGGTCAGGGCTGAGGATGATCGACAATACTCA
TGTTCGAAGTTGGTTGCTGAGCTGTGGAGCTGCCTAGCTGTGCTGTAAAAGCAGACAAAA
GATTTTGGAATCCTGACTGTTAAGTTTGGGTCAGGGAGGCTGTTTGTCTTTCAGTGGCTG
CTGCCATTGAATCAGAAATACACGAGAGCATGCATCTGGCTCGGCTGCCAAAGGCGGAAC
ACTTGGCGGACGAGGATTCTTCGACATGGTGCCTTGGGACAAAATCTCTTCTGGGGGGCC
TTGACTTCGGGTTCCAATTGGCATAGTAACTATCGTCGGTTGCTTTGCGAGGGCGTCATC
TACCACACATGGGTTAGACGGTGAAATTGTTGTTTTGCAAACAGGGCAAATATTTTTCTT
TACTACTCTAATATTATAGCATGCACGATGGAATGTGTGCTCGCGACTGGTAGCTACTAA
TTAGAAAACTCAATCGTTTTAAGTCAAATATAGCGCAGTTCCTTATTAATCGAAGCAGCT
GCTAAGTTTTCGCAACTGCGATGTATTAACATTTCTGACCTACGCTTAAAATAAAATACT
AACAAGAATTAAAATACAAAAAAAAGGTGCAAAATCGATTAACAGATCGAAAATATAGAA
CAATATTTCATAAAAATGTGTTGATGCCATGCAGTCGTTTTCATGAAAGGTTATAATCTG
CATCAGCTTCAAAACTGATCAACTAATACAATGAAGGGTATAGGGATGAGAAAACAAAAA
TTTAATAATTAAGCGGCAAGTGCCAGTTTCTATATCAAAGAACACTGGGACTCCCAGCAG
TAA
>dvir_892
CCATACCAAATATTAAATATAAGAAAAATATGCCATTTCAGTGCCTTAAATTAATTTAAT
TATTACTTATGCCAAATGTGTAAACAATTGTTTGACAACGAGCAAAACCAACTATTTGTT
TGTTTTTGTATTATTTCTTACATATCATTCTTCTTCTTTATTACTATTTTTATGAATTCT
ATTAGTAAATACTATAAGCAACTATAATAAATTTAAAAAAAAATATTAACAATATTTGAA
AATATTAACTTTTCTGAGAAAGTAGAAAAATAATTTTTTTTTCTAATGTGAAAACAATTT
CTTGACATACTGTATATAATA
>dvir_808
CAACATTAATAATATTAAGAAAAAGAAAAACGAAGGACAATCTTCAAGTGACCTTTTTAT
TGATATTGAGGGTATAGATAGTGGACCATCTACATCAGCAGCTAATCTACTGATGATTTC
TGCATCGCGAAAGATAGTCAACACACCAGCTCCACCTGCTACAGCCGTTGCTCCCCCTTT
TTTAACAACAGCAACGGCAACAACAACAACAACAACAGAAACTCCATCGTTCCCATCATA
CGCAGCCGCACTGGCTCACAATAATGCTGCTCCCTTGGCACAAATCACAATTATTCGCAG
CGGAACCAGCAGCAGCCCCACCAGCAGCAACAACGATGATTGCAACAATAGCAATTTGCC
CATATCTGGCGAAAAGCTGTTCCATAAGCAACAACTCATATCAACTAAAGCTGTTAGTCA
GACTCGGCGGAAGACTGCACGCATCCTAAACCGAAAAATCTCAGCCAAATCCCGTCTGAC
GCAACAATATACATCTAGCAATGCACGACTAGCATCAAATCGATTCAGTCTTCTATCCGA
ATCCGATCTAGATGCGTCCGACCATCAGCTACAACCAAAATCGTAATCGCCGCCTAAACA
GCGACAAGCGAACGCTATGATCAATAGCCTCGCTTCTGCTGTACAATCAGCTCTGACAGC
ATGTCCACCATCCTCACCAATGTTAGCTCCCACAACAACAACCTCAACTCACAACGCACC
GACGGCTCAAACAGCAGCAATAGCAGCTACCCCAAAAACAGCTTCAATTCCGGCTGCTTC
AACAACAATCCCCTTTTACAATGCTGTCACCAACGCTCCCCCCAATATTGTGACTAACTT
CCTTTCTGCCCCCATCCAACAACAACACGAGCAACATACAAACTTTAATCCTGTTCCAAA
ACAGTTCAAGCCCCCACAAATATGCGTTCAACATAATGAATCCAATTGGAATGGCATTGA
TTCGTTAGTGGCCAAATTAAACGGGCACAATCCACCCATAGTCGACTACGGCCTAAAATT
GGGTGGCCCTGGCATCCTACGAATCATACCAAAAACGACACAAACCCAAGTCATCACTGC
CCGAACATATCCTTCTTTGAATTAGCTCATATTTAAATAAAGAATCAAAACAACACTCTA
AAAGCACAA
>dvir_637
AGCACTTAATATTATAGCAAACGTATTGACAATATGCGAAAATTTACAATTTTTAGCGAA
GCGATCGATAAGAGATCCGATATAGCGAACATACGAGACAAGAGTGCATTGCGGCGTCGC
TAGCATTGATGCGCTAGCCGCTTAAGACAAAGTGCAAAGGTAAAAGAGCGCGATAACAGA
AACTACGATGAGCGCAAAGCGATAAGCGCTAGATAGTTAACAGCAAATAATATTGAGCTA
TTTTATGACATGCGAGAAGCGCCAAACAAAACAAAATAGTGACATTGCTTGCCTCGCAGA
ATTATCCAGACGATTAAAATTGAGCCATGTCACATCTGGTTCTGTGAACGTGGAATGTGC
AGCCACAAACCAAAAAATAAGCTGGCGTAAGAACATCAAGGTCTTCTACATATTCTGAAA
TCAGAAGCAGGGGTCTAGAAAATAATGACTGCCGTTATGTGGCACACAAGGGTACGAAGC
TCTTCGAATCCCA
>dvir_1031
TAGTTATATTGGGCATTTAAAAAGGTAACGGTTGAAATCGCCAATTTGGTATCTGAATCG
TCAGATCGAATTGGAGTTACGGGTCCCGTGTGTAAGGATATCATTTTAGACTTTTGCCAT
TGGAAGAAGGGCTGGAGGCGGCTCTTTCAAAGGAGGGTTTCTTTTTAAACGATTCTCGTT
CTTTAGAACTGAGCTAGTGCGATAGATCTTGAATGTCCTAAGTCTATGTGATTAGGTTCT
TGGAAAGGTAGGGTGACTACATATCTGCCATTCTCGTTCCTTGTTGTTGTTCGGATGAAA
TTACTCTCACAAAAAGAGTCGGAGCTCTTTACCAGTTTGACTGGAATGTCCTCCACCTCC
CAAAATTTTGTGAGAATGACGTCTAATTGCTCTTCTTGAGAGACAGATATTCGAGTCGAG
AATGACGAGATTGCGGTGGATGCGGTCTTTGAAACTGGGCCTGTTAAAATCCACCCGAAA
ATAGTTTCCTGGCCCAGCAACGTGCCACATATATTAGGATGGGAGCCGCCCGTTAGTATG
GACGGTAGGATATCAGCGCCAATCAGCACATCTATCTGCGAACTCTTGTGGAAATTAGGG
TCCGCTAACTGGAGTTTTGGCAGGGTTGTCAATAAACTTTGGGGGATCGAACATGATGGT
AGATTCCCTGCCAAATGTGGTAGGACGTAGGCTGATGCCTCGATTTGGATACGAGGCTTG
GAAGGAGAGCCAATATTAAAATGGCAGAGCTTGCGAGGCTGGGCTGCAACAGCTTGATTT
AATCCCTTGTGCTGTACGGATTTGTACGGCAGCTTTATCAGGTGGAAGAGCGCTCGGAAA
TAAATGTTGCCTCTGATCCCGAGTCGATCAGTGCACGAGCTGTATAATTACACCCAAATG
GCGAACATATATAACAGCCGTGCTTAGGAGAACACCGTGGGTGTTTAATTGCAACATAAT
TGTGAACATTCGTTTTGTGGGAAGGAAGTGGACTGTATGGATTGATTGGAGGGAGCGGTT
GCGTATGGCATGGAGACTACTGTAGGGCTCAATTGTGGAGTGTCACTACGATGCAAGAGC
GTATTGTGACGACCCTTGCACGTAAAACAATTGTGAGCACTTGTGCAATCCCTTAACTGA
TGACCCCTAGCGAAACAGTTCAAACATAGTTTTTGCTGTTTGATGTAAGTTGCCCGTTCG
CTGACGGGCATTTGGAGAAATCGTGGGCACAGACGGATAGGGTGATTCTCCCTGGAGCAC
AATTTGCAGGCTTGCGGCTTGTTAGCGACCTTATTCTCAAATGAGTTAAGTTTCTGGAGT
GCGCTGGAGTATTTGCGCTTGGCTTAAGCTCTTCTATCGCTTCTAGAGTGCGATAGCGTT
CTAAGAGAAAGGCGTTCATCTCAAGCCAAGATGAGATGTCGTTTTTTCTGGAGATGGACT
GTTCCCATAAGGAGAGTGTTAATTTGGGTAATTTGGAGGAACATAGGAACACGAGGATAC
AGTCCCAGTTTTCTATGTTGATTTCGGATAACTCCAGAGCTGTTAAGCAACCTTGAATGG
TGCTCTGAAGTTCCTTAATTGCCGTTCCAGACTCTTGGGAGATTGGCTGCAGGTTGAAAA
GAATCTTGAGCTGGCTGTTGACTAACAATTTTCGGTTCTCAAAACGCTCAGTCAGATTGG
CCCAGGCTGATCGGAAGCCATCGTTAGTCAAAGGTGACTTCGATACAATCGCCTGAGCCT
CACCGCTGGTTTTCGCATTGAGATGGAATAATTTCTCGACCTCTGATAACCTAGGATTAT
TTATGTAAATTGCGGTAAAGAGGTCTCGAAATGTGGGCCAACGTATGTAATCTCCGCTGA
AGATTTCTGTGTCGCAAGGAGGTAAGCGACACCCTGTGGGAACATATGTCGGAATGGTGG
ACTGAGCGGATGGTCTATTTTGGGCGTTAGCGGTATCGATTTGCTCGCTAAGTTTAGCGC
GCATCTCATATACCATGTAACAATAGTCGTACTTGGACTGCATAACTGAAATGGTTTCCA
TTGAACCGGCTTCCGAGATTATTGTTGAGCCGACCTCGTACTCTTTTTCAACCTTGTCCA
CAAGGGTCGCACTTGGTCCCGACGGACCTGGCACGTATAGAGAGACGGGTCAGAGCCTTC
AGGTAATGTTTTTTTTTTTCCCTCAAACTGACTTAGCCTATCAGTGACAGCAATAAACTT
GATTAAGGCCGCGTCTGTCATATTTTGGGCCGTTTTGGTATTAGCTCGCGTGGAAATCGG
ACTAGATCTTGTGCTAATGGTTGCCTTAGTGCGTCCGACTGCAGTGGTCAGGGATGCTTC
GCTTTTAGCTTTGGACGGCGGGCGACTGATTTTTATCAGTGGACTTGGCCTCGAACTAAG
AGGTGCCTTAACAGTTCCCCTTGGCGTGGACGCGGATGATTCGCTTTTAGTCCGGGACGA
TGTTTCCCTTTCGACTCTAAGGGCTGCTGTTGGAGACGGAGAAGTTCTGGAGGTGCTTGC
GGACGGAACTGCTAATTGATGCTTTGTTTCTTCCCCTTTGCCAGTTGGCATACTAGGCGG
AAGCGCTTGGGTAGGAAAACAAAGGTGCTCGTTTCTAGTAGTAGAGGTTGCGATGCTTAA
AACAAAGAAACACTGGAATGCCGGTACAGGTAAATAATCGAGTTTATAATTCGATTGAGA
TTGCGGAAGATTTAAATAATTTTGCTTAAAATCAAAATTTATTTGATTTAATTAATTTAA
TTAATAAATTTATTTGACTTGGTAATTTAAAAAAAATACGATTATTTATTAAACACGGGA
AATAATAATAAAGAATTCGATGCTCGTTTTCGATAATTTTATTATTATATTAGTCTTTGA
ATACGGTAACGGTTGGTTTATTTTTACTTTTTTGTGGTACTCATAAAATACCCACTATTG
TGGCTGAGTACACACCGCTGACAAATGTAGAACTTCGAAGTTAATGTGTAGTGTTTTTGT
TTATTTACAATAAATTAGTAGTATTATTAATCTATTAATTATGATTGTTGTGTTTTTATT
TGGTGCGTCTCGGAACAAGAGTAATTGTATGGGAATGTGTGCAATTGCATAAAAACGTGT
AATTGGAGTTCGGATCGGCAGCTGTGGTTTTTACATATATGTGTGTGGTGTGTACATACG
CACATACGCCGGTTGAAATTGCAATTTATTACTATAATATTGCTGTGTTATAATATTGCT
GTGGATTGTGCACTAAAAAATATTATATGTGGACACACATAGTACATATGATTTGTGGAT
TTATTTATCGGATGTATGTACTATGTGGTTGCACAAATATATTCGTTTGCACTATGCACA
ATTATAAGTTAAGAAACTGAATTTGGGTTTGTGTTTATTTAATAAAGTAAAACACAGTGC
AATAAATTATAAGTTAAGAGAATGAATTGGAGTTTGTGTTTATGTTTATTAAATAAAAAG
GTTAAATATACCTGGTGTATGTTTGTGTGTCGGACCAAGAACATGAATTAACATATTAAT
TAGGAAACAATATTGTGAAGCAACTTGTCGGATTAAGTGCGGACACGTAATTTTTTTATA
GTTAGGAAAGTGCACGAGTGCGTACGTATGTACATACAAAAAATGTTGAAGTGGATTTCT
TTTGTAGTTGGAAGTAACTAACACAAAATTTAACTAAACTGTTTTTAGTTTTGTGGTCGG
ATAATTTATATATATTTTATATATATATAATATAGAAAATTGCCAATCAGTTTTCTTAAA
GAAAAAAATAGGCGGAAAAATATGGCGGATATTGCCGAATATATATAGAAAGGAAATTTT
GTATTTACTTATCTTTGCCAAAAAACTTGTGTAGGGGCGATCGGTTTATATATAATCCGG
CTCGAAGGACCAATGTTTGTGGGGCGTCAGATAAATAATCCTTGATTGTTATTGGTGAAA
CACTTTATTAGAATTTTCTGCTGCATGTAACAAACTCTGCTGGTTAAGTGATTTTACATA
TTTTTGGTTGGAGTGATGGAGGTGGAAAGGAGACCACAAGGAGAGTGCTGAGCGCATCTG
GGATCGAATTAGTGAGTGAGTCTCTCTCAGTGAGTGAGTCTGTCTCACTGAGTGACTCTC
TCACACTGAGTGAGGCTCAGTCAATGCTGTGTTCACACTAGCACTGAACTGGCATGAACA
ATGAACA
>dvir_685
TTCTAAATTCATACACAGAAGCAGGCATCCTGGACTAACAGTGTCTGATATACAACATGG
GACCCAACTCTTACTAAGGCTCGTCCAGAGAGCACACCTGTGGGAAGAGATCAAATCATT
GCAATCGAGAAGAGTTGTTAAACCGTCCAGTTGTATCGCATCACTTAACCCTTTTTTGGA
TGATTTCGGAATTCTTAGAGTTGATGGGCGCTTGAAAAACTCTTCGCTGGATTTCGACGC
TCGCCATCCAATAATTCTCCCGTGTCACCACCCCATCACAAACTCGGTCATCACACGGTT
TCACAATCGGGACTTACACGCTGGTCCACGGGCACTTCTTGCTCATATTCGGTTGCAGTA
TTGGCCGATTGGTGGAAGGAAGACCGTATCCAAGGTGGTTGGAAAATGTGTGAGATGCTT
TCGTGCCAAGCCTCGATTAATAGAGCATATAATGGGTGATCTGCCCAAAGAACGTTTGAC
TGCTTGTCGAGCCTTTGAAGTCTCTGGTGTTGACTATTGTGGACCATTTTTCTATAAGCC
AGACGTACGAAATAAAGCTCCAGTCAAATGTTACATGGCTGTCTTCGTCTGCTTCGCGAC
TAAAGCGGTTCACCTGGAACTGGTCAAGGATCTGTCGACAGCTTCTTTCTTGAATGCGCT
TAAGAGGTTTATATCGACTCGAGGCAGGCCATCTCAGATATGGTCGGATAACGCTACCAA
CTTTGTCGGCGCCAAAAACGAGCTTCTGGATCTCAAGCGTCTATTTACAAGTCGTAATCA
TATTGAGTCAGTGCATAATTTTTGCATGGCTGATTCCATTGATTGGAAATTTATACCTCC
TCGTTCACCGCATTTTGGCGGCCTTTGGGAAGCAGCAGTGAAGACAGCGAAACATCATTT
TTATCGTGCTGTTGGATCTTGTGTTCTCAACTTCGAAGAGTTTCGCACCCTAGTCTGCCA
CATAGCATCGATAATTAATTCCAGGCCATTGTTTCCTCTTTCAGAAGATCCAGCAGATCT
AGATGTGCTCACTCCAGCTCATTTCTTGATTGGTGGACCCAGCTCATCGTTCTTTGAACC
TGATGTGACGCACCTTCAATTCAATCGTCTGGATGGCTGGCAACGCGTAACGTACCTCCA
ACAACTGTTTTGGTCTCGCTGGCGTGAAGAATACTTAACACTGCTTCAGCAGCGCTCCAA
ATGGCGTACTCCGAAACCAGGCCTATGCGTCAACGACATAGTCCTCGTAAAGGATGAAAA
TCTGCCGCCTCTAAGGTGGCCACTGGCGAGAATCACAGAGTTAATCGTGGGAAAGGATGG
AGTCGCTCGAGTAGCCATTTTGCGCACCGCAACAGGAGAAACGAGAAGAGCTGCAAACAA
GCTATGCCTATTGCCCATCAGGGAATCTGTTGAAAGCCCATGCCTTCCAACGGGGGGAGA
ATGTCTGGTTACGCAGCCAAAACAACTGGAGCGACCTCGCAACTGATAAGAGCAGCATCT
TAATTTTATCTTATAATACTCGCTCTGCAAAGCAAGTGCCTAAATTTCGCTCTTAAGAAT
TCATTTACATAGAGCTGCCGCTCTTCGCTGTAACGATCGTTTTATTGCCCTAGCTTTACT
TATGCGAAGGCCTCGATGCTGCGCATCGAGTTAGTTAAGTTCGTTCGCTTCATGCATTTG
GTACGCATCGGCCACTTGCATTACTCAAAATTATAACTAATAATTGTCTCTTCGCTAAAA
TTGGCACGTACTAATTCGGGTTCGCTTGCCTATATACAAACTATTGTTCTTAAATAATAA
GCACAGACCAATTCGGGTCTGCCTGCTTCTCGTAACTTTAAGAAATATAAAACAATTTTG
AACACAAAAAATAAATAGTTAATTATTTCTATTTGTGAAAGCTATTGAAAAAGCTCAATA
GCGCAACATTTGGTGACCCCGACGTGATTTTTATTTTTGTTGTTGTAAGATTATTTGCTT
TACATTAAAGCAATAATCTTAAAAGGCACCACCTGGCATTTCGTTTTGTGCACTTTATAT
ACATACATACTTATCGCCGTCGCTTTGCCTACTCTCTCGGTCGCTTAAAGTCTTTGCTCA
TTCGTGCGGTACTTATGTAAAAGCTATTGCCGTTGCTTCATTACATAGCTTGACACTTGC
GTTCGCCGAAGTTCTTATTGTACAACTATTGTTTTTTGAACGGTTTGCATGTACTAGCGA
TCACCGTTGTTAGTTACTCAGCTAGTTTCGCACGCGCTTTCTATCACGCTTCTAATGGCA
ACCGAAAATAATGCCTCTAGTGCAGTGCCCTCTGCAAACAGGGTGACCTTTCTGAAGCGC
AAAGCCATTTCAATTTATGACAGTTTGCAAACACTTCGAAATGCTCTAACTAATTCGCCA
CTTAGTGCAATTGATGAGTGCGGTCTTAGTGTTAGGCTGAAGCAAATCGAGCGGCTTCAG
ACCTCATTTGATATTACTCACACTAGCCTCGAAGAACTAGACTTTGATGAAATCGGTAAC
CAATTGCGTGAGGACTTCGACGAGTTAGCAGTTTCTATGGAAATTTCGGTTCGGAGTGAA
ATTGCGAAACGTGTCTCAATATTGCCCTGCTCAACATTTCGCGACCAATCTGTGCTGCCC
TCGGTGACAGTTAGGGCAAAGGCACGCCAACACTACCCTCAATAAAGTTGCCTACGTTCA
GTGGTGGTTACACAGAATGGGCCGACTTTTATTCTATGTTCACAACCGTCATAGAAAATC
ATCCTGATCTAGCAGATATCGAAAAGCTGCAGCATCTTCGATCGTGCCTGAAGGATACAG
CGCTGGACGCGATTCGATCATTGGAAATAACAAACGATAATTATGCCATAGCACTTAATT
TATTGGAGAAAAGGTTTAATAATAGACGTTTGGTTTTTCAGGCACACATACTTGAGATAT
TGGGGCTCAAGAGGGTGGCAGGTGGATCGGCCGTGTCGCTAAGGGAGTTATCCGACCAAT
TCAACGCACATTTTCGCGCGTTAAAGAGCATGGGCAACTCCGAACAAATCGCTGGATGCA
TCATTGTGCAGATTATTTTACAAAAGCTGGACCCAATATCACAAGCCAAATGGGAAAGAA
AGGCTAGAGGATTCGTCGTTCGTTAATTTAATACCATCGTGGGAGCATATGGCTACGTTT
CTGGAGCAGAGATGCCGAACAATGGAAACCGTAAATTTTGCTATGGCAAGCTATGCCCCT
AGCCATCAGGTGGGAAAAACTAGAGCAATTAACACCAGTAGATCGTCATTTATCGCCACT
AACCACGACGCCCCTGTCTGCGTCTTTTGTGACAGCCCTGGTCATAGTATATATAATTGT
TCTCGATTTGGAAATTTGACCCCTGCATTACGGCTTAGGGAGGCAAAACGAGTTGCATTG
TGCTTGAATTGCCTAAAGAAAGGTCATCAATTGCGATCATGCAGCTCTGGATGCTGTCGG
ACCTGCGGGGCGAAACATCATTCTCTGCTGCATTTAAACAATTCCGTATTTCCGTCTGGT
CAGCTGACTGAGCCTGCAAATTCATCGCCGATAGCCCATGCCTCTTTCGCTAAGTCATCG
CCATCTACCTCCACATCTCTTGTTGCCCAGTATTTCAGTAGTGATGTTGTCGTCTTGGCT
ACGGCTATGATCTTTGTAAGAAATCGCTCCGGCACTTTGATACCTTGTCGTGCCCTTTTG
GATTCTGGTTCTCAGCTTTCCACCTTATAACGTCGCGCCTTGCTCAACAGCTTCAGCTAA
AGAAGCACAAGTCCTCAGCCATTGTCTCTGGTCTAGGAGATTCTCGTTTTGAAACAGAAG
GAAACACGGTCACTATCACAATACAGTCTCAAGTCTCTGAATACTCAACATGCCTTACAG
CTCTGGTAGCGCCTAACATAACTGATAGTCAACCGAGTTTTACTATCAACACGACGAATT
GGAACATTCCCGATAACATAAAACTTGCAGATCCGTCTTTCTTTAAACCTCAACGCGTGG
ACTTGCTACTTGGAGCTAGCCTGTTTTACGACCTTCTCAGCGTCGGCCAGATAAGGCTTC
TCCCAGGACTACCGTGTCTTCAAAAAACACGGCTTGGTTGGGTAGTTTCTGGAGGCGGAC
CCCGCTTGAGTGGTTCTATGTTAATGGCAAAGCATACTGCGGGCAAACTTGAGTCAAGTT
CTGAAGAACGTGCTGATGAATTGGTTCGAAGATTTTGGGAGATAGAATCCTGCTTGGAAA
GTACACCTACCACTTCAAAGGAAGAAAACATCTGTGAAGAACATTTCGTAAAGACTCATA
TCAGATTGCCTAGTGGCCAATATTCAGTTCGTTTACCCTTCAAGCGAAGTTTGGAATGTC
TGGGGACGTCATACCAACAAGCCTTTCGTCGGTTCCTGACCCTGGAACGCAAACTACAAA
ATCGTCCAGAATCTGAAGATTCAATATTCAAACTTTCTAAAGGAATATTTGGATCTTGGT
CATATGTCGCCTGTTGCTCCAGAGTCTATAGGACTTTGTCAATACTTTCTTCCTCATCAC
TGTGTCTTTAAAGAAGACAGTTCAACGACAAAATTGCGAGTCGTTTTCGACGGCTCAGCA
GCTACCTCGTCAGGTTATTCATTAAATGAACTATTGATGGCTGGACCTGTTATTCAAAGC
TCGCTGTTTCATATCCTTCTTCGCTTTCGTAATTTCCCGATCGCCCTAACAGGAGATATT
GGAAAAATGTATCGCTGCGTACGCGTTTCAGCACCGGATGATTTTCTCCAATGCATTCTG
TGGCGAGACTCGCCAGAACAGGATATAAAGATTTTTAAGCTGGATACAGTTACATACGGA
ACAAAGCCAGCTTCATTCCTCTCTATCCGTGCTATGCATCAGCTGTCTATGGATGAGGAA
ACTAATTTTCCAATTGGATCTCGGATTTTGCGGCGTGACTTCTACGTTGATGACCTCATT
TCAGGGGGTGATTCAATTCAAGAAGCAAAGGAACTTCTTAATCAGACGGCTGGAATCTTG
GCAAGTGGGGGCTTCAAGTTGCGAAAGTGGTGCTCAAACAATTCTGCTGTACTGAAAGGG
ATACCCGTAGAGGACAGAGAATCTTCCCTAAAGTTTGATGATGGTAGCGACATCACCAAA
ACTCTTGGACTCGCTTGGGACTCAGCGTCGGATCGATTGTTGTTTTCGTTTTCGTCCATT
CAGCCAGAGATCTAAACCATCCAAAAGGTCAATACTAATCGACCATAGCTCGCTTGTATG
ACCCGCCTTGGACTCATAGGGCCGGTAATTGCCAAGGCTAAAATCTTTATGCAGCAGATC
TGGAAGGAGAAGCTTGAGTGGGACGAGAGCTTGCCATCATCACTGGCAACAGCTTGGCAT
GATCTTTGCTGCAGTTTTGAGAAGGCACAGTTTCTTAAATTTCCTCGTCTCGTGTCAATA
CCTGCAGCAGAGTTAGAAGTTCACGGTTTCTGCGACGCCAGCATCGAAGCATATGGGGCC
TGTGTCTACGTCCTTTCTCGACGAACATCAGCCAGTTGTCAGCTGTTGTGTTCCAAATCG
CGTGTAGCTCCTCTGAAAACAATCACAGTTCCAAAGCTAGAGCTCTGTGGTGCCGTCTTA
TTATCTAATCTCATGCGTGAGATATCTAAAATGAATCTGTTTGATGGAAAATTCTACTGT
TGGTCGGATTCTTCTGTATGCCTTTCCTGGATAAGGACCGAGCCCTGCAAGCTCAATGTG
TTTGTGGCTAATCGCGTCAACAGCAGTTCAAGAGCTAACTAATGGCATGGAAAATGGCGT
TACGTGCCTACTTCACTCAACCCGGCAGATATACTCTCGAGAGGATCTACGCCCAGTGAA
TTAGATCAATCGTCACTGTGGTTCAACGGCCCAGAATTTCTAGTTAAAAACAAATTGGAC
TGGCCTGCTTCTTGCTTGTCAGAAAGGACAGAACTCGAACTTAAAAAAAGGGTCCTTATT
GCGTCATCTCCCTTCGTTGATATAACTGTCACTTGTAAATACGTCAACTCATTTGATACA
ATGCAGCGTATATTTCGGATATATTTATAAATTCATACACAGAAGCAGGCATCCTGGACC
TAACAGTGTCTGATATACAACATGGGACCCAACTCTTACTAAGGCTCGTCCAGAGAGCAC
ACCTGTGGGAAGAGATCAAATCATTGCAATCGAGAAGAGTTGTTAAACCGTCCAGTTGTA
TCGCATCACTTAACCCTTTTTTGGATGATTTCGGAATTCTTAGAGTTGATGGGCGCTTGA
AAAACTCTTCGCTGGATTTCGACGCTCGCCATCCAATAATTCTCCCGTGTCACCACCCCA
TCACAAACTCAGTCATCACACGGTTTCACAATCGGGACTTACACGCTGGTCCACGGGCAC
TTCTTGCTCATATTCGGTTGCAGTATTGGCCGATTGGTGGAAGGAAGACCGTATCCAAGG
TGGTTGGAAAATGTGTGAGATGCTTTCGTGCCAAGCCTCGATTAATAGAGCATATAATGG
GTGATCTGCCCAAAGAACGTTTGACTGCTTGTCGAGCCTTTGAAGTCTCTGGTGTTGACT
ATTGTGGACCATTTTTCTATAAGCCAGACGTACGAAATAAAGCTCCAGTCAAATGTTACA
TGGCTGTCTTCGTCTGCTTCGCGACTAAAGCGGTTCACCTGGAACTGGTCAAGGATCTGT
CGACAGCTTCTTTCTTGAATGCGCTTAAGAGGTTTATATCGACTCGAGGCAGGCCATCTC
AGATATGGTCGGATAACGCTACCAACTTTGTCGGCGCCAAAAACGAGCTTCTGGATCTCA
AGCGTCTATTTATAAGTCGTAATCATATTGAGTCAGTGCATAATTTTTGCATGGCTGATT
CCATTGATTGGAAATTTATACCTCCTCGTTCACCGCATTTTGGCGGCCTTTGGGAAGCAG
CAGTGAAGACAGCGAAACATCATTTTTATCGTGCTGTTGGATCTTGTGTTCTCAACTTCG
AAGAGTTTCGCACCCTAGTCTGCCACATAGCATCGATAATTAATTCCAGGCCCCTCTTTC
AGAAGATCC
>dvir_619
GCGGACCAACACGCGAGCCTTTAAAGAGAGTCTCGCAAAATGCTCACAAATGAGCTCGCA
TGTGAGCAGAAAAAGAGTTGGAGATATATTTTTATCGCAAAACACTCGCACACGAGCATT
GCAGTGAGATCCTTGCGATAAAAATGCGTGCACAGTAGAGAGAATGGTGTGTTGTTTTTG
TTTCAAATGTTAATCGTGCTCAGAAAGTACAACATTGTCATGAGAGCGAAAGAGTAAAAA
CGAAGTGGCATTCGGATGCTGTGTTTTTTTTATAGTCTTTTCCTACTTCCCTTAAAAGAT
TTTTTTAAAAAAAAAAAAAATAAAATAAAATACATTAAGTTTTGTTTTAAATAGTTATAA
AATTATTTTATATTATGCATTCACTTTTTTATAATTATAACATT
>dvir_299
ATTAAAAAAAAATTAATTCATCGACCTGCTGGGCATTTCTGTTCGCCTGGTATTTCAGGG
AAATTTTAGCTAAAATTTGGGCAACCCAGCCGGCGACGAGGGCGCCCTTTTGGGTATGCA
ATGAAATTTTTTTGGCACGTAAAAATATTTTTTGTCGACCTTCTGGGCATTTCTGTTCGC
CTGGTATTTTGGCAGATTTTTAGAAAAATCTCGGCAGCCAGCGGCTGCCAAAGACGCACC
GTGCAGGTATGAAATGAAGTTCTAAAGTTTAAATAAAAAAACAGACTTCTTTTTAAATAA
TTGTTATTTATGTTAAAATTTAAAAAATGGTTGTTTTTATGCTAATTTTCTTAATTATTT
CTCTTAAAATTATACAAATCGAGCATAAATTATAATTTTAGCTTATTTAAACTTAAAATA
ACTATATCTGGCTTAATTAAAGTCCGATCCTGGAAAAATTTGCTTTGTCAGTCGTGGAGG
TCCTTAGAGCTCATTGTAGTCCTTAATTTGTCAGTCTGAAAAGATAAAAACACATTTAAA
TTAAAAAAAGAAAAAAAAATATAAAGGAAGAAAAAAGGCCATAACTCGGCCATATCCTTG
CAGATTTTCAAAGGACATGGTGCGTTAGGATCGTATAGACCCCCTGCATCGATCTGCATC
AAAAAAATATGGGGTCATCTAAGAATCCTAGGACTTGTATTTTTACTTGTGAAATTTTTG
TCGCGGAGCGCACGGAAATGGCCCGAAAACACAAATCCTTGAATATCTCCAAAACTACAA
GGACGATCTTAATGAACTTTGGGCCAGTTGGGTAGTCCTGGTCAATTACAATTTTTTTGA
CACAGGACTCGTCAGGATACGCAAGGAATATGGCCGAGTTATGGCCTATTTTCTGTTTAC
AAAATTGTCCTTAAAACTTTGCTGTTTGAAGGACTTTCGTCCTTTGGGTTGTATATTCTT
AAATGGGAGGACGAGGACTATCTACTGGCCAAAGGACATCCCGATAGTCCTTCAAATGGC
CAAGTTAGTCCCGAATTTTTCGATTTTTGCCAATTTTGCGACTAACCCCCTAGGAAAAAT
TTTGGTGAAATTTTTTGTCGAATCCTGGAAATCCTTGAATGCCAATCGATAGTCCTGCTC
CCCACGAGTTCAAAAAGGTATATCCTTCCGATATCCTTAAGGATTTGGCCGAGTTATGGC
TATTAAAAAAATGTCCTTTTTAGAAAATTAGCCATATCTCGGAAAACGACAAGGACGATT
TTGATGTCCTTTGGCCAGTTTATAGTCCTTGTCCATACGATTTGTTTGACACAGGACTTG
TCAGGATCTGCAAGGATACGGCCGAGTTATGGCTTTGTTAATTTACAAAAGAATTGTACT
CATATCTTGGCTGTCTGAAGGACTTTCGTCCTTTTCATTATATATTCTGAATTGGGAGGA
TAAGGACTATCGGTTGGCCAAAGGACATCATGATTCCGCAAGGATACGGCCGATCTACAG
CCTTTTATCTTTACAGACAAAAATCTCTTTTACTCAGCTCCTTGAAGGATTTTCGTCCTT
TTTATAACATATTCTATATTTGCAAGACTAGGACTTAATGTTTTCCAAAGTATTTCAGGA
TTGTGCTTGAAATGGCCAA
>dvir_739
GATTGCCCTTTAATGGTCTTATATCACTAGTGAATCCTACCGGCTGCGCCAATTACATAA
CCCAACACGCGTTGTTATAAAAAATATAACTTTACTTTAACAGGCGCGACTTATTTGGAT
TTAGTGCAAAATGCAACTTGACGGTTTAACCAGTAAAACTCAACTTCTAAGCAAACCTCG
GCTGAGGGCTCAAGATCATGAGCTCGCTCTCTTTAAACAATGCTCTCATTCTCTTGATGA
GTTTCTAGAATATTCTAAGAGCCTGAACTTGAGCTGCGTTGGCAATTTGGGCATTTGGTG
GGAATAACGATTGTGGCGGATGTTTATGTCTAATGGTTTTTGATTTTATGATCGGTCCCA
CGCCAGAATTGTATTTTCACCAAGAATTTATGATTGGGGCTCTAGGGCTTATTGTTACAA
ATTGGGGTGTCATGTTACATATGTGGTGCGCTTAGTTGCTAGGGCTTATGTGTAAGGGGT
TGGCATTAGGTGCTGTGGACATATGTTATATATGCTGTATTAGGATACATGAGTGTATGT
GTACTTATAGTATATGTTGTGGGTGTGGTACATATGTCACT
>dvir_784
GTGTTTGTTTGTTTGTTGGTTTGTTTGCTTGTTAGTTTGTTTGTTTGTTTGTTTGTTTGT
TTGTTTGTTTGTTTGTTTGTTTGTTTGTTTGTTTGTTTGCTTGTTTGTTTGTTTGTTTGT
TTGTTTGTTTGTTTGTTTGTTTGTTTGTTTGTTTGTTTGTTTGTTTGTTTGTTTGTTTGT
TTGTTTGTTTGTTTGTTTGTTTGTTTGTTTGTTTGTTTGTTTGTTTGTTTGTTTGTTTGT
TTGTTTGTTTGTTTGTTTGTTTGTTTGTTTGTTTGTTTGTTTGTTTGTTTGTTTGTTTGT
TTGTTTGTTTGTTTGTTTGTTTGTTTGTTTGTTTGTTTGTTTGTTTGTTTGTTTGTTTGT
TTGTTTGTTTGTTTGTTTGTTTGTTTGTTTGTTTGTTTGTTTGTTTGTTTGTTTGTTTGT
TTGTTTGTTTGTTTGTTTGTTTGTTTGTTTGTTTGTTTGTTTGTTTGTTTGGTTTGCTTG
TTTGCT
>dvir_876
ACCCGAACACTGTGTTTTGGGCCAATGGTGCGCCGCCATGGCTCGGCAGGACGCCTTGGA
GAATCAATTCGGCGAAGATGTCCGAGCCCAACACCAGATTGGAGATTTCCGGCTGGAACC
AGCGATCGTCTGCCAGTCGGACGTTGTTCAGTTTCTCACTGACGAGCTTCGATGGAGTCC
GATACCGAAGATTTGGCATCACCTGCAGGATGAACTCTCGCTGGAAGCTAGAGGTCCTGG
AACGGATAACGGCCGAACAAGCGTTGTCTGTACCGACGCGGGTGACGGATAGCCCGAAGG
CCTTTGCCAAAGATGCGTCGATAAGACTTACCGGACAGCACGGGTCTAAAAGTGTCCGAG
TGTCGCGGGTCGCCTTGCCGTTTCCAAGTCGGATGAATGCTCTCGGGAGCACGGTTGTCC
TTTTGTGTTCCATTAAAAGTCGACAAGGAGTTGGAACCAGCGGATGAAGGCGGCGCGGAG
CGACGCGCTTGGGCCTTGGTGCTGCGCATTGTTTGGGATCGCTCTGGAGATCGCGATGGC
ATGCGACGCGCTTCTTGGAAATGAAGCAAGGTGTGATGGTCGCCTGGCACTTGCGGCACT
TGTCCTTGCGGCGACAGGACTCCCCGGAATGTTGGTGTGCCAGGCAGTTTGGGCAGTATT
TGTTGACCA
>dvir_635
CCACCACTATCTCTAGTCTTTCTGACGCTTCATCTTTCGTTTTAGCTACTTACCATAACA
TTCGTCAAATGTAAAACAATTGCGAAAGTGTGGGCCAACGGACCCAGGGCTTTTATTATT
GCACGCTGAAACACAGAAGGTGCGTTCTTCAGACCAAAGGGCATGGTTAAGAATTCGTAC
TGTCCATCAGGTGTAACGAAAGCCGTTCGCTCAATTGAATCTGGGTGTACTGGGATTTGG
TAAAATCCACTTGCCATATCTATACACGAAAAGTACCTTGCACCACGAAGACGAGCTATT
TGATCCGAAATAAGAGGCAAAGGATATTTATCGGCAATTGTATTGTCATTTAAAACGCGG
TAATCTACACAAAGACGATCTGTGCCATTTTTCTTCTTAACCAGCATCATGGGACTAGCG
AATGGTGAACAGCTGGGACGAATAATTTTTGATGTAAGCAATTCATCAATTTTGCACCGA
ACGTGCTTCCTCTCATCTTCGCTAAGCCTATAAGGTCGGCGTTGCACAGTCTTTTGTGGA
TCTATTAGCCTAATTTCTAATTGGCCTGTCGTCACACGAGTCATTGGAATTCCGTCGATA
AACCTATCAGAGTGACATCTCAACATATTGTTCAATATCGTCTTATCAGAATCATTTAAA
TTGGTATCAGAATTTATGATTTCTTCATACTTCACTAGACTCAGAACATTTACTCTTTTT
GTCTTATAAAAGCAAAATTTATCTGCATCAATTGATACACCAAAGCCCTGGCTTAAAACC
TCACGGCCAATCAACACTTCATGCTTCAAATATTTGTCCATACACACATGTAATAAAACT
TGTAAACAATATTGTTCAATATTAATATTACTCAGAACTTGCAATGTGCTACAAATTGAA
TCGTTATGCCATTTAAAGTTACAATATTGTGAAATCGTTTTCCGGTGAATTTTTCGACAA
CACTCTCCTTGACCAGTGAACATTCGGCTCCAGAATCGAAACAATATGGAATAGACTCAC
CGGATAAGGTATTGGTCCACTTGGTGGAGCTACTGTACAAACGTCAACTCGCTTCTAACG
CTACTGATACAGCAATCTCCTCCAAATTCTTTGCCTTCCACTTAGAGAGCAATAGGGTGA
CTATGCGACTGCCGTACTCAGCAAAACTCTCTCCAGTTTTGGGACGTCCGTTCAAAATGT
TCATCAGTATGGCAGAAGTTGTCTCAATGCCCACGAAACGTTGGATGAAGAGTTCCTTAT
ACTGCGGCCATGTGATGCCAGCGAAGCATATTTGGAATAGCCATTGCGATGCACTGCCTT
CTAATGCTTTGCTTAACGCAATCACAAGCGCACTGCCTTCGAGAGCATTATCCGCGAAGG
TTAGGTCCACTGTAGTACACCAAGCTGATGCATCTGCTCCAGCGGTGTCAGGGCAAAACT
TGGGTAGAGTGACGTGGAGTGCTTTCCCGTCTATTGCCGGTGCTCTTGGTGCCTGCATGG
ATTTTATTATTTCCATTAGATTACGATTTTGCTCTTCTAAGGCTGCCCTTAATAAGTTAG
AGCTGTCCTCTTTTGGCGGAGCTTATCCCACTTCTGATGTCGGCGGCAGGGATATGTCTG
TCGGCGGCAAAGGTATGTCATCCATGTTGATACTTCTGATGATTGACGCGGCTGCACAGC
GAGTTCCGATCGGTTCAAATACCCAAGCTCAACTGACCATGTCAGCCTACGCACTCATGT
CGTAAACTCACTCATGTCGTAAACTCACTCATGTCGAGTGTATGTAGCCATCTCTGTCTT
ACTCAAGACTTCTTGGAATCTTA
>dvir_942
GTGAAAAAAACAAGCAGTAATAAGTTTATGTTGATGATATTTTACTTGCCAGGTCAAATA
AAGACGAATTGTTGAAAATCAAAGCATCCATTGCCAGGGAATTCGACATTGTTGATGGCG
GCCAGCTCAACCATTTCTTGGGCATAGAAATTGAGCGCGAAGGGGAGACTGGAAGCATAA
CAATCGGCCACAAGCAGTATGTGGAACAAATGCTACATACTTGTGGCATGTCAACGTGTA
GGCCTGTAGCTACACCACTGGATGCAAGTCACCAAGTCAAATGTGATGACGTCAACTGCG
AGATGGTTAATGAAAAGAGCTACCAATCATTGATAGGTTCTTTGATGTATTTAGCCATAA
CAACCAGGCCGGACATACTACATTCGGTAGCGAAACTGGCACAACGAAATGCCAGCCCTC
ACTAGGAGCATGAAGTTGCAGCGAAGCGTGTGCTAAGGTATTTAAAAGGCACGGCTAATA
TGAGACTTCATTATCAGGATACTGGCAAGCAGATCTATGGATACGTCGACGCAGACTGGG
CGAACGATGCTGCAGATCGAAAATCATATAGTGGATATGTCTTTATTGGTGCGGCAGCGC
GATTTCGTGGGAATCGAAGAAACAAAGTCTGGTGGCGTTAAGCAGCACTGAAGCCGAATA
TATTGCCTTATCTACCGCAGCAAGGGAAGCAACATATATTAAAAAATTGTTGCATGATAT
GGGATTTATAGAAACCAAGCCTATTTTATTGTATTGCGATAATCAAAGCGCACAGTGCTT
AGCTGAAAATCCAATTTTACATAAACGTAGTAAGCACATCGATATAAAGTTTCACCATGT
ACGCGAGCTATATTCTAAGAACGAAATAGATGTTAAATATATAGGTACTAATGATATGAT
TTCCGATGTACTAACTAAAAATTTGCAAAAGAACAAGCATGTAAAATGTATTAATGAAAT
GAATTGTTATTAATAAGTTTATGTTGATGATATTTTACTTGCCAGGTCAAATAAAGACGA
ATTGTTGAAAATCAAAGCATCCATTGCCAGGGAATTCGACATTGTTGATGGCGGCCAGCT
CAACCATTTCTTGGGCATAGAAATTGAGCGCGAAGGGGAGACTGGAAGCATAACAATCGG
CCACAAGCAGTATGTGGAACAAATGCTACATACTTGTGGCATGTCAACGTGTAGGCCTGT
AGCTACACCACTGGATGCAAGTCACCAAGTCAAATGTGATGACGTCAACTGCGAGATGGT
TAATGAAAAGAGCTACCAATCATTGATAGGTTCTTTGATGTATTTAGCCATAACAACCAG
GCCGGACATACTACATTCGGTAGCGAAACTGGCACAACGAAATGCCAGCCCTCACTAGGA
GCATGAAGTTGCAGCGAAACGTGTGCTAAGGTATTTAAAACGCACGGCTAATATGAGACT
CCATTATCAAGGATACTGGCAAGCAGATCTATGGATACGTCGACGCAGACTGGGCGAACG
AATGCTGCAAATCGAAAATCATAAAGTGGAAATGTACTTTTTTGGTGCAAGGCACCCCGA
TTTCCGTGGGAATCCAAAACACAAAGTCTGGTGGCGGTAAACCACCATGAAAGCCGATTA
AATTGCCTTATCTAACCCAGCAGGGGAAGCAACTAAATTAAAAAA
>dvir_592
ATAATTTAATGCTAGATGAGATTTAAACGTTGCTACCATATAATCATAATGAAAAACATA
CATCAACAATTTCGAAAGTAGTAAACTAGTAAAACCTAAATATATAGGCTTACTATAATA
GTTATGCAATCTTTTCATTTGGATTGCATACATTTTATTCGAGAATTACACTGAGCTCCC
AATCTATTGCAAGACGTTGTTTCCATGCAGTTACCAATTTAATGTTTTTACGTTTTTCAA
CGTTTTCCATGGTTTTCCCATATACTGCAAATTAAAAAAATCTTTTTCGAAATTATCGCC
TGCGTTCAATGATATGTATTAATATCAATATATTTTCTTAACCAAGGAGACTGCTTAAAC
CGTAATATACGGTAAATTTAGTTAACCGCAATCCATTATGAATACATTGTTGAAGATTTC
TATAATGTATGGGATATTTATATTTCGGTCTTAGGTCAGCGATAAGCTTTTTAACTGTAC
ACTTTGCAGTCGGTTTTTGATTGCTTGGACAAAACGGCAAGTCGTTATACATATCATGAA
GGGATTGGTTATTCTAAATCTACTTCAAGAATATATCCATATTCAACGTTTCAGAAATTG
AAAATAAATGAAATGATCGTATTTCATCCTCACTTAACCACTGGAAATCACCATATGGAA
GATATTGTGACATCGCCCACCCATATAGATTATTTAAATCCAAATACATTAAATATTGAG
AGGGTTTTGTGCTATCATAATCATTCATATACTATGATTAGCAATTGAATATCTCACCAT
TTTGTATAAATCTTTTGCATATCTACTTATATCTGTAAATAATTCTAATTCTATTCCTGT
TAATTTTAGCATAGCATCCCAAGATTACCCCGGAGCTGTGTAATAATGGGCTCGGTCCAA
TGAATAAATATTCTCGCAAACTAAATGGAAATTTTCGAAAACATCTGCAAGCAAAAATAT
ATCTGTCTTTAAATACAACTCTATATAATCTTTAAGGGTTTTACAATTAAAAACTCTCCA
CACGTTCT
>dvir_911
GAATGCACCGTGGAGCGCTACGAAACTGGCCAATCCTCTTGCTGTTGACGAGCCTAGAAT
AGATGCTAAAAAGAAACAATTTATATGCCCACAATGCCAAAAGGCCTATAAGAATAAATC
TAGCCTCAAAATTCACATTCGTACGCATTCGGACGAACGACCATTTCAGTGTCCACATTG
CCCCAAAGCCTTTAAACAGTTCGCGAATCTGCGCTCACACATATATACTCATGAAGGTAA
AACTGCCTTTAAGTGTCCTCACTGCAGAAAATACTTTTTAGAGAAAGCCAAGTACGATGA
ACACACGCGCTATCACATTGGGCACCGGGCTTACAAATGTCCACACTGTCCAAAAATCTG
TACTAAATATTACAATGTTTAAAAAACACATTCTAACTCATCACGCAAATAACAGTGAGG
TAAATGTCCAGTCCGAACGGCTTGAAATAGAAAACTCGGAGCTGGCCGAGCAAGATAATG
AAATAGGCTGCAGCAATGAAGAAAAGGATAAGGAAGAAAACATTAAGGAGGAACAAACTG
AACTAAGCTCAAACAGCTACGAAGAATGCACCGTGGAGCGC
>dvir_962
ATATCAATATCAATATCAATATCAATATCAATATCAATATCAATATCAATATCAATAGCA
ATATCAATATCAATATCAATATCAATATCAATATCAATATCAATATCATATCAATATCAA
TATCAATATCAATATCAATATCAATATCAATATCAATATCAATATCAATATCTATATCAA
TATCAATATCAATATCAATATCAATATCAATATCATATCAATATCAATATCAATATCAAT
ATCAATATCAATATCAATATCAATATCAATATCAATATCTATATCAATATCAATATCAAT
ATCAATATCTATATCAATATCTATATCTATATCTATATCAATATCAATATCAATATCAAT
ATCAATATCAATATCAATATCTATATCAATATCAATATCAATATCAATATCAATATCAAT
ATCAATATCAATATCAATATCAATATCTATATCTATATCAATATCAATATCAATATCTAT
ATCAATATCAATATCAATATCAATATCAATATCAATATCTATATCAATATCAATATCAAT
ATCAATATCAATATCAATATCAATATCAATATCAATATCAATATCAATATCAATATCAAT
ATCAATATCAATATCAATATCAATATCAATATCAATATCAATATCAATATCAATATCTAT
ATCAATATCAATATCAATATCTATATCAATATCAATATCAATATC
>dvir_850
CTAAAAAGCACCCACTCCTAGGGATTAGCTGCTGCCTATTACCCCTCAGGCTCCAACTGC
AATTCAGTAGCCTACAACACCGATTACACAGCAGCTGTAGACTCTGATTCTGTCCCGAAA
TGCGTAACATCGGCACGAGAAAAACGAGTCAATTATCCGTGTCCTCAACTGTCTTAGATG
TCCCGAAAGCAAGACAGCAACAATTAAATGTACAACAGTCGCTAGAAGGCTCGTCGTCCA
GAATACCGGCTGTTTTGGGTACCACTGCTTAAAGTGTTGTCACTGTCCTACCTGTGGCGC
CTAAGCCTCAAGTGGGTGTTCACCCGAAGAGACATAGTTTTGTTTCTTGGCTTGTCCCCC
ACTTTCTCATCACATGAAGGTGAAGCATTTGTACAGGCAAAAATTCAACCACAGGTGAAA
CGGTGTAGAAATTTAAGTTCGCCTATGGAACATATATATTGCATCCTTTATAATAAGTGT
GCCGCCAGAAATATTTACTAACATGTGTTTATAAGAGTCTTGGCCCGGAGTACTTAATAG
TCAAAGAATAGAAGGCCAATAAGATTAATTGGACTCCGTGTATATTGCCACCTGGTTCTA
GTGGCGCATCAACTTGAGTTGCGTCACAAAACTAAATTCTTCCTTCGAGCTTGCCTACCA
GAAAGATAGAGGTCTTAAGTCTAAGATCGCTAACATGAAGTTAGATTCTCTTGCATTTAA
TTTTCAAATTATTGCTATGAGTGAGCCCC
>dvir_826
GCGTTTGGGGGGATATAAACCCCAGGTTTTTTCCCAATTTAAAAAACTTTCCATGGTTTT
CTTTCAACCCCTGCTTGTTTGGGGTAGGTTTCCCAACTAGTTTTTGAATTTTAATATTCC
CGGATTTCCCCATCTGTTTTCCATCCCCTGAACTTATTTAAAACGGGATAGAATTTATTT
GTACAAAAGTATGTAAGCAGAAGAAGTATCTTCGATCCCAATAAATAAATAAATTTTCGT
AAGCAGCATCGAACAATCTAGATCCATATTTACGCTCTTAAAATTTAAGAAGTTATTTTA
GCATTTTAGTTTGTGCAAATTGCGGAAGAGCATCCATACAAGCATGTTTGCGTATGGTAA
AGCTTAAGGCTATGCCTATGCTTACTTAATTTTTTAACAACATTTTCAATTAGTTTATTA
GTTTTGTGTAACGTCCCTATTGCTTTCCGCCCATCCGTTTGTTCGGATGAGTCTTATTGT
TTGTAAATTTATTAAAACTTTAATCTTTATGGTCAACGAACCTCTAACTATTCCGCAATG
TCCACGTCTAAGTATAAAAACATTTGGTTTCCCTCAAATTGTACGGGATAACTTAGACTT
AATAAACCCATATACGCTCATATAAAGCGTCAGTTGTCCATAAGACGTGTCGCAAAGATG
ATAAACACCGCTTACCAAATGCTCTCTGATCTCGTTAATAATGGCTATCTTCATTATTTT
TCACGAAAACGTGTTTCTTATGTTTTAACTTCGTTCAAGTAGTGAAAAGGAGTAAATTGG
CTTTGGTTCAATGTCCTGCAGAAAACAGATCGACAGAAAACTATTGAAATCACGCACACT
CCTTATAAATTGCATATGTTCATTTTTGAGAGTCGCTGCATGAAGCACTAAATAGTTGGA
TAGACTATTATAAGCAGAGTATTACGCAAACGGTTTCAGCTGATTTAAACGATCTTGTTT
ATATTGCTTTATGGCCACTCGCACAATCCACATAACAATATCAGCTTTCAGATTGCCGCT
TGTTTCATGTTGCCCATTAAAATGGGCATGGGTTTCGACAATCTTGTTTAATCGCATTTA
GCAGACACAGCTGGAAACATTAAGTGTGAAGTTGCAAGTAAGATGGAAAGTCAGATTCAA
ATTAGTCATTACTGTTTGGTAAAGTGATTAAAGTTTAAAAACTTAAACGCATATTCTGAT
TTTATTGAACACTTTTCGTGTAATCGAGGAAATAACGTGGTAAAGTCAAAACCTCAGGTA
AAACTTAAAATTAAATCAATTTATAATGTTGACTGAACGATCAATCCACTGAATAACGAT
AATAATAATGAAGAGTGATTCGTATTCTTCAAAATTGTGAGCATTATTTACCCTCAAAAA
CTTTAATAAACCACATTAAGACCTTATTAGCATACTGGCACATTAAAGCACTTAGCCCCA
CTTATGGTAAATTCTTTCATGATTGACTTCGGTGTTTATGGTTGAATCTTTATCATATTA
TAAGGGCACAAAAACGGCATCCCAAAAGGGTGAAAAT
>dvir_442
GACACGAAAACAAGGCGACCCATCTCTTTTCTTTTCAACGTCCGATCGTCACAAGGAGTG
GTTTAAGGTAGTCCAGATCCGTAAACTTAAATGGCCATCCCATTGGCCTCCAGTATGTTC
TTCGGCAAAGGACCCATTATAGGTGGCGCTGGCTGCGCTCTGTGTAGCTTGCACACGCTA
CATCCAGAAATTACTGTACGCAACAGTCGACGCAGCTTTGTTAAATCTTGGTGATGTCGC
CTAATCCACGTTTTGATGCTTCATTTTCACATGGTAGTGATACACCATCAGTTCCGTCAG
TGCGTGCCGGTGTGACAATATTATTGGCCTTCTCGCACTATGCGGTATACACAGTGCGGC
ATCGATCCTGCCATACGCACGCAAGACTCCATTGTCATCCAAGTATGGCGCCAGCCCTCT
GTAGCTATGTCGCTTCGATGACCGACTGAATTCTTCATTGTATGAGGCTCGGGCAACCTC
GTCAGGGAACGCTTCGCATTGCGCTCGCCGTATCAGCAAGTTCTCAGCGTTCTCACACTC
CGTCGCGGTGAGGCCGAATCTCTCAAGCTCAGTCCTCTGTCCACGGCTCCAGCGCGTGAA
CCTTAAAACCCAAGCCGTCGTCCTCACCAGCCGACTGTAGCTAGAGAATCTCTGAAATGA
AATGTAAAAGCTATTTGCTGCAACTAAGGCAAATTCACTCGGCATCTCTTCTTCATCTTC
GTAGGATGAGTGTTCCGTGCCCGGTTCGGACTGCCAGCTGCTTTCTGGCTGCCGCAAAAA
TGTTGGCCCGTCTAACCATCGTGACCGTTGGCTGAGGTCTACGTGGCAATGCGGCCTCGT
TGCGTCGTCTGCTTACAGTTTTGGAGTCAGTCCATAGTATAGCGTCGCTGATCGCTATAC
TGTGCTCCTTTTTGACAGTGTCCATCAGCCTCGTTCCTAACACGGCTGCTTGCAATTCCA
GTCGTGGAATTGACATCGTCTTCATTGGGGCACACTTCGTCTTGGCACATACGAAGCATA
CTCGCACGTCGTTGTTGTCGTAGGTGACCCTCAAGTAAGTCACGGCTGCGAATGCTGACT
GGCTAGCATCGACAAAAACGTGCAGCTGTATTGCCCGCACAGGTGTTGGGCCGAAGTAAT
GGCGCGAGCTTCCGAAATCCTTCCACGTTGTTCATATCCTGAAACCATTTGCTAAAGGCC
CGGGCGAATCTCATCTGGTAAGGGTTCATCCCTTGCACATTTCGTCGCCAAATCTCACGC
ATTAGTAACTTTCCAGTTATCATGAGGCAGCTAAGAAATCCCAGAGGATCGAATGTTGAC
ATGATCAAGCTCAAGAATTCCCTCTTCGTAGGAATTCGCTCCAAATTTAGCACACATCGG
GGTACTTTGTGGTACTTCATGTTGAATTTGAAATCGTCCGTGGCTGGTTGCCAACACATG
CCTAGAATCTTTTCTTCAGCTTCGCCCCATCCGATGCTCCTCGCCCCATGTTGGCCCAGC
GCGTCAGCTACAGTTGGCGAACTGGAAGTAAACTGGCACAATTCAAATCCAGCATTTGCA
TGTATTTCTCTTATTCTTGTTGATATGGTGATGGCTTCGCCTTCACTATCAAAACTATCC
ACATAGTCGTCCACATAGTGGCATTCAAGAATAGCTTTAACCGCGCGAGGATCTGAATCC
TGAAACTGCAGGGCATTCAAGGTCTTCACATAGTGTGCGGCGCTTGGCGAACATGCTGCT
CCAAACGTCATTACCCTCATCTCATAAACATCAGGCTCCCGGCGATCATCGCCGTTTCGC
CACAGGAATCGCTGGGCGCATCTATCCTGCGGTCGAATCAACACTTGATGGAACATCTCT
CGGATGTCTCCACAAACGCCAACGGCACCTTCCCGAAAATGGAAGAGAACAGCCGGCAGC
GACTTATAGTGCTGCGGCCCCTTGGATAATGCCGAATTCAATGAAATATCACCAACCTTT
GCTGCCGCGTCGAACACCAGTCTTATCTTACCGGGCTTATTTGGATTTTCAACTCCAAAG
TGCGGAAGATACCAAAGTTTGTCGCTGTTGGCTAAAGCGACCTCATGCTGCTTCAATCGT
CGAGCATATCCTTTATGAACATAATCGTCCATAATTTTCATATAGGCTTGTTTAAACTGA
TCGTTACGCTTCATCTTTCTCTCAATGTTGACCAATCTTTTGTATGCCATATCATAGCTT
CGTGGCAACTCAACATTATCACGGTTCCATAATAAACCCGTCTGGTAACGTTCTCCTTTT
TCACCGTGGTGTCTTCGATCCTCTGTGCTCGTGCATCGTCGCTGGCTGCGACTGGTGGCG
TAAGCTTCACACCGAAGTTTTCGATATCAAAATAGTCGTTTACCATCTTTTGGATTGCAT
CCTCCTGCGACACTGCTAGGAGGCATGACTTTGATGACGTTGCCGTCGGTTGACCTCTTA
CCGGCCCAAAAACCACCCATCCAAGTTCGGTGGCTGCGGCATATGGTCCCTGTGGTGCAA
ATCTTTTTGTTTGCATTGGCAGTCCAAGATGCGCATGGTCAAGTCCAATCAGAAGTTTTG
GTACCGCCCCGCGATACGGTTTCATTGGAAGACGTGCACCGTTGCCCCACATTTGGACGT
CACGTTGATGCAGGCTTTGCATTGGTAAGCTCAGGTTGGACACGGTGTACACATTTCGCA
ACACATGACGTTTGCGCTTGTCCGCTCCACTAACTTCCATGCTTACCACTGTGGTCGGCT
CTCTGGTTGCTCTTCCACCAAACCACTGTATATTTAGTTGCCTGCGTTCCCCTTTGATAT
CTAGATCGCGCAGTAGCTCGTCGTCGATCATCGTTACAGACGAGCCCTCGTCGAGGAGCG
CGTACGTATCGATCCGCTTATTGGCCCCGTGCAATGTCACTGGCAATATGCGGAATAGTA
GATCTCCATCCGAATCGACACAACTTAAGTTCCTTTGTTGCGTCAATTGAGCATCCACTG
GCTGCGGTGCCCTTGTGTGAGGATCCGCTGGCTGCGGCATCCGTCCAGTATTCATCACTC
TATCACCTGCTGGCTGCGGTGCATTGTGACTCATGGCATCATGATCATGTAAGAGTCGAT
GATGTCTCTTCCGGCATCCATTAACTTGGCATTCGTTGGCCCTATTGCAGACTCTTGCCA
TGTGGCCAACTCGTAAACACGAGAAACAAAGCCGGTACCTTTTTACGACTGTCCACCTCT
TTAGCGGAGAGGCGAAATTAAACTCGTTGCAGTCCCTGACTGCATGCTATCCATTACAGA
TTGTACACTGTTTGGTGCGACCTCAGTGACGCCCTTTCATTATTCTGGTCAATGCTGGCA
TGTAGCACTCTACGCTTCTGCTGCCTACTATCCACGTCCACAATCGTACATACCACATTG
GCGTAGTCCGTTAACCACGCGCTAAAATGTACGACAGTCGGGAAAGGCCTAATCGTAGCT
GCATGTCTGGCCCATTCCACCCTCTTGCTTGGTGGTAGTTTAGCGACCAAATCCTCCATC
AGTGTAGGATTCGCTAAATGCTGTTCCCCGTTAGCCGATTGTAGGAAAGGCGGCAAGGTT
ACTCACGCGTGTAGCATATGGCACGATTTTAGCTATGCTGTGCTCCTGAATTGGCTGCAC
CTCTCGAATACTAATTAGCTGGCTGCGTTATTAGCTGTTCTGGGCGGCCGTATCTAAAAC
GGTAATTGTTCCATTACGTTGTTCACATTCCTGGGATGTATGAGCAACGACTTCACAGTG
TCACGTGCTTCGCCTTTGAGTGCCTTCAACAATCGCTGGTTATTCTCCAGATTTGTACAG
TTGTACGCCAAAGTTGTTTCCGTAAACGCGCAGAAGAATATAGGCCAATCCTCAGGTTGG
CCTCCAAACTCGGGTAGATCTGGTAATTTGCGTGGCAGGCATACATCGTTCCTGGGAGTC
GTCCATGCGAAGTTCCCAGTTGCCTGCGTTGGCTCCAAAATTATCGCTTGTTGGTTCTCC
TGTGCCGGAGTGTAGCTGAGCGTTGGCTGTGCAATGCCTGCAGAGCAATATGGCGTCGAG
CGGCTTGACGTTGTAGAGCAGTTATCCATAACTGTAGCCCGTTCTACCGTTTGCAACTGT
GTTCCCAAATTTCCACTCAATGACGTAGGCAGTGCCTCACTCAAAGATGGCGATCTGCTC
AAAATGGTAGTTCCACTCAAAATTGCAGTTTCACTCAAACTTACTCTTGAATTTGGGACT
ACACTCATAGTTGCAGTTTCACTCAAACTTCCACTCGACGATGGCTCTCCGCTCAAAGCT
CCGATCAAAGATGGCGGCAGGTTAGCTGTACCACTCACGCCAGCATTACTCAACTTAACG
GGATCAGTAACTGTACTCACATGTGCTTGACCAGTTTTTGACCTCTGCAACTCGTGCTCT
AGCGCAGCGACTCTCTTTATCAAATCCATGACTTGCGTACTTGAGAGTTGCGTGCTTGGG
CTTGGCGCTCCTGTCAATGTGCTGGCTCGTGCACTCACTCCCGCGGCCACAGTGCCGGCA
GGTTGTACACTTGTGTCCACATCCACGGTGCTGGGGCTTTGTGGTGCGCTAACAGCGGGA
ACTTGCATTTGTGATACAGTGCTCACCATTCTACTTGTCCGCTTTGGCTGCGTCCCACTC
GCCGTGGTAGCCTCCTGGCCATCGTTTAAGCGTGGGGTGACCGTTGTGTCATCCTACTTA
GCTCGGAGATGGTTTCTACTATATTTTACGCTGGCTGCGTACCAATGGTGACTCTGCCTG
TGCTGTGTCTATGTACACACACTGTAACACCAAAGTTACACCACGTCTTGTCTTCAGCGC
AAGTCGCCCTTGCAGTTTCTTACAATAAGAACTGCGAATAAAAGATCATGTCGCGTGCCA
AACGAAGGTGGAGTTGCAATTTGAACACTGCAAGGTTTACGCCTGGCCCCCGGCCATGTT
ACTCCGATGTTAATAGAGACAGCGTAATGCAAAACGTGCTAGTGCAAGTGTTTTATTCTG
AACGGATTACATAGGTTAGAACTTAGATATATATCCCATCTTA
>dvir_710
CCGGGAATTCCCTTGAAGGAAAATGGTGAAAAATCCTTTTTTGAGACGCCGCATAGGTGT
AGGCGATGTGATGCTCTGCAACCAGATTCAGGCCTTTAGGCAGAGTTGAGTTGCTGACAT
ACCATGGATAGTCGCTGATTAAGCGCAATGTTTTTTTTGCATGATTTGCACTCTCTTTCA
TTGGGACTGGGCAGCAGTTTCCAAAATCGGAATGCCGTGCATCCATACGGGAGCAACAAT
GCAATTTAGCCATTTCAGAATTGATATTTTGGTACGGCAACTATTAACCACTGACTTGAG
AGATATGAAGTTAGCCTCTATTCAAAGGGTCCACATCTTAGCCCAGTTATCTAGAAAGTG
AAGGTACTCCTGGATACCATCTGCAGCTTCGTACTCGCAACGGAAAAAGATTCCGACATC
ATCAGCGTAGGTAACCATCAGTTTGCCCGGATCAATGCACCACTTGTTCATGCTGGTGCG
ACCAGTCGCTCCCAAACCATCGCTATCGACGGCAGGACACTGATCGGCCGATAGGACGCA
GGTAGGCTTTATGGTTTGTCCTGCTTCTGTACTTTGGTAGCTGAGATGCACCTCCAAAAA
TTGCACGTTTCGATTTCGGTCAAGTTGTCTTGTGGTCGAACGGCTTCGGTCTGCTCTACA
GACTCGTAACTCTCACTTTTCTCTTCCTGACCCTGGGTCGTATGGATAATACTCTGCATG
GAAATTACTCACGGTGATAAAACTTGCTAAGCAAAGTAACAGAAAAAAATCTACAAATAA
GAACTGCATGGAATCCCTGAACCGGATGTTCTAAAAAATTGTGTTGCTAGTCTGCAGAGC
GACGACTTGTTTTCTGACTAATCGGGCTATTTACTTGGCTGAAGTATTAACAATTTGCCC
TGGTAATTTAAGATTATCTGTTGATGTCGGAAGTCA
>dvir_947
AAGGACCAGCCCGTAGTATCAATAGCGCGTCGGCTGAAACGTGAAAAATTAGCTATAGCT
AACCGCGAATTTGACTACATGCTGAAGCAGGGTATTTGCAGTCCAAGTCAGCAGCCAATG
GGCAAGCCCACTACACATGCCAGCCAAGAAAAATAACGAATGGCGGCCATGCGGCGACTA
CAGACGGCTAAACCATATCACAAAGCCACACAGGTACACGATCTCCATTGCCTCATATTC
ATGATATCACATACAAACTGAGTGGCAAGTCAATCTTCACGACAATTGATCTAGAACGAG
CATATCATCAGATACCAATAGCCACAGAACACCGCAACAAAACCGCAATCATCCACTATA
TCTGGACTCTACGAATTTAAAATAATGACATTTGGGCTATGTAACGCCAGCCAAACATTT
CAACGATTCATGGACCAAATATTTCGTGATATGCACAATGTCATAATCTACATAGACAAC
ATCTACATCGCAAAATAAAGAGGAACATTATCAGCACGTCAAGCATGTATTTGGCAGACT
ACGGCAGCACAGACTACGCATAAACGCCTCAAAATACATCTTTGGGCAACCACAAATGGA
TTTCCTGGGTTATCATGTCACAAAGACCGGCATAACTCCGACCAAGGATCGGATACAGGC
AATCATAGATTTCAGAAGACCCACACTGGCGCACGAGCTCAAAAAGTTT
>dvir_881
TTAATTTTAAAATACGTTTTTTGTTGTGCCACAAATGGTGTTCTTTTCCCGTAATGCCCT
ACTTGGAGTTCTATTAATTTAAAAATATTGCTGTTAAAACAGCTTTACTCCAAAACCTTT
TACCCATTTATAGGTTATCAAATAGCTTACACAATAATGTCTATATTGTTCGACAAAGAC
TACATCATAGTTTTCACCATCAATTCAAGTAGGTGGTATTGGACCATAAACATCCGAATG
AACCATAAATAAAGGTCTCTTGACATTGTCTTTATTTTTAGTTCCACTAAACGGGAGTCT
AGTTTGTTTGCCATTAACACAAGCCTCACACAAATTGTCATGCAGTTGTACATTTCTTAA
AATTTCTATATCCTCAAACATTATTTCGCACAACTTCTATAAACTATCCTCTACTCATGT
GTAGATGAGGCATTTGTTGCCTGCCTCTACTATTGAGTAGTAGTAGTATTGAGTAGTGAA
AGTACCTTCTAAAACGCCTTGTCCGTTCTTTAACACTTACACCAGTTGAATTGAACTGAA
TTGTCATACCAGCATTCTGCATCTTTGGCACCGATAGTAAATTTTGTGGAATGTCCTTGC
AAAAAATCACATTTTTTAGGGTAATATTTTTATTAAGATTGCTCTCTAATTTCACTGTAC
CCTTAACAGTATCATAAAATGTACTCTATAATTTTTGCAATAGCAATCTCAATTGGTGTT
TCGCAGTAAACCATATTCCACAAACAGACTTACATTATTTATCATACGGTATGAGGCTCC
TAAATGA
>dvir_1037
TCGACGAATGTTGTCCGAGACGAAAAGTGGATGTTAAAGTCATTAAGCACATTCACTTCT
TCTGACTTAGAATTAAAAGATGTCGTTTGTGGCGCAGTGATTTGCAAAGGTTTAGTGGAT
ACCGGAGCGGACCTGTGTCTTATGCGTAGGCGTGCCTATCGGAAGTTAGGAATCACACAA
TTAGCCGGATGTTTTAAGACTCTGACGGGTATAGCTGACAGCCAAATTCTGACGTTTGGA
AGCTTTATAATATCTGTCAAGATTGATTACATTCAAATGGAAATCGAATTTCATGTCGTA
CCAGATGAGGATATAAGTTTCGAAGCAATTCTTGGCAGAACCATTTTGGATTATGTTGAC
TTGCAAGTGACTAAAAAGGGGATTTTACTAAAACCGAAAGTTGATGTAGAAAATAAAAAG
ATCAGCGCTAACAATAGTTCTTGTTTTGAACTGTTTCATGAGTTTGAAAGTATGTGCATG
TTAGCTATGGACCAAGAGGCGGTTACGATCGAATTAGATCTTTCACATTTGAGAAAGTTG
CAACAAAAAGAGTTTAAGCAACTACTACATTCGTATAAACCAATCAGAAATCCAAGCTTT
CTAATTGAGATGAAGATTCTTTTAACAGACGAGCTGCCAGTATTTCAGCATCCGAGACGT
ATAGCCGTGTGTGATCAGAAAATTATTAATGAGTAAGTGAAAGAATGGCTAGCAGAGAAA
ATTATCAAGCCCAGTATGTCAGAGTATGCCTCACCAGTTGTTTTAGTGGTAAAAAAGAAT
GGCAAAAATCGTTTGTGATGCGACTACCGTAAGCCAAATGAAAAGGTTATTCATGATAAT
TTTCCTATGCCTTAAATGGATACTGTAAATTGAGAAGCTGCAAGGTGGGTCAATTTTCAC
TACATTAGAATTTGACAAATGGATTTTTCCATGTACCCAGTTGAAACAGGCTCGCAAAAA
TATACTTCATTTGTGAACCAAAATGGGCAGTATGAATTTTTATACGTGACTTTCGGCATT
TCAAACTCTCCAGCAGTGTTCACTAGATTTATAATGGCAATTATGCGAGAATTAATCCAA
AATAATGATGGGTCTGTTGAAGCTGAAAAGAGTGTTGCAAGTTGCAAGAATAAATTGGTC
AAAATATCAC
>dvir_267
GTCTGTCGTCTGTCTGTCTGTCGTCTGTCTGTCTGTCGTCGTCGTCTGTCTGTCTGTCGT
CTGTCTGTCTGTCTGTCTCGTCGTCTGTCTGTCTGTCTGTCTGTCTGTCTGTCTGTCTGT
CTGTCTGTCTGTCTGTCTGTCTGTCTGTCTGTCTGTCTGTCTGTCTGTCTGTCTGTCTGT
CTGTCTGTCTGTCTGTTCTGTCTGTCTGTCTGTCTGTCTGTCTGTCTGTCTGTCTGTCTG
TCTGTCTGTCTGTCTGTCTGTCTGTCTGTCTGTCTGTCTGTCTGTCTGTCTGTCTGTCTG
TCTGTCTGTCTGTCTGTCTGTCTGTCTGTCTGTCTGTCTGTCTGTCTGTCTGTCTGTCTG
TCTGTCTGTCTGTCTGTCTGTCTGTCTGTCTGTCTGTCTGTCTGTCTGTCTGTCTGTCTG
TCTGTCTGTCTGTCTGTCTGTCTGTCTGTCTGTCTGTCTGTCTGTCTGTCTGTCTGTCTC
TGTCTGTCTGTCTGTCTGTCTGTCTGTCTGTCTGTCTGTCTGTCTGTCTGTCTGTCTGTC
TGTCTGTCTGTCTGTCTGTCTGTCTGTCTGTCTGTCTGTCTTGTCTGTCTGTCTGTCTGT
CTGTCTGTCTGTCTGTCTGTCTGTCTGTCTGTCTGTCGTGTCTGTCTGTCTGTCTGTCTG
TCTGTCTGTCTGTCTGTCTGTCGTCT
>dvir_354
TTTTTGTATATGTTTATTGTATTGAATCAAATATGGCATTCATTTTTATTACAACACAGT
TAACTTAGGTGGTATTTCGCCAAGCGTCCTGGTTGGGTCCTCAGGCTTTTTCGTGGACAA
ACGTCAAAGGCGTCTTCTTTGAGTATGGCATCGTCACGTAGGTAGTCGGGGGCCTCTTGT
CGTTGGAGGAGGTCCTTAAAGGATCTTCTCTTGAGCCTCCTGATTACACACCTCCCAGTT
GGCGCCACCGAGGTCTCTTAAGCTTCCCGGTTACAGTGTCGCTGCAATCGGTTGTTGAGT
CGGTTGGCGAATGCTTCGACTTAGTAGCCAGTTGGCCTTGGCCATCTTAAAACGGCACTG
CTTGAGAAGGCCGTCGATGTGCGCCCGAAAGGTAAGCCTCTTATCCAGTACATTTCCAAG
ATACTTGGCGCTTCCAGACTGCTGGACCA
>dvir_805
AGTAAAATACTGACATTTACAGAGTTTGTCTAATACACTATATATTGGTGGTATAGTGTA
TTTGTCATAAGTCCTTACGTCGTTAAGATTTCGATAGTCAATGACTATCCTAAATTTTTG
TTTGCCGGATGCATCCCTCTTTTTGGGTATGATCCAAATTGGCGAACAGTAAGGGGATTT
CGACTTGCGAATTATCCCTTGTTTGATCATATCTTTGATCTGGTTTTCGACTTCTTGGTC
GAATGTTTGGGCATATTTGTATGGTTTTTTATAAACCGGATCTTCATGTATGGTTTGGAT
GACATGTTTAACCGTACTTGTGAAGGTCAAATTTTCACCTTCTCGGTATTGAATATCACC
AAATTCATGTAAGATTTTTGTTAGTTTACCTTTCTCTTCATCGTTTAGATGATCAAGGCG
GAATTCGTTGAACTCTGAGAGTTCGTTGTTATGGCGAACACAAATTGTTCGTCGGGGGCG
GAACGAGTACTCAATTTTTGACTCATTCGCTGGCAATTCGATTTCCGAATTGTTTTGCAT
GGTAAATGTATATTCATTTATCCGTATGGTTTTATCTTTGTAATCTATTAGGGCTTGAGT
ACTCTCTAAGAAGTCTCTACCTAATAACACGTCATAATTTTGTGAAAAATTATGTAAATA
AAATTTCTGATTGGTGGGGCAAAGTTTGCTGGGTTTCAGCGAAATACTTTTATTTAGTAC
TATTGTACCATTAATTGTTTGAACTTCCAATTGGCAAGTTCTTATGGGGAAATTTAGGAA
TTTTTCTTTCATTAAGTTAATAGACGACCCCGTGTCTATTACACATTTTAGGATTTTATT
ATTCATGGTTAGTTTGATAAAGGGGTTGGTTCTTCTTCGGTTTCTGACTCCGAGGCAGTT
TGAAGAAAATTTTCGGACGTGTCCATTTTCTTTGACCACTACCGCTTTGCGTTTCCTTTT
TGTTGGCGGATTGGGGGCGGATAAATGTTTTTGGTGATTTTGGTAATTAAGAGGGTTTTG
TGCCGCTTTGTTTAGATTTTGACTAAACTCTAAGTTTATCTGTGGACTACAGTCAACTTG
TGATTTGGTTTTTTGTATAGTGTTACTATAGTGTTGTTGTTTTGTTGATTGATTATAATT
TGGAGTTTTCCCGTATTCAGTGTTACCTCGATTTTTGTTGGAAGTAGCTGGATTGGTTTC
ATTGCTTGGGTTTTTATTTCTATCGGATAATGCTGCATCATAGACGCCTTCTCTCTGAGC
TACCTGTTTTAATTTTGAAACTGTCGTTATATCATGACGAGCTAATACAACAAAGAACCC
ACCGGACATGTCCCCCAATAATAACGCATT
>dvir_401
CTCCCCCGGGTAGCCCCCCCCCTTTTTTGGCCCCCTTATCGGGGCTTTATTTGTGCCCGG
AAATATACCCATTTAAAAGTTTTCGGGTTATGTCTTTTGAAGCGACAACTCCGCCGATCT
AAAAAAATCATGGAGATATGACGCCCTATCGGGCTTTATTTGGCCGAGTTATGTCGTTTT
GAAGCGACATTCCGCCGATCTAAAAAAATCATGGAGATATGACGTTTCAAAGCGACATAA
CTTCGCCGTCGATCTTGGCGGATTCTACGGACCTCCCCGAGTAGCCCCTCCCTTTTTGGC
CCCTATCGGGCTTTATTTGGCCGAGATATAGCCATTTAAAGTTTTCGGGGGGGTAGTTAT
GTCGTTTTGAAGCGACATAGCTCCGCCGATCTAAAAAAATCATGGAGATATGACGTTTCA
AAGCGACATAACTTCGCCGTCGATCTTGGCGGATTCTACGGACCTCCCCGAGTAGCCCCT
CCCTTTTTGGCCCCTATCGGGCTTTATTTGGCCGAGATATAGCCATTTAAAGTTTTCCGA
AAAAAATCGTGTGGGTGGGGTAGTTATGTCGTTTTGAAGCGACATAGCTCCGCCGATCTA
AAAAAATCATGGAGATATGACGTTTCAAAGCGACATAACTTCGCCGTCGATCTTGGCGGA
TTCTACGGACCTCCCCGAGTAGCCCCTCCCTTTTTGGCCCCTATCGGGCTTTATTTGGCC
GAGATATAGCCATTTAAAGTTTTCGGGGGTAGTTATGTCGTTTTGAAGCGACATAGCTCC
GCCGATCTAAAAAAATCATGGAGATATGACGTTTCAAAGCGACATAACTTCGCCGTCGAT
CTTGGCGGATTCTACGGACCTCCCCGAGTAGCCCCTCCCTTTTTGGCCCCTATCGGGCTT
TATTTGGCCGAGATATAACCATTTAAAGTTTTTCCAAAAAATTCGTGTGGTTGTGTGACA
TAGAAGTAACGCAAAGCATTGCATACTTTCGAGCTGTTCACATAAAAAAAAAAATGCAGA
ACGACATAATCTCGCCATGATCAACGGCGGAGTTATGTCGTTTTGAAGCGACATAGCTCC
GCCGTCTAAAAAAATCATGGAGATATGACGTTTCAAAGCGACATAACTTCGCCGTCGATC
TTGGCGGATTCTACGGACCTCCCCGAGTTTTTGGCCCCTATCGGGCTTTATTTGGCCGAG
ATATAGCCATTTGTTTTCGGAGTTATGTCGTTTTGAAGCGACATAACTCCGCCGATC
>dvir_833
ATTAAAAAAAGTGTAATTTTTTAAAAACTAGAATCCAGTTTTTGGGTCATATTATAGAAT
TTAAAAAGTTGTACCCGATACCGCAAAAAATTGAAGCCGGTTCAAAATTTGACACAAAAC
AGACACTAAAGCAGCTTGAAAGTTTTTTAGGCCTTACTGGTTATTTCCGAAAATGTATCC
AGAATTATGCCATTATTTCAAGGCCCTTATCAGATTTGACAAAATGCAACACAAAATTTA
TGATTGGTCCTTAAGAAGAAAGCGCTATCGAAACCCTGACCCGGTATTAGCTATATACAA
TCAAAAATACGAGACAGAAGTACATACTGATGCATCAATAGACGGTTTTGGAGCTGTGCT
CATGCAAAAGTCACCAGACGATCGACAGTTGCATCCAGTATACTTCATGATTAAGAAAAC
GACGGGCGCACAGCGAAAATATTCAAGTTATGAGCTTGAGATAATAGATGTCATCGAAGC
GTTAGACAAGTTTCGAGTTTACATTTAAGCATCCCATTTGAGTTGATCAATGACTGCAAT
GCATTTACAAAGACGATAGAAAAGCAGAATCTGTGCACAAGGGTGGCCCGTTATTTTACA
AGAGTTTAACTATGAAGTCGAGCACCGATCCGGTTCACGCATGAAACATGTAGATGCGCT
CTCGAGATATCCAATAATGCCAATAAATGATGAAAGCATATCGATTTCGGATAAGGAATG
CACAAAAACAAGATGACCAATTGAAATCAATCATAAAAATTATCGATGACGAAAAGAAGA
ATTATGAAGATTATTTCATAAAGGCAGGCATTCTTTACAAGCTAGTCGACGATGTTGAAC
TCATAGTTGTTCCAAGGGATATGCAAAGACAAAATATCAGTAAAGCCCAAAAAGACAAAA
GAGTTGATATCCAAAGAGTATTTTATACCGAACGTTGAAGAAAAAATTAAGAAATTAAAT
GACTGCTGTATACCCTGCATTTTTACAAATCGTAAGCGAGGGAAACAAGAAGGTTTGTTA
CATCCATTGCAAATAAGATGTCCCATTGCAAACATATCACATTGATTTTTTGGGTCGGCT
ATAATCGACACACAAGGATTATAAACACATATTAGCTGTAATCGATGCTTTTACGGAGTT
TTGTTGGCTTTATCCCACAAAGTAGACTACAGCAAATGAAGTCATTTCGAAATTGCGCTG
CCAGAGCGTAGTATTTGGAAATCCAGCCTGTATAATTTCTGACAGCGGCTCAGCATTTAC
AGGTCCGAAATACTGTGTCGAAGAAAATATCAAACTCATCAAGTCGACTACTGGAACTAC
CCCGAGTGAATGGTCAAGTGGAACGACTTAATGCAGTTATTATATCTGTACTGTCAAAAC
TAAGTATCGAAGACCCAACGAAATGGTATAAACCTGTAGAAAAAGTGCAAAGCGCTATAA
ACTAGACGTATACCAGGAGCATTGACACCACTCCTTTTGATGTTTTGATGGGAGTCAAGA
TGCGAACTAAAGATGATCATCAACTGCATGAAATGTTAAGAAAAGAGTCCGCAGTTGCAT
TCAACGAAGTCCGCAACCAACTA
>dvir_786
TATATGAAATATATATATATTCAAACTAACAATTAAATTATCAAATAAGTTAATATTATA
ATTATTTTACTTTTCAGTATCCATTTTAAGTTTCGATTCATACTTAATTATTCTTTGTTA
TCTTAACATAACTTTAATTTTCGAAATATTTGGGAATAATTTCTTCAGTTTTTTAAAAAT
GCCTCGCGCGTTTAACAAATCCGCTTATCAAAGGCGCCAAGGTGCCATTAATCGTAGTCG
TGTCTACTACATTGAGAATACCGAAAGCGTTTGCCTTCGAAGTTCTCAAAGTTAAGCTGA
CTGTCGTGAGTGCAACGGTGATATTCGTGAAGTAGACCGTAATACTGACGCTCTGGCCCG
ATCTAAAAGATGAAGAAGTGGTCGATTTCGACAGGATGAAAGGGATCTCGATGCAGCAGC
TCGCGCAACGCAAAGACAGGATGAGGAAATGCGAGCTCTGGAGCAGACACAAAATACAGC
GGACCATACTGTTCGGCGACAAAATCTGGAGTACCGTACCCTAGAACGTGAGCGCGATGC
AGAAGCCCACGCTACAAGGAGACAGGACTTAGAAATAAGACTGCAAGAGCAGGAATTAAA
CACAGTGGAACACACTGTGCGTCGCCAAAACGTGGAGTACCGCGAATCAGAACGCCAGCG
AGATGCAGCAGCCCACGTTACAAGGCGACAGGATTTAGAAATAAGACTGCAAGAGCAGGA
ATTGAACACAGTGGAACACACTGTGCGTCGCCAAAACGTGGAGTACCGCGAATCAGAACG
CCAGCGAGATGCAGCAGCCCACGTTACGACAGGATTTAGAAATAAGACTGCAAGAGCAGG
AAATGCGTCGACAAATCGTCAATTCCTCTCAAAGACGAGTTACTAGAAACCAGGATCGTA
CAAGAGAGAACGAATGAAAAAATATGACTGAAGCTTATAAACTTTAGAAATAGTTTTCAA
AATCGTGCAATACAGTCAGCTCAGCAATCTCAGAGAAATAGAGATGCCAGAGAAGAAATG
TCAACTAAACAGCGCGAGCGTAGAGTTTTTTCTGCCAGAGATAATACCTGGAAAAAATTA
AGAAAGGCCCTACAGAAATATGCATATCATGCGGAGGAACTTGGTTTCCTTTCCAAGTAA
AGCTTTTGAATAAAATAAATCTATCGGCAAAGTTTCCAAACATGGATATTTCAAAAGCAT
TTTATCTGTCCAATAAGTTCCCAAGTCTATCTGAAGACTATTTGTTTTGCTCCACTTGTC
GCCGACACATATCGTCCGGCAAGATTCCGAGTCTCTGTCTGTCCGAGGGGTTCAACTTTC
CTGAGATTCCAGACTGTCTTAAAGACTTAACGTGTCTTGAAGAGCGTTTAATTTCGCCAA
GAATCCCATTTATGCGGATAATTTCTCTTGGCTATGAGCGGCAATGTGCAGTTAGAGGAG
CTGTGGTCAACGTACCAATTTCTGTTTCGGAAACTGTGACAGCTCTTCCGCGCACCTTTG
AAAACAGTCATGTAGTACAAATTCATTTGAAGCGTAAGCTGGAATATGCGCATAATTTCA
TGACTGAGACAATTAGGCCCGCTCGTGTGCTCGAAGCGTTGCGGTATTTAATAAACACAG
AATTATATCTTAAGCACAATATTTCAGTTGCTTCCAACTGGCTAGGTGTAAATGCTCACA
ATGAAGAAGTCCCTTTTGTTGCTGATCCAGCTGATATAACAGCTGTGGATAGCCTTCTTC
GCTGCCGAATGGAAACAGATTCAGAAGGACACGACACTTCTTATATTAATCCAGGTGGAC
AGGAAACTTTGTTGGATAACGAGTCAATAGAAAACAATGCTATAATTGGTCGTATTGCAA
TGGCTCCAGGTGAGGGTCGACGACCAATTGATATGACGACAGATGAGGATGCTGAAGAAT
TATCGCTCCCAACATTTGTAAAAGCAAAAGTACTTATTGTCGAAAGGCCAAATCACAGAT
TCGGTATTACGATAGTCGTTGCGCGAAAGTACCAAAAATTCTGTATATGTATAAGTGTTA
TGAGCTCACACGCATAAAAAGTTCTATTTCTACCTGCCTTCGGAAAAAATCAAGAAACGC
CAATATCACCGTTGGTAACTTGAGAGATGAAGGTTTTGTCAGCAATCTTGTGCAGCATGA
TGACGGATATCATGTTCTTAAGGGCCTGCGATCTGCTCCAGCACATTGGGAGGCTGAGAA
GAAAAAAGTGCTGGCAATGATTCGTCAGTTTGGACTACCAACTTTTTTCATAACGCTTTC
TGCTGCTGAAACCAAATGGAGTGAGCTGCTGGTCATTCTATCTCTCATTTTGGATAATAG
AGTCCTTAGTGAGGAAGAAGCAGCGAATCTTTCAAGTTCCGAAAAAGCTCGACTAATTCG
GTCTGATCCTGTGACTTGCTCAAGATATTTTGACTATAGGTTTGGGCAGCTGTTGAAATT
ATTTAAAACAGATATTTTTGGAGAATATCAACTCTCTCACTTTTATTGGAGAATTGAATT
CCAACATAGGGGATCGCCACATTCAACATGGCATGTATTGGCCAAGCAGCGCTCCTAAAC
TTAATGAGAATAGTTCCCAAAGTAGCCGTCAAGTTATAGAAATTATTGACAGATTCATTA
CAACAAACGGAGATAATCCAAATTTG
>dvir_633
TCCTGGGGCCCAAGGTGTAACGTCCCTCCCGAGGGGCGTTAATGAGAGCGAGGTAGTGCA
AATTCATCTCAAACGTAGGATGGAATATAGCCATGATTTCATGGCTGAAACCATTAGGCC
TTCTAAAGTTGCTGAAGCAATAAAATTTTTAGTCAACACCGAGCTTTACAGAAAGCATCA
AATTACTATTAATGAACAGTGGTTGTCGTCTTTTTCGTCTGACGAGGTTCCGTTTGTTGC
ATCTGCTGATGACAGGGACTTAGTAGTTAGTGGCAAGATCTGCTCAAGCCTCCATAGATG
AGCAGAATAATATAGAAGAAGATATTAATCCAGGAGGCCAGGAAACATTATTAGAAAACG
TCCCTGTCGAAAATATTGCCATGCAAAGAATAGTTATAGCCCCTGGAGAGGGTCAGCGGC
CTTTAGACATGATCGAAGATTGTGATTCAGAGGAGCTGGCCTTCCCAACTATTTTTGCTG
GCATTAAGAGAAAGTGTGCAGAAAGTTTTACAACCATTTGTAGAACAGATAAATTATTTC
TCAATTTTAAAAATTGGAAATGATTAATATAAGGAACAGTACTTCCATTTGCTTACGTAA
GCACAGCGCCACTCGAGGCATTACGGCAGCACAAGTCCTTAATGAGGAGTATTTAGAAAA
TTTAATACGTCACGATGATTGCTATAGGGTTTTGAAAAATATGCACTTCACCTGCTCATT
GGGAAGGAGAAAAGAAGAAGGTCATGGCGATGATAAGGCAGATTGGTCTTCCGACATTTT
TTATAACCTTTTCGGCAGCAGAGACTAGATGGGCAGAGCTGTTAGTTTTACTTTCAAAGA
ATGTAGATAAGCTAGAAATTTCAGAAGAATTGGCAGCTAATTTAAGTTTTGCCAATAAAG
CCCGTCTAATTAGAGCCGACCCTGTTACTTGCGCTAGGTATTTTGATTTTCGTTACAGGC
AGGTTTTAAAACTGATGAAAAAGGAAGGCGGTGTTTTTGGTAGTCACAGAGTTATTAAGT
ATTATTGGCGAGTTGAGTTTCAGCAAAGAGGCTCCCCCCACGTTCATGGCATGTTTTGGC
TGAAAGATGCTCCGATAGTTGACTTGGCTGATGAGTCAAGCAAAGTCCTTTATGATCAGC
TCAGGTCGAGTATAAAGAAGCCCAAAATATTCGCAGCAATTAAGCTTAACGCTTATAATA
CTCACCTCCTTCTACTGCCGCGCGCCAATATAGATATCCAGTTTATATTAGATCCCTATG
CTTGCTGCAGTTACGTCGTTAATTATATTAACAAGTCCCAGAGAGGCATTTCAAAGCTAA
TGGGCAATGTAACTTTAAAGCAAAGGTTACATATAGCCCAGGAAGCCGTTTACTGCTGTT
TAGGTATGTCTTTGTCCGAAAGCAGTAACGCAGTGGTTTTTATTAATACCTCATTACCAG
AGCATCGGGTTGGGTTAAGGAAGTCTAAGCAACAGTTGCAAAACTTACCCGATGACTCAG
TAGCAATATTGGAAATAGGACTTATAGACCATTATGTTCAGCGCCCGACGCTTTAGATAG
TTTATGCCTAGCTGATTTTGCTGCTTTTTACAGTTTTAGCAAACGGCATAGTGGTACTCG
CCAAAATATAGATGATGCACCCAGGGCTTCCCAGCAATTAGTTTTATTTTCGAGAATTAT
TTATATTGTATGTTCCATTTAGGGATGTTAATGTGGAACTAATAGTAATGGATTGCGAAT
AGTTTTGCAGCCAGAATCAGGAGCTATTCGAGAGCACTCGCAGTAAATGTAATAGCTTAA
ATGCCAGTGAGCTTCAGCATACTCTTGAAAATGCAGTAGAGGCACAAATTTTAGAAAATG
TTAAAAATTAAGAAATAGTAGACGATAGATATTAATCCTCGTTTAAATGTCTTAAACACA
AATAGAAATGACGAGAATCTAGATCCAGAACAATGCCCGATAAATAAAACTTCCAGCTAT
AGTTTCAGCTGAAAGTTTAGATGTATTCAGGTAACTTCATTTAAAGCAGAAAACATATGT
TGAAACATATGCACAATACGAAAAACTAATCCGTCTTCTACGAATTTGTTGGAGGTGGTG
CGGGTGTCGGAAAGAGCCGACTTATCTCAGCGCTTTTTTTCAATCTTTGTGCGTACTGTA
CAATAGAAAGCCAAGGAAGTGATCCAAATTCTCCTAAAATAATATTGTGTGCTCC
>dvir_258
GTCTTTATTGGGGGACAGCACTTAGTGTAGTGGTTTGGAAACATCTGTTGGCGTCTCTCA
CTCGCGCCTTCAATCGGCTCAATAGTTATGGATGGCCTGGAGGCAGGCCGGTAGCGATTC
AGATTGCTAGATGGAGCCCACAAGGAGCTGCTGAGCTGTTGCATATTTTGTTTGAGTGGG
CGATGCCGAAGCCGTCGCTCACTCCAAATTGAGGTATTTAACCAGCAGGCCGTCGTGGAG
CATATCATCTTCTTGGTAAGTATGTATTTTAAACAATGTTTATTTTGTTTTTGTTTATGT
GCCTTTGCTTGCAGGACCAGCGCATCATCGTCGTGGTTTGGAAACATCCAGTGGCGTCTC
TCACCCTCCACAACTTGTCCAGGAATTGCATGTCAGCTGACTTGGCGGCCGCAGCAACGT
ATTGGGTGGCCCGCAAACAGGCCGGTTGCAGTTCAGGGTGCTAGATGGAGCCCACAAGGA
GCTGCTGAGCTGTTGCATATTTTATTTGAGTGGGCGATGCCGAGGCCGTCACTCACTCCA
AATTGAGTTTTTAGCCAGCAGGCCGTCGTGGAGCGCATCATCTTCTTGGTAAGTATGTAT
TTTAAACAATGTTTATTTATGTACCTTTGCTTGCAGGACAGCGCATCATCGTCGTGGTTT
GGAAACATCTAGTGGCGTCTCTCACCCTCCACAACTTGTCCAGGAATTGTTTTTTTTTTT
TTTTTTTTTTTTAACCACTTGCCCGCCAGAAAGATACTGACGGTGTCTTTATTTTTAATT
TAACTCATTACTTTAACATAGCAACTTATTTTAAATTTAAATGGCAACAGAAGTTTTTAT
AATATGTGGGCAAAACATTTTGCAGCCCTGTTACAGCGTGTCGGTATTTTCTTATATACT
AACTTATCGGCTAAACGCATTTTTGGTATTTTAATTTGCAACGATAGTTTTCGTCCTATA
TTACTCATCTTTAGGAGCGGCATCAATGGCAGCGTTTCCTGAGTTTGGCCTAGTAAATCG
CCGTGGGAACCTGCGTCTTCTTGAAGCAGTGGCATCAATCTCTGTGGCGGCTATCGCGCG
TCGTGCTTCTCACTCAGCTTGCAGGTACGCTTATGATGGGTGGCCACTCGGGCAATTCAG
GAAGTAAGGGGAGCCCACATGGGGCTGCTGAGCTATACCGTCGCTCTTGCCGAATAGTGG
TTTGGCTCAGTGGGTCGTCGTGGAGCAGATCATCTTTTCTGATAGTTGCATGTCAGGGGA
CTTGGCGGTCACAGCAGCGCAATTAAACCGGCTCAGTAGTAATGGATGGCCTTGGAAAAC
AGGCCGGTGGCGTTTCAGGGTGCTGGATAGGACCCCCAAGAAGCTGTTGTGCTATTTATA
TTTTGTTTGGATGGACGATGCCTAGGCAGTCGCTCGCACCGAATTGAGTATTTGGCCCCG
TTGACCGTCGTAGGCGCATCGTCTTTATTTGCAGGACAGCAGCTTCAGCGTCGTGGTTTG
GAAACATCTAGTGGCGTCTCTCACCCTCCACAACTTGTCCAGGAATTGCATGTCAGCTGA
CTTGGCGGCCGCAGCAACGTATTGGGTGGCCCGCAAAACAGGCCGGTAGCGATACAGATT
GCTAGAATGGAGCCCAACAGGGAGCTGCTGAGCTGTTGCATATTTTGTTTGAGAGGAGGA
TGCCGGAGCCGTCTCTTATTCCAGATTGGGTATTTAACCAGCAGGCCTTCGTGGAGCATG
TCATCTTCTTGGTAAGTATGTATTTTAAACAGTTTTTTTATTTTTGTTTATGTGCCTTTG
CTTGCAGGACAGCGCATCATCGTCGTGGTTTGGAAATATCTAGTGGCGTCTCTCACCCTC
CACAACTTGTCCAGGAATTGTTTTTTTTTTTTTTTTTTTTTTAACCACTTGCCCGCCAGA
AAGATACTGACGGTGTCTTTATTTTTAATTTAACTCATTACTTTAACATAGCAACTTATT
TTAAATTTAAATGGCAACAGAAGTTTTTATAATATGTGGGCAAAACATTTTGCAGCCCTG
TTACAGCGTGTCGGTATTTTCTTATATACTAACTTATCGGCTAAACGCATTTTTGGTATT
TTAATTTGCAACGATAGTTTTCGTCCTATATTACTCATCTTTAGGAGCGGCATCAATGGC
AGCGTTTCCTGAGTTTGGCCTAGTAAATCGCCGTGGGAACCTGCGTCTTCTTGAAGCAGT
GGCATCAATCTCTGTGGCGGCTATCGCGCGTCGTGCTTCTCACTCAGCTTGCAGGTACGC
TTATGATGGGTGGCCACTCGGGCAATTCAGGAAGTAAGGGGAGCCCACATGGGGCTGCTG
AGCTATACCGTCGCTCTTGCCGAATAGTGGTTTGGCTCAGTGGGTCGTCGTGGAGCAGAT
CATCTTGTCTGATAGTTGCATGTCAGTGGACTTGGCGGTCACAGCAGCGCATTAAACCGG
CTCAGTAGTAATGGATGGCCTGGAAAACAGGCCGGTGGCGTTTCAGGGTGCTGGATAGGA
CCCCCAAGAAGCTGTTGTGCTATTTATATTTTGTTTGGATGGACGATGCCTAGGCAGTCG
CTCGCACCGAATTGAGTATTTGGCCCCGTTGACCGTCGTAGGCGCATCGTCTTTATTTGC
AGGACAGCACTTCAGCGTCATGGTTTGGAAGCATCTAGTGACGTCTCTCACACTCCACAA
CTTGTCCAGGAATTGCATGTCAGCTGACTTGGCGGCCGCAGCAACGTATTTGGGTGGCCC
GCAAACAGGCCGGTTGCAGTTCAGGATGCTAGATGGAGCCCACAAGGAGCTGCTGAGCTG
TTGCATAGTTTGTTTGAGTGGGCGATGCCGAGGCCGTCGCTCACTCCAAATTGAGATTTT
AGCCAGCAGGCCGTCGTGGAGCATATCATCTTCTTGGTAAGTATGTATTTTAAACAATGT
TTATTTATGTACCTTTGGCTTGCAGGACAGCGCATCATCGTCGTGGTTTGGAAACATCTA
GTGGCGTCTCTCACCCTCCACAACTTGTCCAGGAATTGCATGTCAGCTGACTTGGCGGCC
GCAGCAGCGTATTGGGTGGCCCGCAAACAGGCCGGTTGCAGTTCAGGATGCTAGATGGAG
CCCACAAGGAGCTGCCGAGCTGTTGCATACTTTGTTTGAGTGGGCGATGCCGAAGCCGTC
GCTCACTCCAAATTGAGTATTTAACCAGCAGGTCGTCGTGGAGCATATCATCTTCTTGGT
AAACAGTGTTTATTGTGTGCCTCTGCTTGCAGGACAGCGCATCATCGTCGTGGTCTGGAA
ACATCCAGTAGCGTCTCTCACACGCCATGCAGTTTGACCAGCAATTGTTTGGATGGACGA
TACCGAAGCAATCGCTCACCTCAAATTGAGTACTTGGCCCAGTCGACCGTCGTAGGCGCA
TCGTCTTTATTTGGGGGACAGCACTTAGTGTAGTGGTTTGGAAACATCTGTTGGCGTCTC
TCACTCGCCACGAAGCTTGCCTAGGAATTGCATGTCAGTTGGCTTGGCGGTCACAGCAAC
GCCTTCAATCGGCTCAATAGTTATGGATGGCCTGGAGGCAGGCCGGTAGCGATTCAGATT
GCTAGATGGAGCCCAACAGTCGCTGCTGAGCTGTTGCATATTTTGTTTGAGAGGGCGATG
CCGGAGCCGTCTCTTACTCCAGATTGGGTATTTAACCAGCAGGCCTTCGTGGAGCATGTC
ATCTTCTTGGTAAGTATGTATTTTAAACAGTTTTTTTATTTTTATTTATGTGCCTTTGCT
TGCAGGACAGCGCATCATCGTCGTGGTTTGGAAACATCTAGTGGCGTCTCTCACCCTCCA
CACAACTTGTCCAGGAATTGTTTTTTTTTTTTTTTTTTTTTTAACCACTTGCCCGCCAGA
AAGATACTGACGGTGTCTTTATTTTTAATTTAACTCATTACTTTAACATAGCAACTTATT
TTAAATTTAAATGGCAACAGAAGTTTTTATAAATATGTGGGCAAAACATTTTGCAGCCCT
GTTACAGCGTGTCGGTATTTTCTTATATACTAACTTATCGGCTAAACGCATTTTTGGTAT
TTTAATTTGCAACGATAGTTTTCGTCCTATATTACTCATCTTTAGGAGCGGCATCAATGG
CAGCGTTTCCTGAGTTTGGCCTAGTAAATCGCCGTGGGAACCTGCGTCTTCTTGAAGCAG
TGGCATCAATCTCTGTGGCGGCTATCGCGCGTCGTGCTTCTCACTCAGCTTGCAGGTACG
CTTATGATGGGTGGCCACTCGGGCAATTCAGGAAGTAAGGGGAGCCCACATGGGGCTGCT
GAGCTATACCGTCGCTCTTGCCGAATAGTGGTTTGGCTCAGTGGGTCGTCGTGGAGCAGA
TCATCTTGTCTGATAGTTGCATGTCAGTGGACTTGGCGGTCACAGCAGCGCATTAAACCG
GCTCAGTAGTAATGGATGGCCTGGAAAACAGGCCGGTGGCGTTTCAGGGTGCTGGATAGG
ACCCCCAAGAAGCTGTTGTGCTATTTATATTTTGTTTGGATGGACGATGCCTAGGCAGTC
GCTCGCACCGAATTGAGTATTTGGCCCCGTTGACCGTCGTAGGCGCATCGTCTTTAATTT
GCAGGACAGCACTTCAGCGTCCTGGTTGGAAACAA
>dvir_995
GGGCCCTGCATATAGCACATCGTCCAGACCTTTACCGTTCGATGACGGGTGGAAGCCGTT
AAATACTACACGGAGCTTGGTCGTGGTGCTGTCAGGCTTGTGAACAGCATGGTGTGGTAG
ATAAAAGTTATCCAAACAATTGCTTGGAGGGACTTGTCGCATGTGACCTAAGTCCAGATA
TTCCTGGATCACCGCATCGTACTGCTCCTTAAGGGGGGCATTTTTTGCCAGCTAGTGCGA
TGGACCTTGAAAGCCTAACTGGATGTGATCGGAATTCTTGAATGGGACCAAGTATCTGCC
GTTTTTATCTCTTTTAGTGTTCTTTTGGAAATTGCGCTAGGTCGGATTCCTTTTCCAGCT
TTACTGGAATATCCTCCACCTCCCAAAATTTTGTGAGCAGTTTATCCAAGCTCGCATTTG
GATTCAGCGAGACTTGAGTCGAAAAGGATGCGATCGATTTGGCACTGGTCTTAGAAACGG
GGCCTGTAAGGTCCATCGTTTCTTGACCAAGGAGAGTGCCACATATGTTGGGATAGGAGC
CACCTAACCGAGAAGCACGTCTATCTGTGAGCTCCTATAGAAAGAGGGATCGGCCAAGTG
TTATTTTGGAAGTTCTTCCAAAGCGGTTTGGGGGATGGTGTAGGAGGGCAAATTGCCTGC
TAGCTTTGAAAGAACATAAGCCGACGTTTCAATATAAGCCCTGGGCGGAGAGCCAATATT
AAAATGGCAAAGTTTTTGAGGTTGAGCCGAAATAGCTTGATTCAAACCGGAGACCTGTGC
GTCGACGGGTTGATAAGGAAGTTTAACCCTTTTGAACAATCGCTCTGAAATAAAGGTCGC
TTCAGACCCAGAGTCGATTAATGCCCGAGCTGTATACTTTGTGCCCAAATGACACACTTG
GATGACAGCCGTGCCGAGGAGAACACCATGTGAGTTTGCGGAAAAGTAGTTTTGAACGGT
AGCTTGGGTCGAAGTAGAAGTGGACTGTATAGACGAAGGAGGGTTCAAAACTATTGGTGT
TGTGGAAGCTGAGGGCACCTGGGGTCTGTCACGGTGGAGCAGCGTGTTGTGACGTCCCTT
GCACGTGAAACAACTATGTGCGCTGGTGCAGTCTTTCAACTGGTGCTGTCTGGCGAAGCA
GTTTAAGCACAACTTTTGTTGCTTAATGACGGAAACTCTCTCGGGTACGGACATTTGTAG
AAAACGTGGGCATAGACGCACGGGATGGTTTTCCTTCTGACACAATTTGCAGTGTTGTGA
CTTTGTAGTCACTGTTGCTTCGAAGGTTCTCAGGTGGTTGGACTCTTTTCTTGTGGGTTT
AGACTGGGGTGGCGTATGTGCGGTAGGTCGTACATCCTCTATCGCCTCCAAGGTGCGATA
TCGGTCGATCAGAAATGAATTCATCTCGGACCATTGAGGTATCTCTGCCTTATCGTGGAG
CGATTGTTCCCATAACGACAGCGTGAGCTTAGGCAATTTAGAGGAGCACAAGAAAATAAG
CAGACAATCCCAATTTTCGGTGCTCACCCTGGACAAGTCGAGAGCCGTTAAACATCCCTG
GATTGTGCCCTGAAGCTCTTGGCCTGACTGAAAGCCGTCATTCGTGAGCGGGGACTTGGA
GACAATTGCCCTAGCTTCGCCGCTGGTTTTGGAATTTAGATGGAACAATTTTTCCACCGG
CGTCAGTCTTGGATTGTTAATATAAACCGCTGTAAACAAGTCTCGGAAAGTAGGCCAGCG
TAGGTAATCCCCACTGAAAACTTCAGTGTCGCATGGCGGGAGACTGCAACCCCTGGACAT
GGAGAAGTTGGAGGGGGGTTGCTCAGCTTGTCTATTTAAAGCAGTGGCTCTTTCTATTTT
TTCACTTAGTTGAGCCGCACATCGCCCGTAAACCAAGTACGAGTAATCATATTTAGGTTG
CATAGCCACAAGGTCACTGCTGCTGCAAGCGCCTAGGTTGAGAGCTTTACAACATAAATC
GTACTCGCGTTCCACCTCTTCCCATAAAGTCTTAATCTGATCTCACCGGACTTGGAGAGT
GAACAGTGACACGTCACTACCCGCTGCTTCATTGATCTTT
>dvir_315
GACCAAAAAGACGTACCCCACCGGATAGGAGAGATTTTAGAAGAATCAGATGTGGACAGC
TGGCGCTGGGGTACCATCGGTCTCAAAACGTGGCAGACGATGGTACGAAATGGACCAAAA
CACCTGAAATTCATGGCTCAACCAGGTGGTTCAATGGACCACCATTTTTGTATCTAGAAG
AATCGCAGTGGCCACAATCGGAAATAGGCCCTGCATTAAACATGTTGTACCATGCTGAAG
AACAACCCAATCACACGTCGTCCTGGAGATGTATTCTGCCGGATCTGCAGCGTTTCAGCA
AGCTAGAAAAATTGAGAGCCGTACAGCTATGCGTACTGGATTTCCTACGGAATATTACTA
AGAAGGTCAGATTGGACGGAGGACTGGATCTGCAGAAGACGCTGCTCCTTAAAAGAAGCA
ATGAAATGGATGTGATTTTTATCCGGATTTGTCAAGAAGAGGAGTTTTATAGTGAGATCA
CCTGCTTAAGGTCGGGGCGCCGCTTAACCGATCGCAAAAGCTTGCTGTTTAAGTGCTCCC
CTTATGTGGATGACTCGGGCATTCTACGTATTAAAGGACGGATAGACAATATAGAAGGAG
TCGAAGTCTGCGTAAAACGCCCGATAATTCTGCCAAGACGACATCAATTGACGTATCTGC
TGGTTGAGTTTTATCACCGCAGATATCATCACCTACACAACGAAATCGTCGTAAATGAAC
TGCGGCAGCGGTACTGGGTTTGTGGCTTACGAGCTTTGGTGAGAGAAGTTTCCAATACCT
GCCCAGCGTGCCGCATACGACGCGCCCGCCCAAAGCCGCCAGGGATGGGCGACCTGCCAA
TCGAACGATTATCGCCCTATACTCCACCGTTCACATATACTGGAGTGGATTACTTCGGAC
CCTACGACATTGTCGTTGGACGGCGTCGTGAGAAGCGCTGGGGCGTGCTATTTACATGCC
TCACGGTGCGCGCCGTTCACCTAGATATAGCTACGTCGCTCTCAACTGACTCATACTTAT
GCGTTCTGAAGTCGTTCGTGGCCAGACGCGGCTGCCCCCGCCGCATGCTGTCGGACAATG
GCACAAATTTCAGAGGCGCTAGCAGAGTATTAAAAGATGAAATTGAACGTATATCGCCGG
CTCTGATCGAGCGACAGTACCCAGAACTCGAGTTTACCTTTATCCCGCCAGGATCACCCC
ACATGGGAGGATCGTGGGAACGAATGGTGCGCTCTACAAAGTCAATACTGTCGGAAATTC
TGCCGCCCTCTGGGTTACGAGAGGAGGTGCTACGAGCAGCATTGGCTGACGTAGAAAGCG
TGCTCAACTCAAGGCCACTCACTTATGTTCCCTTGGAGACATCTGAGTCCGAAGCCCTGA
CTCCAAATCATTTTCTTATAGGTCATTCAAGCGGATTGCGTGAGAGAGGATTACGGGAGC
AAGGCGGAGCTAGCTTGGCACGAGGCTTCCGAGTCGCCAGTCAATTGGCTGACCAATTTT
GGAAGAGATGGCTGCGCGAGTATCTGCCTACACTCACCAGACGTACTAAGTGGTTTCAAC
CGCCACTCGAACCAATATCAGTCGACGACATCGTCATAATAGTGGACGACGGTGCCAAGC
GAAACTGTTGGACAAGAGGAGTGGTCGTAGACGTGCACCGTTCAAAGGATGGCCAGGTCC
GAAGTGCCGTGGTGCGAACCGCCGATGGAATTATTACTCGCCCCGCCGTCAAGCTAGCTA
AGCTTGACATTAAAGTTGGTAACACACTGCACGGACGTTCGTGAATTACGGGGTGGGGAA
TGTTACGGGGCGAAGTGAAAATAGCTAGTTGAACTAAGTCCTACTGGGTCTCGCATTTTT
TCCTGTAAGCAGCCCTTCGCTGCTTACACTGGAAGCGCAACCGTTAGAATTAGTTTTTAC
ATGCATAAGTCGATCGCACGCAGCTGCACAAGCTGCATTTTTGTCGAGGTTCATTTTCGT
TTTGTGCTTGCAGCTGAGCAGAAGTGAAAGAGAACAGAAGCGCGTGCGGAGCACGAATGT
AAGTCTCATAATCATGTAAAATATATGTAGGTTGTTAAATAATGAAAGAATAATAAAGAT
TTCAGCGTTCGAATGTAGTATATTATATCGTACCGCCTCGTACGAATCGAATTGAATCGA
GTTGTTTCTTTTCGACGCTAGAAGTCCCTGCCGAATACGCGCCCCGGCACGAGTCTCGGT
GCCAACATTCTGAAATATTCTCTGCTGCAGAGAGTGTCTGAGGGATTCTCTGCTACGGGG
AGATTGAGATGGCTGACGGTGATGAACAAGATGCAAGTGCGAGAAGGACGACAAGTAGTA
TTCAACCCGGTGGAACTGCAACGCTTGTAACGGCATGGTCAACGGGACAGGCTAACGGAT
CGCCTGTCCTGCTGGAGTACAAGATAAAGTCGCCGGTGTAGAAAAAGGTAGCGGGGCAGC
AATCATAGAAACTTATAGCGGCTGTCCGTCTACGTCGTCCGCTGCTACTGGTCCAAGGGA
AAGTTCAACACCAATGCAGCAAAGAACTGAGAAAGTGGGAGCATTCTTCGACCCTTTGGG
ATACCAGAACGTGATCTACAAGCAGAAACAGGTTGCGGCTAATTGGAGTGTACACCCCAG
TTTGCCATATCAAGCAAATACGGCGGTGTTTAACCAGGCTACGGAGCCCAGTACTGCCGC
GTACATGGGCCACACAGGTCTGGGAGCGCTTAATAGATCGATTGAGCACGTGCCACGGCA
GCAATTCGACAATGTACATTGTAATAATGCGACGCCGTGGAATGGACCGCTGACATCTGC
GCAAATCAGTGCGCGACACGTAATCAGCAAAGATTTACCAATATTTACTGGCAAACCAGA
GGAATGGTTGATCTTTATCAGCAATTATGAGCAATCCACAGAGAGATGTGGATTCAGCAA
TGAGGAAAATCTCATCCGGCTTCAGAAGTGCCTCAAAGGGCAAGCCCTGGATGCGGTGCG
TGGAAAGCTTATGATACCAGCTACAGTGCCGTATGCTATAGGCACATTGCGAATGCTGTA
TGGCCGCTCTGAAAATAGTACATGCTGCGCTGCAGCAAAAGCTCCGAGAGGAACCAGCAA
TAAAGTCGGACAACTTGAACACCGTTATCCGACTGGCCCTAGCTGTCCAAAACTACTGCG
CAACGATAGCGGCCATTGGTATGCACGAATATCTTTACGATCCCGCGCTGCTGAACGAGC
TTGTTGCTAAGATGCCCAGCAATATGAAATTGGATTGGGGCCGGCATCGAATGTCGAATG
AAGGTAGCAGTTTGGCCACCTTTGATAACTGGCTGTTCAATGTGGCAATGTGCGCCACTA
TGGTCACGCCCTACGAGACACCACTGGCTGATAACGAAAAGAAGAGCTCCACGAAAACCA
CTAGAGAGCGAATTTTTGTGCACAACACGGTAGATAGCCCTGAGGGTTCTCAGCAACAAC
GTTCACAACAGGAACAGGAGAGGGTTTCATGTGCGAAGTGCGCCGGTAACCACCGTCTAT
CAGATTGCGACGACTTCAGATCAATGGGTACAAATCAGCGCTGGGAACTTGTTAAGGAAA
AGAGGCTCTGTTTTTGCTGCTTTCTACGTCATCGTGCACAACAGTGTAAATCAAAGAAGA
AGTGTCATGTAGATGGTTGCGAGTCAACGCACCATGTGCTGCTGCATACGCCTACCATGA
GTGGTAGTAAAGTCGAGCACACGGGCCAAGGTAGCAACCACCGGATTAAGGCAAGTGAGT
CTGCCGTTATGTTTCACGGCAGCTCCGCAAGTAAGACACTGTTTCGATATGTTCCAATCA
CGCTCTATAGTAAATCAAAAAGCGTGCGCGCATATGCATTAGTGGATGAAGGAGCTGAGT
GTACGTTAATAGAAAGAGCGCTTGCAGACGAGCTGGAATTAGATGGTCCTGCGACCCAGC
TGTGTCTTAAATGGACAGGGGACATAACCAAGAATGAACCTGAGTCGATGTCCGTGGCTG
TGAGCATTTCAGCTCCAGAACATAACGCAATACAGTATGCCTTAAAAAACGTGCGAACAA
TAGCGAACTTGGACTTACCAGAGCAAAGTATCGGGCCACAGTTGCTCAAGTCTCGGAAGC
ACTTATCTACGCTTCCTATTCATAACAACGTCAAGGCTCAGCTTATCATTGGCTTAGACA
ATATCAAAATAACTGCACCCCTGGAGGATACGAGAAGGTGGAAAACGACGACGTCATAGC
AGCGCGAAGCAGACTAGGATGGGCTGTATATGGCCGCCCCATGGTGGGAGAAAGCACCAC
GCCTCGGCTGCTACATATTTGCCAGTGCAGTGCGGCGCGTGGGATGGATGAAGCTCTGAA
GAACTATTTTTCAATTGAGTCACTAGGTGTGAGCGTTTCCTCACATCCGCTGAGATCCAA
AGAGGACGAACGCTCGATGCAGATTATGGAGGCAACAACAACCTATCTGGAAGACGAAAA
GCGCTGGCAGACCGGCCTGTTATGGAGGTTCGATCGCATGCACCTGCCAGACTCTTATCA
GATGGCGGTTAAGCGCCTGAAATGTCTAGAGGCAAAGATGTTCAAAGACCCACCACTGAA
AGAGTTCATGATGAACACGATGCACGACTACAAACAGAAAGATATCCGCCGGTTGAAGGA
TAGTGAGTTAGAGCTAACACGACATCGTGGTTTCTTCCTATCTTTACAGTCACCAATCCG
AACAAGATAAAGACGCGCTTGGTTTGGGATGCAGCTGCCAAAGTTAGTGGCATGTCGCTG
AACGATTGTTTGCTGAAAGGTCCAGATACACTAGCATCTTTGATGGGCGTGCTAATACGC
TTCCGAGAGCGTCCTATCGCCGTATCCGGCGACATACGGGAAATGTTTCATCAGGTCAAG
GTGCGCCGAGAAGACCAACCGGCACAGAAGTTTCTCTGGCGTGATGGAGATTCGTCACGC
TTCCCCGAAACATACGTTATGCAAGTCATGACGTTTGGAGCATCCTGCTCGCCAGCTCTA
GCAAATTACGTCAAGAATCGCAATGCCGAGCGGTTTGTAGCGGAGCATCCGGATGCCGTA
AAGGCGATTTGCGAAAACACATTTGTCGACGACTGGCTGCAGTCGGTGGATACTGGAGCT
GAAATGATACAGTTAGCTGAGACTGTAAAAAGGATTCATGCTAGTGGCGGCTTCGAGATG
CGCCGCTGGACATCAAATTCGAAGCAAGTTATACAGGCGCTGGAAGACGACTGTGAGGAG
TTGGACAAGCGTATCAGCGCTCAGGATGAAGCGCAAGAGAAGGTCTTAGGCCTGTGGTGG
CTACCTGGACAAGATCTGTTGACGTTTGTGGTGACGCCGAACTTGCTTGCGAAGGCATCT
AAGGAGCGCCCAACTAAAAGACGTGTTCTGAGTGTGATCATGTCTATTTTCGACCCGCTC
GGGCTGCTAGGATTCTTTAATATACGCGCTAAGATCATCCTTCAGAACATATGGCGATCC
AATATCGGATGGGATGACGACCTTACCAACGAAGACGAAGCCGATTGGCAACACTGGCTT
GATCTAGTTTCAAATTTGAATGCCGTCCGCATTCCACGGTGCATGAAGTGGGTGAGCCGA
ACCCAGGCTGTGCAGATGCATACATTCGTTGACGCCAGTATGAATGCTTACGCCGCAGTT
GTATTTTTGCGGGCTGAACTTGATGGCCAAGTACATTGCAGTTTGGTCGCCTCGAAAACG
AGAGTAGCACCCCTAAAGCCCTGTCCATACCTCGAATGGAACTGATGGCCGCGGTCTTAG
GTCTGAGACTGGCCAAATGTATCCAAAAGGAAAATGTCGGTACGCATACATAGACGAACA
TTCTGGACAGATTCAAAGGGATGTGCTCTACTGGATCCGTTCCGATGCTCGAAAGTTCCA
GCAATTCGTAGCGCTTCGGATAGGAGAGATTTTAGAAGAATCAGATGTGGACAGCTGGCG
ATTGGGTACCATCGGGCTCAAAACGTGGCAGACGATGGTACGAAATGGACTAAAACGCCT
GAAATTCATGGCTCAACCAGGTGGTTCAATGGACCACCATTTTTGTATCTAGAAGAATCG
CAGTGGCCACAATCGGAAATAGGCCCTGCATTAAACATGTTGTACCATGCTGAAGAACAA
CCCAATCACACGTCGTCCTGGAGATGTATTCTGCCGGATCTGCAGCGTTTCAGCAAGCTA
GAAAAATTGAGAGCCGTACAGCTATGCGTACTGGATTTCCTACGGAATATTACTAAGAAG
GTCAGATTGGACGGAGGACTGGATCTGCAGAAGACGCTGCTCCTTAAAAGAAGCAATGAA
ATGGATGTGATTTTTATCCGGATTTGTCAAGAAGAGGAGTTTTATAGTGAGATCACCTGC
TTAAGGTCGGGGCGCCGCTTAACCGAATCGCAAAAGCTTGCTGTTTAAGTGGCTCCTCCC
CTTATGTGGATGACTCGGGCTATTCTACGTATTAAAGGACGGATAGACAATATAGAAGGA
GTCGAAGTCTGCGTAAAACCCCGATAATTTTGCCAAGACGACATCAATT
>dvir_810
ATTATTTCAAACATTGGAGTTGATATGGAATCGTAATATTTTTCAATTTCACTCAGTGAA
ATAGTTGACCAGGCTTTTTTTATCGCTTCAACCAGGCCGAGTCCTGAAATTGTCTTCCCC
TTCATACACTCTCCTGGATAAAAGTCCCCAAATGTTCTCGATAATATTTATGTCTGGGGA
GTATGGCGGCCACTCGAGCATGTTGACATTCTGGCCCTGAATATTACTGTTTTGTAACCC
GGGCTGTATGGATGGGGGCGTTGTCTTGTTTGTCCATTGAAAGGTCCAAAAATTCGGAAA
ACTGGGGAAAAACCTTTTGGAGCACAGTCTTGTAGACATTTGCATTCATCTTTGAGGAAA
CAAACTGCATCTCGCAAGTTCCATAAAACGATATGGCTCCCCAAACCATTACGCCTCCTG
TACAGGAGTGATGAGGACTCAAGAAGCATTCCTCATTGCGCATATCGTGAAATAAAAGTT
GTAGCCATACGGTCCGGCGAGATTAAACTTTTTGTCTTCGGAGAAGACCACAGCCTTCCA
CTCCTTGTTGCATGTCATGTGATCCCGCGCAAATCGAAGTAGCGCTTCCTTCCGTGTATC
ATTGAGAGGAGGTTTTTTATTTTTAATCTCTTTAACTGTTCGAATAACTCGTTTTACCGT
TGCCAAACTAGCATTTACACCGCATTCATCCCTGAATTTTACTGGCAGAGAGGTGGGAAT
TCGAAGCACTTCGAAGGATTAGTAGCCTCTCTGATGCCGATGTAGCAGAATTTTTTCCTG
CTTTCATTTTTAGGAACAAAGAGTAGAAGAATAAATATAAGAAATCAGTATCTTGCTGGA
GGGCAGAGTTGTTAAGACTAAAAAATAAAATAAATAATAAAAAAAAAAAGTGGTTAAGAT
AAAAAAAA
>dvir_271
TAGACAGTTTCGGTCCGGATTCCCGGGAATCCCCTTTTTTTTTTTTTTTTTTTTTTTTAT
TTTAGAATATTAAAAATAATTATATAAGAAAAAGTTTTAGTATTGTTTAAAGAAAAAATA
ATTTTAATAATAGTTTAATAGTATTGTAAAAGAAAATTGAAATATTTTGAAAAATTTTTA
TTTTAAAAGAAAATTTAATTTATTGTACCTTGTGTATCAGCGTTTATTAAATAAAAAATA
TTTAAATATATTTTTCTCGATTTTAAAAGAGTTAATATAATATTAGAGTTAATGTAATAA
AATTATTTTAAATATTATATTAGAAATGAAATGTTATTCGTTTTTAAAGGTATCTAGTTT
TTCAAGAAATAAATTTAATTTAGAAATTATAAATTTATTTAAAAAATTTTTTAATTAAAT
AATTTATAATTTTAATATTTTATGGGATAAGCTATAAAATAAATTTTTAAAAATAATAAA
TAAATTTAAAATATATATGCTTAGACCATTAGCAATTATTAAAAATTGTGTTATAATTTA
TTTTATAAATTAAATTATTTATTATATTTTAAATTTTTATTGATAATATTAATTTTAATT
TTGATGTTAAATTAAGAAATAATGATAGAATTAGTATATTTTATTGTAAAATAAATTTAA
ATGATAAGTTTTAGTAAAGAATTCGGCAAAACCAATATTCGCCTGTTTAGTTAAAACCTG
TAATTTTGAATAAAATTTAAGTCCGAAACGGCCACTAAAATTAAAATAATTTTATTTTTA
TTTAGAATAATATTAATTAATATAAAAAAAAAAAAAAAAAAAAA
>dvir_1041
CTTATATATAATAACTAACAACTGCCGCGATTTTTGTATTCAAGCAAGCGAACAATTTCT
TGTTGCAATAAGATATTTTTTTGGCGCAGTTCACATAGTTACCAGGAGAACGTTTGAACA
AAACGCTATTTTATGTATGAAATATTATTAATTGTCAATATGTGTTGAAACATTTTTATT
TTCGGAGGCAGTATTTCACGTGCCTTGAATTTTTTTGGGTGAATCATTGAAGTTGAGATT
GAAAAATCAGTTCATAGTGTTGTGCGTGCTTAGGAACAGACAGTCATATAGACTCTACTA
AGAGTAAGAGGAAGACTAACTCGGATTATCTCTGTTAACCACAATAAAAAAATCTCGTGC
TATCTTTTAAAACATACATTTGCCCTACTCTA
>dvir_1071
CTTCCGATAGACACACCTACGCATAAGACACAGGTGCGCTCCGGTATCCACTAAACCTTT
GCAAATCACATCTTTTAATTCTAAGCCAGAAGATATGAATGTGCTTAATGACTTTAACAT
CCACTTTTCGTATCGGACAACATTCGTCGACTTACCACATTTAAAACAAGAAAAAGTATA
TTTGGGACAGTCCTTTATTGCATGTGAGTCGGCACCACATTTAAAACATTTACGGCTTTT
GTTTGCTTGAAAGTATTGACCCACGGTAGGCTCTCTTTTTGCAATTGTCGATCCAGGTTT
ACTGGGCGGTGCGCAAGAACCACGAGCTTTCTGATAGGTTTCTATCTGAGCTTTCAACTG
TTTGATTGTTTGAGCTTGATACAATAGTGATTTGTTAGTTTTAGAATCCGGTATGCCTTC
TATAAAATAGTCAATCAAACTCTCATCCTCGAGATCGATAGATTTTGCTATTTCCATCAA
CGCATATAAAAATTCTAACAATGTCTCGCCCTTTCTCTGCTGTCGCTTTCCCAAACGTCT
ATGAACTTCTGCTGATGACAATCTTACCTCAAATTCATTTTTCAATGCGTTCTTTAGCGC
TTCCCAGTTATTAATACCCCGCTGACTACGAATAAATGATTTAGCGGCACCCTCAAGCAA
CTGTTTGGCATAGATAAACAACTGTAAGTCGCTCCACTGTACTGTTATAGCGCATTCTTC
TAACTCACTCACCCACTGTTCAATATCTCTCGAACTCGACCACGCTCAACATCTTTCTGT
TCAAATAGTCTTGCTTGCGTTTTACTTTGCGTCCTGCAGTACTCAATTGCAAATCTGTTA
ATTTTTCGCGTAATTGATCGACACGAATACTTAGAATCTCGTTTCTCTCCATCTTACAAA
ATTGTCACACGGTTACTTAGATTTTAGGTTTTCAAATTATTCTTATTTACCATTTTCAGA
TTTGATATTCTTACATGTAAATTTTCAGCACAACAGCTTCAGTTTGTCCTATGTTAATTA
GTAATAACAGCGGCTGCTCTCTTTTGTAGCTTAAGTTTAACAGCCTCGACGGACACTCTT
TTGTATCTTGAGTTTAACAGCGCTAAGGGACGTTTGTTTTTGAATTTGTTCTCAGCAGTT
ATCAAAATGTTAAAACTATGTTAAGGAATAATGTCGATGAACATAAAACAATTATGCTAA
CAAATAATTTAAATTTTCTTCCGTGTTTCATGTTTCGTGTCACCGTCCGTGGCTAAATTT
CTTAGTTAATAATGTAGGATCTGTCTGCGCAAGATACAACACTTGCTAAGGTCAGCACAA
ATAGTAATTTGCAGCGCTGCTGCAGCTCACCACACGATTTTAACGTTTCCCAACACTCCC
ACGATGGACTCTGTCGCTAACTCTAACTCTGACTCTGACTCCGACTCTGCTCCAGCCTTC
TATTACGCTCGACCACCTTGCCAGCGTACCAAGAAATTGCTACTGTCTATTTCACGCCTT
GGCCAACTTGCCTGCGTTCCTCATAGATGACCAGCTGCTTTGATCGTTTTGGTTTCCCTT
ACGCACCAGCAAAACGCCAACTTTACTACAGCCTTCTATTACTTTTCTCTTCTCTTCTCT
CTTCTCGTTCTTTCTGTATGCTTTACATTTGGCGATGCATACACACAAAGGCCGGATTTC
ACCAGAAATTTATTTTTTGGAATTACGTTTCAGTGAGCGTCTGTTGCTATTTCGCTCACT
ACTTTACTTTGCACTTCTCTCTTCTCGTT
>dvir_610
TGCAATTATTGTTATAATTGTTATTATAACCACGAGAGTTTTCTCTGCCTCGGTAATTAC
CACGATAGTTAACAATACAAAAGTTTTTAGCTTCAGCAAGTCCAAAACACGTCTACTTTA
CTCGCTTCTCTGCTAAGGTCTGACTCCAAGATCTTTTACAATTGTCTAACACTCTTTTCT
TATTCTTAGTTATCGAACAATACTTAACAGCTACCTATGGATAGGACGTGCAGCTTCACT
GTTGTGTTGCTAGCAGCCTGCTACAGTTATTACAATACAAGAATACAATACCGAGCATGC
ATTGCCTGTCATAACTATACTGTATTGGATATATTTTGGCATCGTTTTGAAAGTGCCTGC
GTAAAGTATTGCTTTTAGTTTGTCATGCTCACAATTTGATCATGACTGAAATGGCTTCTT
TGGTACAGAACGTATCAGCATGTTCTGCCTTTCGTCCTTCATCGATATAAGAAGATTCAA
ATTATCGATTTAGTTTGCGAGTTGTGTGGCTAATTTACATTTTGGTAGAAATAAGCCGTT
TTTGCCTCTACTACATCGGAAAATCGCCGAAAAATCATAGTCTGCAATTTAGATAGCATC
GCGTTTATTGTGATTTCATCTTGTATTTTATAAAGAGTTGAACCAACTATTTTGGATTTT
ATTACTTCAATTACAATTTCTTCGTATGGACCTTTTGTTAGGTTTATTAATTATATTGCA
GTAATAAATTTGTAGATGGATTTTATTCCATCGATTTCTGGTGTGGCCTGTACAATTTCT
TTTATGTAAGCCCTTGAGGCTGCAGAAATGTCTTCCATCGTAATAGGTTTTAATTCTATG
TTTGCTTCAGAATCAGAACACTCTGACAATTCAGGTAATGCAATTATCGCTGAAGTTGTA
AGATTATGTATGTCTTTAACTTCTAGTTCCATGTCAGTGACTGTATCAGATTCACTTTCT
TTCTTTTCTTTATCTTCAGGCTGTTTAGCTGTTTCGATTGTTAAAGCTGTGTTCAGTATA
GTTGGAATCGATTTATCCAAATTATTCTTTACTCTTATCGCAACTTAATTTATTCGAAAT
TTGGTTAAGACCTTTGAGGCTTGTGACAAATGTTGATTGGTAATCTTTCTCTATGGTCGA
ATATAATGTTCATGCTTCATTTAAAAACCTTACTAATATATTGCGTGGTAGTTATTGTAC
TTGCTGTGTTCTTTGATTGCGT
>dvir_424
CCTTTCAACGTTGCATGAACAATGTTTTACGACCGTTACTAAATAAACACTGTCTGGTAT
ATCTTGATGATATAATTGTATTGTCAACATCCTTAGAAGAACATTTGCAAACTTGCAAAA
ATCAAATTAGCTTTCGAGAAGCTTTCTGAAGCCAATCTCAAATTACAACTAATAAATGCG
AGTTTCTAAAACAAGAAAATTCATTCCTAACTAAGGATGGAATAAAACCGAATCCTGATA
AAATCAAAGCAATTTAGAAATATCCAATTCCCACAAAAACTAAAGAAATAAAAGGTTTTC
TTGGATTACTACAGAAAGTTCATTCCAAATTTTGCAGACATAGCCAAATCAATGACAGCA
ATGCTTAGAAAAGACTCAAAAATCGGCATTAAAAATACTGAATACATTTAAGCTTTTGAA
AAATTTAAACAACTAATTTCTAATGACCCAATTCTAAAAATTCCAGACTTTAAAAGTAAA
TTCGTTTAAACCACTGACGCAAGTAATGTAGCTCTTGGAGCAGTACTCTCTCATGACGGA
CATCCCATTTGTTTTATTAGCAGAACTCTCAATGACCACGAAACTTACTACAGTGCCATA
GAAAAAGAGCTTTAAGCCATTGTATGGGCAACAAAACCTTTAAGACATTACCTACTAGGA
CGACATTTCGAAATCTATAGTGACCATCAACCATTATGTTGGCTGTACAAAATGAAAGAA
CCAAATTCAAAATTAGCCCGATGGAGAGTTAAAATATCTGAATATGACTTTGACATAAAA
CATATAAAAGGAAAAAAAAACCACATAGCTGACGCTCTATCACGAGTACAAATAGAACAG
ACTTATTTCGGAGAAGAAACACAACATAGCGCTGACGAAGACAATAGTAACTTAATATTC
ACTTCAGAGAAACCAATAAACACATTTAAAAGACAAATTATATTTTCTAAAGGCATTCCA
AACATAAAAAAATAAAACTACTTCAAAAAATTTTAATTCACATTACATACGATAACATGA
CTAAAGATAATAATAGACCATTTTTGCACAAAAACCAGTGCAATATTGATAGACAATGAT
GCAGATTTTGAAATAATTCAAAACGCACACAAGGAAATTATTAATTAGCCAAAATTCTTC
GAAGTCTTATTCAATTAAAAAACATTAACTGCTATGCCGAATTCAAAGAACTTATTTTGA
AAACCCATGAAAAATTCCTACACCCCGAAATCAAAAAACAAATAAACGTGAAACCTATTA
TTTCCCATATATTAACACAAAACATAATAAACAAATGTCATATTTGCAACTTAGCAAAAT
CAGAACATAGAAACACAAAAATGCCAATGAAAATTACACCTGAGCCCTAACACTGTCGTG
ACAAATTTGTTATTGACATTTATTCTTCTGAATGCAAACATTATCTTAGCTGCATGGACA
TTTATTCAAAATTCGCTACTCTTGAAAATATTAAAACAAAAGACTGGATAGAATGCAAAA
ATGCATTAATGCGTATATTTAATCAGTTAGGAAAACCAATATTATTAAAAGCTGACCGAG
ACGGCGCACTTTCCAGCTTAGCACTAAAAGAAATGGCTTGAAAGTGAAGGAGTAGAAATA
CAATTAAATACAACAAAAACAGGAATAGCAGACATCGAAAGACTACATATAACAATAAAT
TAAAAATCAGAATAATTAACACTTTAAATGACGAAGAAAATAAACTCAGCAAAATAGAAA
CAATTCTTTACATTTACAATCACAAAACAAAACATGACACAACTGGACAAACTCCTGCAC
ACATTTTCTTATATGCTGGACAACTAAATTTAGATACCCAAGAAAAAGAGGAAAAAATAA
TAAATAAAATTAACAGTGACCGACAAGAATACGAAGTTGATACTAGATATCGAAAAGGAC
CATTACAAAAAGGAAAATTAGAAAACCCATTTAAAGCTAATAAAAACGTTGAACAAACAG
ACCCAGACCATTATCAAATTACTAACAGAAATTTCTATTTCTAAAACACAATTTAAAAAA
CGAAAGAAATTTAATCAAATCTTAATGCCACAAGTCTATTAAATACAATGGTGATGTTAG
TTCTATTAATCACCACATGCCCCAAAAAAAATAATTAATTTGACAATTAACAGTACAACT
AACTGCAATAGAATACCGGAATAATCCTACACCAAGAAAATAGACAGAAACAAAGACTGT
TTAACATA
>dvir_1068
CGGATCCTTCAGAAAGTTCAACCGAGAGCTCTAGTTCCAGTTCCCAGGAACCATCAGAAA
GTTCCACTGAGAGCTCTTTAAGCTCAAGTTCGGAGGGGCTCATCTTCTGAAAAAACGGAA
CCATCAGAAAGTTCAACTGAGAGCTCCAGTTCCAGTTCCGAAGCCTTATCTTCTTCAGAA
GTAACGGATCCATCAGAAAGTTCAACCGAAAGCTCTAGTTCCAGTTCCCAGGAACCATCA
GAAAGTTCCACTGAGAGCTCTAGCTCAAGTTCGGAGGGCTCATCTTCTGAAAAAACGGAA
CCATCAGAAAGTTCAACTGAGAGCTCCAGTTCCAGTTCCGAAGCCCCATCTTCTTCAGAA
GTAACGGATCCATCAGAAAGTTCAACTGAGAGCTCCAGTTCCAGTTCCCAGGAACCATCA
GAAATTTCCACTGAGAGCAATAGTTCAAGTTCGGACGGCTCATCTTCTGAAATAACGGAA
CCATCAGAAAGTTCTACTGAGAGCTCCAGTTCCAGTTCCGAAGACTCATCTTCAGCAGTA
CCGGAACCATCAGAAAGTTCTACTGAGAGCTTCAGTTCCAGTTCCGAAGCCCCATCTTCT
TCGGAAGTAACGGAACCATCAGACAGTTCAACTGAGAGCTCCAGCTCCAGTTCGGAAGCC
CCATCTTCTTCTGCAGTAACGGATCAAACAGAGAGTTCAACTGAGAGCTCTTAACGGGAT
CATCAGAAAGTGCAACGGAGGGCTCTAGTTCCAGTTCGCAGGAACCATGAGAAAGTTCCT
CTGAGAGCTCTA
>dvir_904
AAGCTGGTTTTGTGACATACGTAACTGTGTCCAACTTGAAGACACTTAATTCAAAATCAG
TAGAACTTCGCCACACGATGCATTGTAGGTTGTTATCTGGGGCCGTAACTCTGACACAGC
GATACATCTTGCTAATGTCTCCAGTCAGGGCAACATGGATCGTGCGAAATCGCATTAAAA
TGTTTAACGGTTTTTGACTGCCCAACCATCAATACTTCATTCAGCGAACGCTGGTGATAG
CTGAACCATCAAACAAGACACAAAGTTTGGTGCTTTTGTTCCTTCAGCACGCAATGATGA
GGGAGAAAATATTTGCATAAACGTAACGACTTTGGAGGGACAAGAGTCATATGTCCGAGC
TCCATATACTCTTGAACGCGCAATACTGGGATTTAAGGTTGGGATGACGATGCAACTTTC
TCTCAAGCGATATAAATCTGCGAAATGCCTGTTGGTAAGATTCACCTAATTGATCCAGAG
TGAGTTTGAGAGGGAGTCGCACGGAATATGCTCCTGTTGGCAACCTTTGGAAATTCTTAA
CAAAATGCTCCTCGCAGTCAAGCTCTTCCTTTGTTGCTTTAGCAACAGGGTCTGGAAAAC
TTTCTACTTCCCAAAATCGTTGAATTAACTCATCGGTTCGGCATCAGAATCAGTGCGGGC
ATCAGACGATACACGATTGGCCAAAGGAGAGGTACCGCCTTGCTGGGAACCGCCACCTGC
AACTATCCATCCAAGCAAGTCTTCTGCAGAAGAGATAAGTCAACTCGCTGCGGCTTGTAA
AAGCAAGGATCACGAGGCGAATATTTCACATTCCAATTAAGGGCGATGCTTGGCTGGCGA
TCTGCTATAGTGGAAGCTACGATGGCTGTGATGATTGCAGAGTACTCTGACGTTTGAGAT
TGTAGATTGACGGTCACAGTGCATCCATCAGTAGCGAAAGGGGCGTTTTCCCAGGCCAGC
AACTAAGGATGAAGATGGACTTTTCTTTAACTGAAGCTGCAGAGCGAATCGGGATGTAAT
TTAATGTAGCCGTGACCCACTATCCAATACAGCACGACACGGAACTAGAGTTCCAGACCG
ATTTTTAACTAGTACAATAGCAGTGGCCAGGAACACAACATCGCTGCTGAGGTTGTGGGC
AACAAGAGAGGTAAAGACGGGGGCTGAACAAGCTGTAGTAGGAGTGACAGAATGATGAAC
CGAATGCAAAACGTCGAAGTGCAGAAGTGTGTGGTGTTTGGAGC
>dvir_1002
GATTCGACCGAGTATGTCAAAGCCGTCTATATTATATACTTGGCCTTTTCTACTCCAAGT
CTCTACGAAACATAAAATATCTGCTGCTTTTATTATAAAATCATTTGAAATGTCTAAACT
ATCATTATGCAAGCCCTCAATATTATGGAAATATGTCAAAATATTTCCTTCTACTCTCTC
AAAATATATCTGATGGTGGTGGTCAATTTTTTCTCGCCCCGGAGTTTTTCCAACTCAATA
TAGACGGGGTCGGTAGCTTGTATTTCTCTAGGCGGATTAAACTTTCCTATAAGGAAAAGC
CCAGATGCATTAGTCGCTGTGCTACAAGCTACGTATAATGCTGCACGGCTCATGCCATCT
TGCAAATGCACTGCAACTTTTAGGTAGGTTGCTCCCTGACTCTTGTGGATGGTTATGGCT
TCAGCAGGAACCACTGGAAATTGCAAGCGTTCAATTGTTACTTGGTCATTTTTCCTATAT
TGAAATGTTCTTAAAACTCTTTCAATCGGTGTCCAATCAGAGTGCAAAGGATTTGTTTTT
TTTTGGCTCTTGCTTGCGCTCCCACAGTTGCTTCTGTAAATTTAAGCCAAAGCGTCGAAA
CTAACACATCAGATCCGCAGGCTGTATAGTCAATATGCATAAGCTGTCCACTTGCTCCAT
TGACCAAACCAACATTGGTATTTATATTGACGGTAATCATATAAATATTGAGCTGGGAAG
GCCTTGGGTTTCGGAAGTCTTGAATGCCTTAATATTTTTTAAAATATTTAGCTTGTTCCT
TTCAGATATTGATTTGGCCTTCAGCATATCTTTAGATTTTGAAGTATATTCTTCAGTAAT
AATTTGGCTAAGTCGGATATTATTGTAGTCGCTCGCTTTCTCATTTGAGTAGAACAATCT
TATAGCATCGTTGGGAATATTATTTATTTCGGAAGGCAAAACAATTCTCTGTTGAATAAG
CAGCTTGTCCGTGTCAGTCATTTTCCTTCTGACATATTATTTAATGCGATGGCAAAGGCG
CAATCCTCACGTTGCCGCATTATTTCGGTCAATTCAAAATATTGAAATAAATCCCAAAGT
GGTGCTCCCAAAATTATGCTATATGGGTCTCTCGAGTTTGGAGCAAAAATCCATCTATCG
CCAACTGGTGGAAGCTGCTTTAGATCACCAAATGCCAATATTGAAATTCCGCCAAAGTAT
GTATTATTTCTAAAAATTTGCTTTAGACGAAGATCCAAGTACGACAACATTTTTGCACCC
ACCATTGAAATTTCATCAATAATAATAAGCTTTAAGTCTATAAGCTTTGAGTGCATAGTG
TTGATTGCGTCGTTGCTAAGGGGTCTTAATTCCATTGAATATTGGTTAACAGGCAAAGAG
AACACGGAATGGAGAGTGAGTCCACCAATTCCAAAGGCTGCTTTGCCAGTTGGGGCACAC
AGCAATATCTTTGCAGAATCAGAGTCAAAACCAACTCTGGTGTTAAATCTTAAAGTTAGT
GACTGATATATAGTTGATATCAGCCTACTTTTTCCAACACCCGCCCCACCTCCAACGTAT
TCATAAAAATATTATGCATAAAGTGAGCGTAATATTGTCGTTGTTTACTATTAAATGATC
GCACCATTAAATTAAGCTCATTTTCTGGAACTTGTGCAGGTAATTTAATCATTCGGATTG
CATTTTCATCACAGTTGCCTTCATGCACATTATCTTCAAATACGTTAATGTTTCAAGCAA
CTTCTGATACTGCAAAACCCCTGAATTCTTCACCAAGCAACTGAGATGCTGAAATTTCTT
GTCCATCATTATTGTCATTGTTGACTTCTTGGATCTCAGCTAAGACTTCTTGAAAATGAG
CCTCATCCAAATATTCATATCGTTTTCTATTTGATTCGATGATTTGAAATTGTGCATTGA
ACGTTTGCTCATAATCGGTGCTAAGAATATCCACTTGCTCATTTCGCCAAGGGAAAAAGA
GCATTACAAGTTCTCGAAAATAATAGATCGGGATATATTTATGCTATACCTCTCCACCGA
AAAATAGAGAGTGCCTACGTTCTCTCAAAATTCCTGATCTATTTTTGAGTACCATGGGAA
TCCCGTCATTGGCATTGTCCTCCCGCTCTTCATCATAATTTCCCTCCTCGTAGTCTCCTG
TTAAATGGGCATTTAGCGACTTAGAATATTTAAATTTGGCAGCAAAGTCAGCTAGGCACA
AATTATTTAATTCGTCCGGTCTTTGAACATAATGATCTAGAAAGTTTGGTAAGAAATAAT
CTTTTGAATCTGAAGATACTGTTTCTAAATCTCTCTGGGCTTTCACCATACCAACTCTTT
GATCAGGATGCGAAGTGTTTACAAAAATCTCGCCATGGCTACATCCTGACATACGGAGTC
CAAGGATGTTGTATGAAGCCTCCAGCGCAGATATTTCTGTTCCATTGATGAACTTATTGC
CGATATGTTGTAGTTTTTGCTTAACTGAATTGTTATTACTACTTATCTCGCCCATGGCTT
CTCGCAATAATTGAGAAACCCCTCTATTCGATTTGTTTATGTAGTTTATTATATAACTTC
AACAAGCAAACGCATCTAGTATGTATTGAATATCCATGTTGGCTCTATATAGCTTCAAAT
ATCTTTATTATATGCATTCACCATTTTGTCACATATTTTCTACGCAAAATATTTGCGGCT
TTTAAACTCGATCTCGTGCAAATTATATCCAATATAATAAAACTATCAAAATTATTTAAG
CTTAAGGCTTCAGCGCCCGAAACTGAACTATCCAGTAGCTCTTTGATTTTCTTCCACATG
TCTTGATGCCTTCTCAGATTTGAATCTTCCTCTTCTAGG
>dvir_652
TAACCTGGCCGTTCCTGGGCAATTAAAGCAACTCGTGACCTCCGGCAGTGGCCAGGTATC
CCCTGGGTAGGCGCTGCACACCCGTGACGCGCCTAGCTAATACGAGAAGGCGACTAAGAC
TGAGACCAGTAACGTCTTAGGTTGCAAACTCTGGACAACCCTACACGACAAGACGACCCC
TGGGCTGACGGCTGACAGTATTCTAGCATCTCAGTAAGCGGAGTGAAATCTGGCCGAAAT
GACTGCTAGGTTAATGCTGTTACCGCCCCCGTCCCGTTAAAACATGGCAAATCTCCTAGC
ACGCTCCTCGAATCGTCGCCATTTAGTTGGCAGTATAGGTTCAGATGTGATATTCCTGAT
TAACGCGGATCTGGCTCTGAACACCCGACCCCATGAAGGCGGGTGTCAACCCTCGCATGG
CCTCACTGCTTGCAAAGACAACCATGAGATCTAAACGCGACTGTACAACGACCAAGGACA
ACGGCTTAGGAGTTGGGACCCAATAAAATGAGTACCAATGAAACCCCACAAATGAAGGAG
AGCTGTGATGCTTTTGCAAAGAGCAGCAGAATGGCGAGATCACCACTAGGTGTTCCAACA
GCCGCCCCGACAGAGACGAACTCAGAACGGGAGCCAACGACGGCAAACCAGAGCAGCTCA
GCACTACGAGAACTCGGGCAGGAGATCTCAAAGCTGGTAGTCATGCTCAAAGATGGAAAG
CTCCATCCACCAGCCAATGCGACCGGTAGCCAGGCTACCGTATCAACGGCGCAGGAGACA
CCGAGCCAAAGCGGATGGCGACAAGTGGAAGGAGGTCACATACAAGAAAAGGAAGGAGGT
CACCAGGAAAAACAGCAAGGGATTGCTCAAGGAAAAGGCGCGACCGGATGCTATAGTCAT
CTCGGCAAAAGGCGAAGCGAGCTACTCAGAGATACTGAGGAAAGTAAAGCACGAAAAACT
GGGCGAGCTCGGAAAAGCGGTGACAAGAATGAGGACACAAAAAGGAGACCTCAGCTTAAC
AACTCGGGAGAGAATACCATAGCATTTGGAAACCTGGTAGGCGAAACGTTAGGCGAAAAG
GCAGAGGTCCGGACGCTGTCCCACCGAGTGACCGTTGAGTGCAAGGACCTGGACGAGATC
ACGACCGAGAGGATATCGAGGCGCTGAGGGGTCAAATCCAAATACTGGACATAGCCCCTG
AGAATATCAGCTCCGAAAGGCGTACGGCCAAACACAGACGGCGACGATAAGACTGCCAGC
GGGAAGCGCGAAAAAGGCCCTTTCAGTAGGTTTCCTGAAAGTAGGCTGGGTTAACTCAAG
AATCCGCGAACGGATAAACATCACCAGATGTTTCAGATGCCTCGAGTTTGGACATCTAGC
AAGACACTGCAAAAGTGATCTAGACAGATCGAATCTGTGCCGACGATGCGGAGGAAAGGA
CCATCTGGCTAAGGACTGCAAACAAGAGCCACAGTGCATGCTCTGTAAGGACAGGAATGC
CGACTCCAAACACATTGCCGGCAGCGGCAGATGCCCCGTGTTTAGGAGCGCCCTGGCCAA
CAGAAAATGAAGTGGACACAGCTGAACCTCAACCACTGCGAGGCTGCTCAGGCCCTGCTG
ACACAATCAATACGGGAGAGAAATACGGACGTCGCAATAATCTGCGAGCCATACAAGCCT
ATCGCTGGAAGTGGGGCGGACATTTGGTACGCACCCACAAGCTGGAAACTGCGGAATTTC
AGACCATGGAAGAAATATCAGAGACGCAAGAGAGCTCCTCTCGTCATAGCCGGAGACTTT
AACGCCTGGGCCGTGGAATGGGGAAGCAAGGAAACTAACGCGAGAGGGACCACCCTGCTA
GAAGAGTTCGCGGGGCCTTGCAAACGACGGGCAGGAGCTCACGTACTGCAAGGCCGGTAG
AGGCTCTATTATAGACCTTACCCTGCTCAGCAGCTCACTTTATAGGCTAACTACATGGAA
AGTCAGTAATGAATTCACATTCAGCGACCACCGAGCAGTGCATTTCGAGATCCACGGGAG
AGGACGGAGAAAACAGCAGCCCAAAACAACAGGCCCCAAATGGAAGGACAACAGCCTAGA
CGAGGAAACCTACACGGACTCCTTACGTCATGCTCAATGGACTTGGGCCACGGAGTTAGC
AGACGACATGGCGCGGCAGCTCATGGGAAACATCTCGAACGCGTTGCGACTTATCCATGC
CCAGGAGGATGCCAAACAGAAGAGGAGCACCTTGCTACTGGTGGAATGAGCAAATCAGCG
ACCTAAGGAAGGCCTGCCTGCGTGCTAGAAGGCGCTCTCAGCGTGCCCGAGGCCACCCAG
ACTTTGCATCTAGGCTGGAACTCCTGCGGGCAGCCAAGCGAGACCTCAAGAGAAGCATTA
AACAAAGCAAATCTAGCTGCTTCCAGAAAATATGCGATGAGGCCGATGTTAACCCGTGGG
GCACGGCATACAAGATCGTCACGAAGAAGATCCGCAGCTAGGGAACAACCCAGGTGACCT
GCCCTACCGCACTTGCCACTATAGTGGAGACACTGTTCCCCCAACACCCACGACTGGAAG
TAGCCAACCCCTCACTGAGCACGGAGCTAGTGCAGCAGGTGTCGGCAGACGACGTGTTAG
CGGCAAGCAAAAAACTAGGCGACAAAAAGGCTCCATGACCAGATGGGGTGCCAAACAAGG
CGCTAAAGTTAGCTATGTTAACAAAACCAGACGCCTTCGCCGAGACATATACTAGATGTC
TACAGGATTGTGTATTCCCTAAGAGATGGAAGCGACAGAAACTAATCCTTCTACCGAAAG
GGGACAAGCCAATAGAGGAACCCTCGGGATACAGGCCAATCTGCCTACTGGACACGGCGG
GAAAGGTACTGGAAAGGATTGTGTATGACCGACTACTTAGTGTCATCGAAGAGAAAGAGG
CCCTGTCCAAACAGCAATATGGATTTCGCAAGGCAATGTCTGCGGTCGATGCAATTAAGG
CGGTGGTAGATGTTGCCGCTAAAGCAATAGAGGGAACCAGATGGAGGTGGGGAGACAAGG
AGTATTGCGCGGTGATTACGTTGGACATCCGCAATGCCTTTAACTCAGCAAGCTGGTCTC
GTATACTGGAAGCCTTGGACCGAATAGAGATACCGTCCTCCCTTTTCCGTATAATATCCA
ACTACCTCTCCAATCGGGTATTGAGTTATGATACGGATGACGGTGCTAGGAGTTACACGG
TCTCAGCAGGGGAACATAATGTACGACGAGTTGCTCAGAGTGTAATTGCCCCAGTGATGC
ACATAGGATTCACGGATGACCTAGCTCTAGTATTGGTGGGCAAAGAAATAGAAGACGTGG
AAGCGGCAGCGAATGCAGCCATAAGGATCGTGGCCAGCTGGATGCGTGGCGCTAGCCTGG
AGCTTGCAGGCCATAAAACAGAGGCGGTCCTCATCACAAGCCGCAAAATGTCGAGTTTGC
TAGATTACAGGTAGACAGCGTTAGTAAAGAGTCAAAAAACAACAGGATAACAGGCTTAGC
TTTCGACCGCACGTGGAGTACGTAAGCCGGAAAACAGCCATAATGCAGGCG
>dvir_979
TTTTGGTAGCAAACCGGTGCTGTATCATTTGTATCACTTGGGCTTAGCCGTTTCTCAGGC
TCTAAAATAGATGTACTTGTTGGGCTGAGTGGCTTCATATTTGCTTCCTCAAGCAAAATT
TTCATTGGGCTTATAATAGATTCTGAAACTAATTCATTATTTTCACCAATTGGGCTTTTT
AGTGATGGTATGATGACTCCCGCTTGCGACTCTTCTATAGATTCCAAGCTATCTATTTGA
GGGCTAAGTTTTGTAATGGATTCTTTTATATTAATGTCGTCTTGAACTGTTTTAATATTG
TCCTCGGCTCGCTCATTTACATTAACATTATATTCGGTAATATTATTGTTATCTATTTGA
GTTTGAAGCTCTGAAGTTTTGTCACCCGCATCTGTTTTTGTATCATTCTGCCGATTCTTT
TGTCCATTTGTATTTTCATCTCCATGGTCTTCTAATAGTGGTTATTTAAGGTATCATGAA
CATTTAAGACTGAAAAAAAAAAAACCAAAAAAATTTTAATAATCACCTGCCAGTCATGAT
TGCGGTTTAGGAAGGGGATTCCTATGCAATATCTAAGCACAGGCTCGCTTACCTAAGTTA
TTAGCATTGACAATATTCTCATTGTTACATTTAGCTGAAGTGGTCGCGGTCAGAATTGAT
GGATTCTTAAAAAGAGAAGTTTTAGATTACATTACGTTGTAGTCAATACTACAAAAAAAT
TGAAAGTGGTTTACCTGATCGACTTTATCATAATCACCACTTTCCATAGAAGAATTGGTT
ACTTCTAAAGGTGCATTTTGGTAGCAAACCGGTGCTGTATCATTTGTATCACTTGGGCTT
AGCCGTTTCTCAGGCTCTAAAATAGATGTACTTGTTGGGCTGAGTGGCTTCATATTTGCT
TCCTCAAGCAAAATTTTCATTGGGCTTATAATAGATTCTGAAACTAATTCATTATTTTCA
CCAATTGGGCTTTTTAGTGATGGTATGATGACTCCCGCTTGCGACTCTTTCATAGATTCC
AAGCTATCTATTTGAAGGGGCAAGTTTTGTAATGGGATTCTTTTATATTAATGTCGTCCT
GAACTGTTTTAATATTGTCCTCGGCTTGCTCATTTACCTTAAAATTAATTCCGGAAAATT
ATTTTATCTTTTTTAGTTTTAAATTCTAAGTTTTTTCCCCC
>dvir_912
AAATTTACATGTAGCTTCTAGAATAGAATATATACGAACAATACCTTCTCAAAGCTTCTA
AAATATTCTTTGGTAACGAAAATAACTTGGTGGCAGAAGAGCAACAAAAAAAGTTTAAAT
GCAGTTTTCTTTATTCATTCATTATTTTTACTTCACAAAAAAAATATTCAATATGTTTAA
TAGTATAAAAGTTATAAAGACAAAAAATTGCACGTGTACTATTCTAGGACTTAAGCTGCA
TACGATATGCAAAATAAGGTAACAGAGTTTCTGAGATTTTTTTTTAAATTTGCTTAATAC
GTGGTAAGATAGTGTTTCAAAATGCCTAAAATTTATTTAAGCATTGGGGAAGGGCAGCTA
ATTTTAAATAGAATATTCGTACAAGCTTAGATAACAGAGTTTCATAATAAATGTTTGTGC
GACGCGCTGATCACTGGTAGCACTAAAGATAAGTCAAAATAAGTTAGTAGGTGTTGTAGA
TTACAAATATAACGCTGGTTTTGGGTTTTTTTGGTTTTGGGTTGGCTTGTGGATAATAGT
GTAATAATGCGTTAACAGCTTGTACTTTCGTTAAAAATGCTCATAAAAGTGGTTGTATAA
TGATATGTCGACATACATATTTTCAGCTTGTACCTAATCATTTTAGTGGTATACGCCAGT
ATATAACCATAGAGCTATGTAGGCCCCATTTTTATATACTCTAATGCTGTATATGAATTT
ACTTCTCCTACCCCTTAAACTACAAATATTATTTAGCTAGATGGCAAACTAGGTCAATTT
ATCTGACTGCTATTCTAGCTGTCTTAAAACGAACGAAATATGAATTTTACAATAGGTAAA
TAATCTATAATGATTTTGTGAAAATGTATGTTGCAGACAATAAGGTGTCTCCAGCCCCAT
AAAGTATATGAACGTTAATTTAGAAACCTGTAAGGTTTACAAACATGCATTTTCGAATAT
TGTTGTTTCTAGTGCCCGCACAGTGTTAGTTTGCTTAATAAACGATAACTTATTCTCTAT
CAATATTGGGGGGGTTTTTTTTTTGAGCATTATAAAGCTAGAGACATTATTCAGACTGTC
GTTTAGTGTACGCAGAT
>dvir_869
GGCTTTGCCGAGGGGGCATGGGGCATTTCAACTTCATTTGAGCCTTCAAGGTCCTGTAAT
CGACGAAATTAATTTCATCCCCGTGTGCCACTGGTCGACAAATCTCGCTCGCGCAGTGCT
CGTACAAAAGATGCCAACTCTTCTGTGAATTGCTTCGCAACAGCAATCGCAATGTTAGCT
CAAGTTGTGAAATTCGATGGTGAAATTGTGAAATTCACCAACACATGCGTACATACAGGG
CTTCTATCTGTACTTATACACACCGACGCTGCAGGAAACGTATTCCAACTTATGAAAAGT
CTGACGCTAGATCGAGGGAACTATCCCAGCTGCAGTAATCTTTGTCACTTAGACCTTGGG
AACATATCCCACTGCAAACTTCTCACCAGACTTTTATGCGTTTCTTCTCTGCATGTGTTT
GTATATGCGTGTAGGCGAACACGGCATATCTATGTACATACATAGATCTATCTACCCACT
TCTGAACTGTAAGAATCGGTCAGGTCGACTGAGTGAGATACGCTTATACAAACATAAGTA
AAGATAGAATAGTTTAATGCGTTAACTTCACAAAGATTTGCTTATCTCTTAGATTCTTAA
TAAGCGTCCGTCCTCCTTCTTTATTGGCTTGCTGCTTTTTCTCTAGTGATGCTTAACTCG
ATACTTCTTGCCTAATTATCGATTCGCTGTGAATGGCAATGGGTTGAGATTGCCAGACGC
TTACATTCGGCTTTCCTAATATTCGAAGCGTCCTCGCGAGATGAGTTTACTTGGTCATCA
ACGGAGTCTTCATCCTCGTCGGACTCCTCTGTTGGTAACTGTCATTGTTTGATTTTATCT
GAAGAATACACCGATTTA
>dvir_889
TTTACCGGGCAAAGGAACAAAGACCAAAATACCGAACACTGGACTCGACGAAATTCTCCA
GTTAGACAAGGAGCAATTGGTAATACTTCGCGTCGATCGACACGCAGACAAGACCCAGTC
TACCGGGCAAACAAACAAAGACAAAATACTGTAGACCACTCGACTCGACGAGCTAATTCT
CCAGTTAGACAACAGGAGCAATTGGCTAATACTTCGCGTCGATCGACACGCAGACAAGAC
CCAGTCTACCGGGCAAACGAACAAAGACAAAATACTGTAGACCACTCGACTCGACGAGCT
AATTCTCCAGTTAGACAACAGGAGCAATTGGCTAATACTTCGCGTCGATCGACACGCAGA
CAAGACCCAGTCTACCGGGCAAACGAACAAAGACAAAATACTGTAGACCACTCGACTCGA
CGAGCTAATTCTCCAGTTAGAGAACAGGAGCAATTGGCTAATACTTCGCGTCGATCGACA
CGCAGACAAGACCCAGTCTACCGGGCAAACGAACAAAGACAAAATACTGTAGACCACTCG
ACTCGACGAGCTAATTCTCCAGTTAGACAACAGGAGCAATTGGCTAATACTTCGCGTCGA
TCGACACGCAGACAAGACCCAGTCTACCGGGCAAACGAACAAAGACAAAATACTGTAGAC
CACTCGACTCGACGAGCTAATTCTCCAGTTAGACAACAGGAGCAATTGGCTAATACTTCG
CGTCGATCGACACGCAGACAAGACCCAGTCTACCGGGCAAACGGGAGCAATTGGCTAATA
CTTCGCGTCGATCGACACGCAGACAAGACCAACAAAGACAAAATACTGTAGACCACTCGA
CTCGACGAGCTAATTCCTCCAGTTAGACAACAGGAGCAATTGGCTAATACTTCGCGTCGA
TCGACACGCAGACAAGACCCAGTCTACCGGGCAAACGAACAAAGACAAAATACTGTAGAC
CACTCGACTCGACGAGCTAATTCTCCAGTTAGAGAACAGGAGCAATTGGCTAATACTTCG
TCGATCGACACCGCAAACAAGACCCAGTCTACCGGGGCAAAAAAAAAAAAAACAAAAT
>dvir_948
TATTTGTGCATTGCACAAATTGCTTTTTGAAGATGAAGGTGACAGGAATAACAGACGCCG
TCTGCGTGAATTTAGTGGTTTTAAATATAATGAAAACGACGCAACATTTTTGGCGAAAAG
CATATACATAAAAGAAAAATTGTCTGAGCATGACCTTGTATCGATTTGCACAGTTTTGGG
AAAAATCACAGCGTTGAAAACATTCCGTTACATATTTTTCGAAATTTGCTCGCCGGACAA
CTGCCTCGGCACAACAATAATGCAAACAAGGGAAGCAGCGACGAAGAAAATAAAGACCTT
GAGAGCTGCGCGCACGGATTTGACGATTTCGCACACGACGAAGAGGAAGTAGCAGAAGAA
GCAACGGTTGAAAACATACGAGCAGGCGCAGCGCGAAACACAAAGCGAAACGACGATTGC
CGACAACGCGTCAACGAATTGCAGCACAACGCTTTGCTATAAGTTTCCGCGACGTGGAAG
GGTCCGTTCGAGTATTTGATGGTTAGTGAA
>dvir_923
ATTATTATTATTATTAGTATTAGTATTAGTATTAGTATTAGTATTAGTATTAGTATTAGT
ATTAGTATTAGTATTAGTATTAGTATTAGTATTAGTATTAGTATTATTATTAGTATTAGT
ATTAGTATTAGTATTAGTATTAGTATTAGTATTAGTATTAGTATTAGTATTAGTATTAGT
ATTAGTATTAGTATTAGTATTAGTATTAGTATTAGTATTAGTATTAGTATTAGTATTAGT
ATTAGTATTAGTATTAGTATTAGTATTAGTATTAGTAATTAAGTAT
>dvir_886
GTGTGTGTGTGTGTGTGTGTGTGTGTGTGTGTGTATGCATGCATGTATGTATGTATTTAT
GTATATATGTATGCATGCATGTTTGTTTTCTAATACCAAACGCAGACCAAGCTTATTTGT
CGCTGTGCTGCAAATTTAAATAAAACGAATTTCTACCAAGTGCTCTCCTCCTCGATTCTC
AAGAATTCAAGTAGGCTCTGCAGTTTTTCATGCTTAGCTAGTAGTGTAGTGTTTTTTTTT
TTTTTTTTTTTTTTTTTGTTTTTTTAT
>dvir_202
TATTTTAAATTAACACATTTTTCATTTTGTATTTCCAGCCAAATCTGCCACACCCATGGA
CAACATACATATAATCAGCAAATGATCGCTATTCATGGTACCTAGTTGACCTATATATCC
TTGGTTATTCCATATCATGGATATAGTCCTAGCGAACCTAAAGGACCGAGTTCTAGCAAA
ATGCGCAAGAACATGAATATGTATGCTTTTTTTTACAGCCGCCCCCCCCTGGATGGTTTC
TAGTTGACTAGCATATCCTTGGTTATACCATACCATCGATATAGTCCTTGGGAACCTAAA
GGATCAGATCCCTGCAAAATGTGCATTGAAATGGTCCAAAAACATGTATGCTTTTTCTTT
CAGGAGCCCTTTTACATTAGCTGCAGCTGCAGCTGTTGTTTAACAGCCGGCTTACAGCAC
TCATTTTACATAAACTGCTACTTAACAGCACTCATTTTAAATGAGTTACATTTTTGCCCC
TTAATGCTATGCAATGAAAATTTTTTATTCAAAGATACTCGTCGACCTTCTGGGCATTTC
TGTTCGCCTGGTATTTCAGTGGAATTTTAGTGCAAATTTGGGACCCAGCCGCCGACCAGG
GCGCCCCTTTCGGGTATGCAATGAAATATTTTCGCCGCCTCAAAAATATTTTTTGTCGAC
CTTCTGGGCATTTCTGTTCGCCTGGTATTTTTGCAAAATTTTAAGAAAAATCTCGGCAGC
CGGG
>dvir_807
CTTAATAGCTTTCACTTTATCGGGTGGGGACTGAATCCCGCCTCTGCACACCGTAAATAC
CAAATATTTCACGCTTTTTTGGAAAAACTTGGATTTTTCTTGAGACACTCGTATGCCAGC
ACCCCTAAGGTTTCTCAAGACCCACTCAATGTCCCTGATATGGTCTTCTTTGGACTTGGA
GAAGATTATTACGTCATCAACGTAAACATAACATATCTTACCAATTTGTTCGCGGAGGAC
ATCATCAATGGCTCGTTGATAAATACTTGGGGCATTTTTCAGCTCGAAAGGGAGTCTACA
AAGCTCATACTTCCCGTTGTTAATAGAGAAAGCTGTCTTTTTCCTGTCTCTTTCAGCCAA
TTTAATTTGGAGAAACCCTGACTTGAGGTGTACCGTAGTGAAATAATGAGCCTCGCCCAA
GTTTGACAATATAGTCGAAATGGATGGGATAGGGTATTTGTCATCGGTTGTCTTCTGATT
TAGTTTCCTAAAATCAATAACCAGACTTCTGTTTGTGCCCCGCTTCGTCGATCCTTTTTT
TGTCGACAACCTATAACGGGTTAATTTAAGGGGACTTTGACGGTCGTATTATGCCATTCG
CTAGAAATTGTGTAACCTCTGCATTGACAAAGTCGGACACGCCCTTTGGATACGGATAAA
GTTTTGAGTAAACCGGTTCGTCATCCGTTGGTATAGTGGCAACCGTATTTATGTTGTACG
GCAGGGATTCGTTAACGTCCGCAAATGCTTTTACCATTTTGTTGATCATACTATCAAAGG
TGGATCTGACAGCAGGAGGGACCTCCGTGTCATTAATCCGAATGTGGTTCACCTGTTGAC
ATTTAGTGAACTCAATTTTTTTAATCCCATGGTCATGTTTAATGACGTTGTTTGTCAAAT
CTATTAAGGCATTAATCTGTTTTAACAGATCAAGGCCAATTATGCCGTCAAAGTCATTAA
GTGACTCCAACATGAACAAGTGGGACTTTACGCTGAAAAGGTAGATGAGGCATTTCTGCT
CAAACTTAGTGTGGCCGTGAATTGATTTGACTTGAAAAGGGCTGTCAACTGGCACCCAAT
GTGTCAGTTCGGGAAGGGGTTTTCTATAATTTTTCGAGGCCCCTGTGTCTATCAAAAGTC
TGATAACTCAACCTGCAACCATTTGTCTTATAAACGGAAGCAGGGAGCTTCCGCTAAAAA
ATTACAACTTTC
>dvir_529
GCACCAAAAATAAATTATTGAACTTAACCTAAAAATTATTTTGACCTACAGAGCATACGT
CCGTTGACTTGGACTGACGCTCACAGACTTCAACATATGTCGCAAATTCCGCTGTTACTA
AGCGTGCAAATTCAAAGCTCAATAGAATTACGAAATACAAGAAAATAAGATAACTTAAAG
TAACAGGACTGAATGCTCGAGCGCTTGAGAGAGCCACTAAATTCAACTCAACTCAACCGT
GATAGCGCGTGATCTATTGAGTGATAAGACATTACTGAAATGCGGCTGATCTAAGCGCAG
GTGCATTTTCGTTAATCGCTCTTTTCATGCGCTCTCTTATAATATCCGCTATTAGGCTGG
CGCGATTGCTCTTGCTGATAGGCTGTAGCCCAATCCCCCCTTCGATAATTGCAGCATTCA
TCATCAAATTTACGTCCCGCAAAGCATATGTCAGATTCTCGGGGCTTGGTACTTAAGCGT
TAACTTGAA
>dvir_586
ATTTAAAGCAGAAAACTTATTTTAAACTATGTTTTACACAATGCCAAAAACAAATCCGTC
TTCTACGAATTTGTTGGAGGTGGTGCGGGTGTCGGAAAGAGCCGACTTATTTTAGCTCAT
TTTCAATCTTTGTCCGTTATGTACAATAGTAGGCCAGGAAGTGATCCAAATTCTCCTAAA
ATAATATTGTGTGCTCCACAGGTAAGCTGCTTTCGGAATCAGTGGCTCAAACTGCATCCA
TGTTTTCCTTACCAGTAAATCAATCTGGTTCCGATTTGAGGGCTTTAAGTAATGATTTAG
TAAATACTTTGCATTCAAGGTTAATCGACCTTAAACTAATTATTATAGATGAAATATCTA
TGGTAGGCTCCAAAATGTTTTCCCAGTTGGACTCCCGTTTAAAACAAATTTTCTTCTCCA
TTCGGTGGTATTTCTGTCATAGTTTTCGGGGATCTACGACAATTATCTCCAGTAGGTCCG
TTGCATTTTCGAATCCAACTTAATGATCCCTACAGTGCAATTTATGCTTCATTGCTGTGG
GACCTTTTCAAGTATTTTGAACTCAAAGAAATAATGCGTCAACGGGAGGACCAACCGTTT
GCTTCTGCTTTAAATAATATGGCATCGGGAAACATGACAGCCGATGATATTAGTCTTGTC
CGATCTCGCATTTGTCAGCAATCGGATGTGCCCGATGATGCCATTCATCTATTTAGTACA
AATGCGGCGACAGATAGTTATAACACGATAAAGCTAAACTCAATTCCGACTGATCAATTT
ATTTCTACCGCTGATGATTTTATAACTGCGGCTTGTAGACAGAGAATATATGATTACGGT
CAATGTAGATACGGGGGAGGGATTAGTTAATGGGGGCAACAGGCATGGCTAATGCAAATA
GATTTCGATGCATCCAGCACTCCCATTATTTTATGGATGAAATTTTCAGATGA
>dvir_572
AGGGTAGAATGCCTCAGCATATATTATTAGATTGCTGCATCTGCTAAGAAAACACCTCAT
ATCAATCGGTCATGACCGCTTTTTGGGTTGTTTGGGAGTCAAAATACTTTATATGCAAAT
GATATATTGTTACTGAAGCCTAGCACTTTTTATCAGAGTGAGGAGATCACTACAGCACCC
TAACATATAAATCATATTAGTGTTCTGGATATAGGCAAAAAAGAGAGCCAATCTCCCGCG
ATAAGAGGGAAAGTATAGAAAACAAATACAGAATCGATTTCGAGCAGACCTCAAAGAAAG
CAGGGAACCACCACAATGTAGGCTGACTTTAGCACAGATTAGAAGTAATCACCCGCAATA
ATAAACGCTACGCCGATTTTCTGGATTAGCGGTGAAAGATTTTAAGCAATTTGTTGATAA
TATTAAATCTTAAAATTGTACCTAAATCTCTGTAAAACAAAAAGAAGAATATTAATCCAC
CAAATGCGAAACTAAGGGAGAGCCAAGGTTTGAAGCTTTTTATTGATTATAGTAGATCGC
TCAAAAAGACTCTCGAATAAACTTCAGGCAAGAGAGCCATGACAAAACCGTGCCGGAGGT
AGCCGACAGTGCATCGTCGTCAGTGGAGTGTAGCCGCACCACTAACTCAGGTTGTAATTT
TCCCTCGTAGTGCTATTTCTCCTGACTGTCCTAGCGGACTGGCTGAACGCACTGTTGCCG
CATCTAACACCATGGAAAGTTAAAATTCTGGAGGCACTACCAGAGGAAATAAATACCCGG
ACTCACATTTTTGCCAGCTACTGCCCAGCGTCTGAAAAGGACAAGAAGACCTTTCGACTG
TTAATTAACGAGTTCTCTACAGAGAGCAGAGGCTGTTACAATCGCCATGGGCCTGCTAAG
AAACCAGAAATTAATATTTGAACTTTGCTTGGGTAAAAAAGACTGCAGCACAGTGTGGCG
AGCTCCGTCGCCGAAAAGGCGCTTATATTAAATAAACGAGTCGCTTATACAGCCCTTGTA
TATATATGAAATCAATTTTCCACTGGAATCACTTTGCCCAAAATTCAAGCAACAAATTTG
AGACCCATTAAAGGTGCACACAAAAGATCCGGACGGTTAATCGATATATCCCCTGGTGGA
ATAACACTACAACATTCTATAACCTCTATAACAAAGATCTAAGAAGAACCACTGTGGAAG
AATCAAAAGGCAATTGACAGATATTGCTCAAAAGGGATATGTACACTTAAGAAGCCAGAA
GGTAAACAAATGAAGGCAAACTGCTGGAAACTCATTTTCCGG
>dvir_754
GGACCCTGGCCCTTTTTTTCAGGGACCAACATAGCCGGCCACCTGGACCCTGGCCCTCTT
GTCCCGGACCTCCATATCCGGCTTTCCTGGTCCAGGTCCGCCTCGACCACCTGGACCCTG
GCCCTCCTGTCCTGGACCACCATAGCCGGCTTGGCCTGGCACAGGTCCGCCTCGACCGCC
TGGACCCTGGCCCTCTTGCCCTGGACCTCCATATCCGGCTTGTCCTGGCCCAGGTCCACC
TCGACCACCTGGACCCTGACCTTCCCTTCCAGGACCACCATATCCGGCTTGTCCTGGCCC
AGGTCCGCCTCGACCGCCTGGACCCTGGCCTTCTTGCCCTGGACCTCCATATCCGGCTTG
TCCTGGCCCAGGTCCGCCTCGACCGCCTGGACCCTGACCCTCTTTTCCAGGACCTCCATA
TCCGGCCTGTCCTGGCCCAGGTCCGCCTCGACCGCCTGGACCCTGGCCCTCCTGTCCTGG
ACCACCATATCCGG
>dvir_1027
ATTATATATGTGCGAAAATTGTTCAAATTACCTAAACGTGGAAGTCCTATCGTAAATCAA
TTTTTAATCTATGTAAACAAATTAAAATATGTTGTTTTATGTTTTAATATTATTTTATTT
AATATTATTTACATTTATGACAGAAGCGCAAATACATTTAGTTGTATATTCGCAAAATAA
ATATCTACACTTACGCATAAGTATATATGCTTTTAGTTATACAACTGTAATATGAAACTA
TTGTATTATTGATTCGATAAATGATCTTTTGCATTCAAATGTCGCTGAAAGTGCGCGCAA
TGAAAATATTAATTGAACTTTGAAAGGGAGCTATTGTCAGGCGAGACAAACGAAATTGCC
ATTCACTTTTCAACCAACCATCTATTTGTGCGGTCGTCGATTCTCGATTGCGATTCAGCG
GAACAACACGAGAGCCTTTAGAGAGAGTCTCGCAAAATGCTCACAAAGAGCTCGCATGTG
AGCAGAAAACGAATGGGATATTTTTCTTTTTCGCTAATCACTTGCACACGAGCGTTGCAG
TCAGATCCTTGCGATAAAAATGCGTGTACAGTAGAGAGAAGTTTTTGTTTCAAAAGTTAA
TTGTGTTCAGAGAGTAAAACATTGTCATGAGAACGAGAGATAAAAACGACGTGGCATTCG
GATGCTGTGTTGTTTTTGTTATTTTTTCCTACTCAGACCATTTTTTGATGGTTGAAAAAT
TCCCTTGTTCTCTTTGCTAGAGAGCTAAGTCTTTAACAAGTGTAAATTAAAAACTAAACT
ATTCCCTTTCAGAGAATAATTAAATCATTTTTGCGACCATTTGTCTGTGAATTATCGGAA
TTGATCACAGAGGGGCATGATATTTCGAGATACGCAATTCAAAATATCTATTAGATCATT
TATTTGCGATGCGCCGGCCCGCGCCTTCATTTGGGTGTGAAATACCACTCTGAGTTTTCC
TCATGCAACTATTGCGGTCAGAAGGGAGAAACTCTTAACAGGGCAAGTAAAATCATGTAA
TCCTCCAATCAACCAAAGCACCACAAAATACAAAGCAAATTCATTCCTGAAAATTTGTGA
TTGATTTTGTACATCAGTTTCCACTAGATTATATGCACGTAGTTTGTCTTGGCGTGACAA
AATCAGTTTTAGTGGGTTTAGTGAGAGGACATTCCTTTTCTTTGAAAAGACAGTAACTAA
CCTCGCTTAATAATAAACCAATACGCATCTTACCAAGAGAATTCAATAGAGAAGTTAGAT
CTCTAGACAATCTGGACAGATGTAAGGCAACGGAGTTT
>dvir_840
TTCTTCTACGCTGCAGTTGCGAATGCGGGACACTATAGTAACTCAAAAACATCCGAACAA
ACAAAAACAAAAACACTAGTCCAAATCACAACAAACCAACCAAAGATAACACAATGCCTT
ATGCTAATAAAGAAACAACAACAACAACACCACTGAACACCTCCTCCACGCCGCTGACTT
ATCAGCAAAATCAACAGAAAAACAACACAAACAGAACATTCGATGATGACTACGAGAGTC
TTGGCCTCTCGCCTAAAACTACTCAATTCCTAAAACAACTTAAATCTAACAAAAATAAAA
ATAATTCTAATTCAAATATCCTAACTAATATCACATATCAGATGATCCTATGGATGATTC
TGATATATAAACTGAACTTAACTTTTTCCATTGCATATAATATCCACTTTATCTCTTCCA
ATGACCCTTAAGATTCTACAATGGAACATAAACGGATACTTCAACAATAACATTGAACTT
TCATTATTAATTAAACAAGCCAATCCAGATATTATATGCCTACAAGAGACTAATCTTAAA
TTTAATAATTCTCAAGTTGCAACCCCCAAACCATTTATTGGTTATTTTTTCAACAATTCT
TCCATTCTCCATGCGAAGCATGGCGTTGGTATACTTATACGGCAAAACATCCCACACAAA
ACTATCAATTTGATCTCACCCACTTGCTCCATGGGCAGCTTTTATCCCACCCGAATATAA
TAATATTTAATTCTTATATACCCCCCAACCAAAGACTATTAGCTACAGATTTAATAAATA
TTATAGAGTCAGCCCAAAACCTATAGTTTTTGTGGGGACTTTAACGCTTGGAGTCCGCTT
TGGGGGTCCTGCTCCCGGAACCCCAAAGGTTATCAAGTTGAAGATCTTATAGTCAAAACA
AACTTAGCCATTCTAAATGACGGCTCTGCCACCCACCATTCTACCCACAACTCCTTTACT
AACATCGACCTAAGTATGGCGTCCGCAACCCTCGCTTCCAATTAGTTCAAAACCGACCAT
GCCACTGGAGTACCTTCCAATCTGTCTGCAAAAATCACTTTCAGTTTCCCTCGGCCAACG
ATCTGAACCTCTTCGCCCATTCACAAACTAATACCAAAAACAGATAATGTACCCTGCTTG
GTTTAGCTCAAGTCTCCAAGATCTGAGAAAACAAAAGCAAGTTCTTTGACACATCTATAA
ATCTTCTCAAACTGTACCAATCTAGTAGCTTACAAAGAAGCAAGAGCCCTGTTTAAAAGA
GAAGCTATTAGGGCAAAACGAGAATCTTTTAGCAGTTTCATCTCTAAAATAAACCCACTT
TCCACAACCAAAAAAAAATGGGCAGATATCAACAAATTAGTAGGGATTTTCCCAGGGCCT
TTTAAATCCATAGATAATAATGTAGAGCTCCAAAATTCAGTAGACATTGGCAATGCATTT
GGCTATGTGGTCCAATTATTCCAGGGATGAAAACTTCTCAAATGCGTATAAAGTTAATAA
GGAAAATCTCAGGCATATCTGCCCAACACATATCCTCAAATGCTAAGTACCTTGAATCTC
AGTTCATAGAATTAGCCCTAAAGGGAAAACTCCTGGGTATGACCGCATCTCGTACAATAT
GGTTCGAAACTTACCAATAGAAGGAAAGAAAAGAATACTAGAAATGTACAACATAATGTA
AGATGGGGGTAACTATCCGCACGCGTGGAAAACGGCTACAACTATCCCAATCCTTAAACC
AAACAAACCTTCCCACGAATTATCATCCTTTTCGTCCCATATCCCTACTCTCCTGCTTGA
GCAAAACACTGGAAAAAATTCTTGCCAAAAGGATCATGTGGTTTATATCCAAAAATAAAC
TTATCAGCCCCAACCAAACTGCATTCAAACAACAGCACAGTACCATTCACTCCCTATTGC
ATATCCATCATTACGCGTCAAATGCCCTTTCAACCAGAAATCATGTAACCATCCTGGCTA
ATAATTTCGAAAGGGCATTTGAGCGCGTTGGAGTGCACACAGTACTGGAGCAACTTTACC
GGTGGGGGGGTGGGTCCTAAAACCTTCAACCTCGTAAAGGCTTTCATGGACAAGCGATCC
ATTTCGTGTTAAAGTTTAAAACACCCTTACCTAAGTTCCTATAAATTACACA
>dvir_508
TTCAACAAATGATTGAGGCCAAGCGGCTGATTAAACGCCACATACAGGCATACCACAACC
CGGCTGCTAGGCAAGCACACAACAGATTAGCCAACAGCATTAGCAGCGAAATCAAGCAGG
CCAAGGCAAGAAGACTTGATGAATTGCTGGAATCTATCGATGCAAGAGATAGATACAGTA
TGCAAAAGTTATGGCGGCTAACGGGGAACATCAAAAGGCAGCCTGCACCTAATTTACCAG
TGAGGAAGCACACTGAGGGAACTGGGGCTTCCCAGTGGTGCAAGACCACCGAAGAAAAAG
CCGAAGCCTTTGCGCAGCACCTTGAACAAAGGTTAAGGCCAATGAACACCACACTGCCCT
CTGACAAGAGCCATATCGAGATGCAATTATCGCTACCGCTAGCCCAAGGTGAACTCAGCT
TCCCTACAGTCACGCTAGGGGAAGTACAAACTATTATCAAAACATTGCAAACAAAAAAGT
CTCCGGGGATTGACCGAATCGATAATCGCACGATCAAGGAACTGCCACAGTCAGCTGTAA
TGTACCTAATGCATTTTTAACCTTTGGACACTTTCCTTACAAGTGGAAATGTGCCAAAAT
AACAATGATTCAAAAGCCAGGCAAGCCTTCTGATCAGCTTGGATCATACAGACCAATAAG
CTTGCTTGCTGGCTTTTCAAAAATCTTTGAACGACTGCTGCTGCGCCGGATGTTCCAATT
GGAGAACATCATCAATGCAATTCCGAGCCACCAATTCGGTTTCAGACGTGAGCATGCTGC
TGAACAACAACTGGGTCGAGTTACGCAGTTTATACTAGAAGCGTATGAAGACAATAAATA
CTGCTCTGCGGTCTATATGGACATACAGGAGGCGTTTGATCGTGTCTGGCATGACGGACT
GCGATTCAAGCTCAAACAACTATTGCCGGAAGTCCTCTACCGAGTTATGAACAGCTATCT
AAGCGAACGCACATTCATTGTGGACTGCTGTGGAGGTACACGTTCCAGCCTAAAAGAAAT
CTGCGCCGGCGTTCCGCAGGGTAGTGTTCTAGGGCCTGTATTGTACACCCTATACACATC
CGACATGCCCCTACCTGCACCGCTACGTCATAAACTGATGCTGGCAACTTATGCAGATGA
CACGGCCATCTTGTCATCGGCAAACTCGCAAGAAGATGCCATTGCCAATTTGGATTTGTT
CCTTACCACCATAACAACATGGACACAAAAGTGGAGCATTAGCATCAACATTACCAAAAC
CAAGCACATAATGCACACTTGGAGAAACTTGCAGATGCCAATTCTTTCCCCAAGAATTTT
GGATCAACGGCTTACCACAGAAGAAAGGATCTCATACCTGGGAGTACAAGTCGATAAAAA
GCTTCTTTTGAGCAGCCACGTCACCACCATTGTCGCCAGGGTTAGAGACAGGGCCAAAAA
GCTGCACTGGTTAATATCAGAAAGGAGCAAGCTGCCATTAAAATGCAAGGTAACACTTTA
TAAGCAGCTCATAGCCCCAATATGGCAGTTCGCACTTCCGGTCTGGGGATCACTTCTATG
CGAAGGCCAATTTGAACGTATTCAAGTTGCGCAAAATAAGATACTGCGAACCATTGCTGG
AGCACCTTGGTACGTGCGGAACCAAAGCATCCACACTGATCTGAAGGTCGTGCCGGTGGA
AAAAGTGTACCAGGATGCTTGCTCCAGGTACTGGGCTCGGCTCAGCAACCACCAGCAACG
AAGAAGCCAAAAATATTGCCCTAAAGCAAGACTCCCACACGTCACCTAGGTGTCAGAAGA
AGATACGCTGAAATGCTTCGGAAACACCTACCTCTGGGTCGCCTAGCACAGCAGCAGCGA
TCAGCAGGTCCAGCAGCAGGAACTACCTTCTCAAGGGCAGTCAGGTCCGCTCCAACGCCC
AACCCAGCCTCAGATACTACCTTGTATTTGACATACAAGAACTGCTTGAGTCAAACAATG
GTGCAGCCCAACAACCTCCAGGATGAACGAAGCAGCCCGTCTCATATGCAGCTGTGCTCA
ACTCTCGCTGCCCCTACAAGGCCAGGAGCCCTCATTCCTCCCAGTCCAGAGACACCAAGC
TCGCATCCAAATCCACAGACGCAGCGGGACGTGGCCACCGGTGCGAATCATGAAGCAGTG
TGCAACACCATGTGCACACTTGCTACACTATTCATTATGGCAGCCAACCTCTATGTACTA
GTACCACAGCGAGGGCCTAAGACTAGGACTATTTGCAGGACACGGCAACTCATCCAATTG
CGAATGGCTGAAAGGCAGATAAAACAAAGATCGCGTTACGCTAACGAACCACTCAGATGG
CTCCATACAACTCGTTGTCAAAGGGTTGCCTACTTACAGAAATTTAGACTGCGACATCCC
ACACAATGGAAAAAGGCCTTGATGCTTCGTTTCTCAAGCACCCATACTAATGGCATCTGG
CGACAGGATCAACAGTGGTCACGCTGGAGACTCCAGCTTATTCAGATGCAACGGCTATCA
GACTGGGTAGCTTCCAGACAATTGGGAATTTTCCCAGTCCTCAAATAATAATTTGACAGC
AATCCCCATGCCAAGGCTGGGCAACTTCACTTGATTTTGTATATAAACACATGCCACTAA
ATTCAATGTAAAAACTCCGGGGTAATAAATGAAAAAAAAAAAACACTC
>dvir_777
CTGCAACTAGGGGTTCTGAAAGAAAAAGCATACATATTTCTGGACCGTTTCCGTGCGCAT
TTTGCAGGAATTTGGTCCTTTAGGTTCACCAGGACTATATCAATGGTATGGTATAACCAA
GGATATATGGGTCAACTAGGTACCATCGAGGGGGGTGGGGTTGTTGCTGGGGGGTGGCTG
AAAGAAAAAGCATTCATATTTTTTGACCATTTCGGTCATTTAGGTTCACCAGGACGATAT
CTTTGGTATGGTAAAACCAAGGATATATGGGTCATCTAGGAACCATGGGTTTTCCGTTCG
CCG
>dvir_1011
TCTAGTTTCATTGTTTATTTCGGATATATCATAATTTGCTAATGGTTCATAATTCAACTT
ATTTATATTAATCATTTGATCGGTACTAGTTGTATTTAGTAAACGGACGAATGCATTTGC
AGTTGTTACGACTGTGTTTGCTGCATATATACCAGGTTGAATTTCCTGGTTCGGAATTAA
AATGCTATCTTCATTTGAAGTTAACTCAATTTTTCGGACAACTTCGGATCTTGCTGGTAA
CACTATTGTATTGTTACCAGAGCTGTAATTTATGGGAACATATATAGGATAGTTTAGATT
GTCTGGTCTTATTATGAGCAGATCTTTTGAAGGTGTGAAATCTAATTGACAATTATATTT
TTTAATAAAATCTATTCCTAAAATTCCATCACACGGTACAGAAAAAGTTGAATCGACAAT
ATGGAAGTTGTGTGGAATTATATATTTAGTTGTTTGTATTTCTAAGGATGTCAGTCCTTT
AGATTGAATTAATCCTTGATTGATTCCCCGAATATTTATTTTGTTGTCCATGGTTTATAT
CATTAAAAGTGTCTGAGTTGTCTTTTAACAGAGATATGTCTGCACCAGTATC
>dvir_552
CAAGTCTTTATTGTATTGAATCTAAAATAGCATTCATTTTGATTAAAACACAGTTAACTT
AGGTGGTATTTCGTCTAGCCTGGTTGGGTCCTCAAACGTTGTAAACTGCCCGAATGGCTT
TTTCGGGGACAATCGCCAAATGCGTCTTCTTTGAGTAAGGCGGCATCGCTCACGTAGGTA
GTCGGTGGGCTCTGGGGCGTCTCCTGTGTCTAGGCTGGAGGAGGTCCTTAAAAGATCTTC
TCTTGGGCCTCCTGACTACACACCTCCCAGCGAGGTCTCTTGCTTCCCGGTTACAGTATC
GCTGCAAGCGTTCATTGTATCGGTTGGCGAATGCTTCGACTTTGCTGCATATAGTCTGTA
TTTTGAAGTCTTTGCCTGGGGGTGCCAACTCATGTAGGTAATCCGGAGTGGGGATGTCTG
CCGTGCACAAATTGTAGAGGAAGGGACCCAGTACGCTGCCTTGAGGGACACCCGCCTTCA
TATTGCGAACCGGAGAGATTGCTGTCCTGACTTTGACTTCGAACTTACGCTCCATTAGAT
AAGAGCGCAAAAGTAGAAAGAAGGGGGCGGGAAGACTCATCTTGATTTTCTGGAGCAATC
CATCAATCCAGACTCGGTCGAAGGCCTGCTTAACGTCTACAAAGACTCCATAGCAATAGT
CTTTGTCGTCGTAAGCCTTAAGAATATGGTTAATCACTCTGTGAACCTGTTCAACAGCGC
CGCCCACCCCTGAACCCAAATGGGTGATCAGGAAGAATGGCCATGTGATCCATAAGCCTA
GCAAGTCGGGCGACAATCAGTCTT
>dvir_961
GTGCTTCAAGGGTCCTGTCTATTTATTCTTCCAGGAGACAGTGTGGGGAATCGAACGGTG
TAAATCGCTCCTCTAAGTGCGTGGCGAAAGTTTCAGCACGTTCCAAGCTCGATCTGGCCC
AGAAACCATCATCTCTTTTTATGGGGCTTTTGCGGACGGGCTGTCTTTTTAAGCTTTTTG
TCAACTGCCAGAGGCTGTATCCCGTGCTAGCATCTGGGCTTGCGTCCATAAGTTTTCTGC
TGAACTGCTGGTTGCTTATGGCCGCGAGGGCTTTCTGGAGCCTGTTGGATATCCTTCTAT
ATATCCTGCTTACTCTTAGGTCAGCGTAGTATGTTGCATCTCCGGTTGCCAAGACATCCC
ATCTGCAGTCAATGATGGGCTCCGGGCAAATTCTGCCCTCCCCTACAGGCTCCGGTGGTT
GCCCACATAAGTCTTGTGTTTCGCATTCCAATGCCCTCGTGCAATAAAATTTTTGTCCTT
GGTTTACTCCCAAGAGGGCAAAAATTTGGTTTGGTCCATGGCA
>dvir_632
TGAGCGAGAGAGCGTGAGCGAGAGAGCGTGAGCGAGAGAGCTGAGCGAGAGAGCGTGAGC
GAGAGAGCGTGAGCGAGAGAGCGTGAGCGAGAGAGCGTGAGCGAGAGACTACAGAGAGCT
ACAAGAGCTGACGGAGAGAGCTGAGCGAGAGAGCGTGAGCGAGAGAGCATGAGCGAGAGA
GCTGAGCTAGAGAGCGTGAGCTAGAGAGCTGAGCGAGAGAGCGTGAGCGAGAGAGCGTGA
GCGAGAGAGCGTGAGCGAGAGAGCGTGAGCGAGAGAGCGTGAGCGAGAGAGCGTGAGCGA
GAGAGCGTGAGCGAGAGAGCGTGAGCGAGAGAGCGTGAGCGAGAGAGCGTGAGCGAGAGA
GCGTGAGCGAGAGAGCGTGAGCGAGAGAGCGTGAGCGAGAGAGCGTGAGCGAGAGAGCGT
GAGCGAGAGAGCGTGAGCGAGAGAGCGTGAGCGAGAGAGCGTGAGCGAGAGAGCGTGAGC
GAGAGAGCGTGAGCGAGAGAGCGTGAGCGAGAGAGCGTGAGCGAGAGAGCGTGAGCGAGA
GAGCGTGAGCGAGAGAGCGTGAGCGAGAGAGCGTGAGCGAGAGAGCGTGAGCGAGAGAGC
GTGAGCGAGAGAGCGTGAGCGAGAGAGCGTGAGCGAGAGAGCGTGAGCGAGAGAGCGTGA
GCGAGAGAGCGTGAGCGAGAGAGCGTGAGCGAGAGAGCGTGAGCGAGAGAGCGTGAGCGA
GAGAGCGTGAGCGAGAGAGCGTGAGCGAGAGAGCGTGACCGAGAGAGCGTGAGCGAGAGA
GCGTGAGCGAGAGAGCGTGAGCGAGAGAGCGTGAGCGAGAGAGCGTGAGCGAGAAGCTGA
GCGAGGA
>dvir_898
AAACCTATGCAAACTTCAAGGAAATCATCCTTAAAAGTCATAAAGACTTATTGCATCCAG
GGATAGAAAAAGTCACAGCCCTTTTTAAAGAAAAATACTATATTTATACCCTGACCACCA
AAAGTTGATACAAAATATCTATAAATGAATGCGAAATATGCAATATATCCAAAACAGAAC
ATAGAAATACTAAACTCTCTTTTCAAACGACTCCAGAAACGTTTAACCCCCGAGAGAAAT
ACGTCATGGATTTTTATATCATTGACAATAGACAGTTTCTATTCGTGCATAGACATTTAC
GCAGCATTAATAGAGAAAACAGCAGAGATTGGCTCGAAACAAAACGAGCAATCCTCCAAA
TTTTCAACCTAATGGGTAAACCAATGAAATTAAAGCAGATAAAGATTCAGCATTCATGTG
CGCAGCACTCCAACTATGGTTACAGTCCGAAAAGGTCCAAATAACTATAACTACTAGCAA
AAATGGAATTTCTGATATTGAGAGATTTCACAAAACAGTTAACGAGAAGTTAAGAATAAT
TAACAGCGAATCCGATCCGGAAAATAAATTAACAAAATTTGAAACGATACTTTATACGTA
TAATCATAACCCCATTCAAGAAAACGGGAAACCTCAAACAAATAGACGATAAGCATTACG
AAAAAACTAATAGAGGTAGAAAAATGATACATTACAAATCTTAAATTAAAAAGAAAA
>dvir_1030
ATATAGAATATAGAATATAGAATATAGAATATAGAATATAGAATATAGAATATAGAATAT
AGAATATAGAATATAGAATATAGAATATACAATATAGAATATAGAATATAGAATATAGAA
TATAGAATATAGAATATAGAATATAGAATATAGAATATAGAATATAGAATATAGAATATA
GAATATAGAATATAGAATATAGAATATAGAATATAGAATATAGAATATAGAATATAGAAT
ATAGAATATAGAATATAGAATATAGAATATAGAATATAGAATATAGAATATAGAATATAG
AATATAGAATATAGAATATAGAATATAGAATATAGAATATAGAATATAGAATATAGAATA
TAGAATATAGAATATAGAATATAGAATATAGAATATAGAATATAGAATATAGAATATAGA
ATATAGAATATAGAATATAGAATATAGAATATAGAATATAGAATATAGAATATAGAATAT
AGAATATAGAATATAGAATATAGAATATAGATATAGAATATAGAATATAGAATATAGAAT
ATAGAA
>dvir_679
TGCTCGTCATCGCTCACACCAACCCCACGATTCGTCACCACATGCTCGTCATCGCCCAAC
ACTGGGCTTCACGAATTCATAAACCACATTGGTCGTTCATGGCCCAACAATTGGCTTCAC
GAACTCATCAACCACATTGCTCGTTCATCGCCCAACACATGGGCTTCACGAATTCATCAA
CCACATTGCTCGTTCATCGCTCAACACTTGGCTTCACGAATTCATCAACCACATTGCTCG
TTCATCGCCCAACACTTGGCTTCACGAATTCATCAACCACATTGCTCGTTCATCGCCCAA
CACTTGGCTTCACGAATTCATCAACCACATTGCTCGTTCATCACCCAACACTTGGCTTCA
CGAATTCATCAACCACATTGCTCGTTCATCGCCCAACACTTGGCTTCACGAATTCATCAA
CCACATTGCTCGTTCATCGCCCAACACTTGGCTTCACGAATTCATCAACCACATTGCTCG
TTCATCGCCCAACACGGGCTTCTGCACGAATTCATCAACCACATTGCTCGTTCATCGCCC
AACACTTGGCTTCACGAATTCATCAACCACATTGCTCGTTCATCGCCCAACACTTGGCTT
CACGAATTCATCAACCACATTGCTCGTTCATCGCCCAACACTTGGCTTCACGAATACATC
AAGCTCTTCTGGAATTTGCACATCCGTAACTTCCGCAAACTTCGTGTGGATATTTGTAAC
GTCTATTGTTCTGTGTAGACTTTAAAACGTGTCTCCGTCCAATACCTCGACCACAAAAAA
GGGCCTTTGAACTTTGGATCTAATTTTGTTTGCTGTCTCTCACTGTTTTTAAGCAAAACA
AAGTCACCCACACAGAACCTAATTAGCTTAGCCATATTTTTATCAAAATTTCAGTTTCAT
AACGAGATAACGCTAACTTATTAGAAACGCTTTCTTTATATAATTAGCACTCAGCTACCG
AATCAATGTAATCGGAAATCTCTCACCATTGACCAGCATACTCGATTGAAGCTCCACTAT
AGCGCAAAGCTCCACTCTTTTTTCCGATATTACTCCAAATCCGGATTCTGCACTTTTTTT
TGGAATTAGTGGACATTTGAGTTCCATACTTTAGCACGCTTGGTCTCTGGTTTCCAGTTT
GATGTAATAACACGCTCTTTCAACATTGAGAATACTTGCAGCTCCGCTTGCAGTTCACGT
CGACTGTATACATGCGTTGTGTATATCATTCGTTGCAAACGCCGGTCGAAATTAGCCATG
TGCCCAAGAACCAGCGCGATAGAAATTTGTTCAGAATTCAAATTACGCAATTTTGTGCAC
AGTGGCAAACTTTCACCGTTGCTTGGACGACTATTAAGAAAATCAAAATAACAGCGGCTG
GCGTCTCCGATGTCTCGTATCGCTGCTCAAACAATTGCCTGAACTGTTGCCAAGTTATTC
CTGGGTAGCATATTTGTGATAACCACTGGGCCGCTGCGCCTTCCAAAGCTTTACTCAACG
CTAATATAAGAGCGCTGTCACTTAACGGTTTTCTTGTAAAATGATGTCGACCGTAGCGCA
CCACTGCGTGGCATCCACCCCAGCAATGTCCGGATTATATTTCGGCAAGCAAATCTCGCT
AGTCTGTTGTAACTCGCTCGCCGGCATCTGTAGCCTCTTAACCAGTTCAAGAAAATTCCG
GTTTTGCTGCTCTAACAACGCGAAGACATTCCTTGAAGAAGTTTGGTTAGGGCCGAATCC
CACTTCTGATGTCGGAGAATTAATGTCATCTCCCTGCGGGTCGTCATTATTGGTCGCTTG
GTCGCACGGATTCTGGTGTTCCATACTCAGTCCTGGCGAATGCAGCGAGTCTTCGTTGCC
TTTGTTGCTCATTATTCTCTTAAATACACACACGTGACCAACTCACGTCACGCCGGAAAC
ACAGGACAGCCACAAGAGAGAGACCAGATCTAGCAACGCATACGAAGCCACACACAGCCT
CAGTTCGCAAACTGAGTCCCCATTCTACCAGAACTAGTATCTACCAGCACATCCCATGGT
CACACCTTAACGTCTCATGCCTATCGAGATGCTACAGTACTTTCCTCTCCGAC
>dvir_954
ACAAAGTAGAAAGTAGAAAGTAGAAAGTAGAAAGTAGAAAGTAGAAAGTAGAAAGTAGAA
AGTACAAAGTAGAAAGTAGAAAGTAGAAAGTAGAAAGTAGAAAGTAGAAAGTAGAAATTA
GAAAGTAGAAAGTAGAAAGTAGAAAGTAGAAAGTAGAAAGTATAAAGTAGAAAGTAGAAA
GTAGAAAGTATAAAGTAGAAAGTAGAAAGTAGAAAGTAGAAAGTAGAAAGTAGAAAGTAG
AAATTATAAAGTAGAAAGTAGAAAGTAGAAAGTAGAAATTAGAAAGTAGAAAGTAGAAAG
TAGAAAGTAGAAAGTAGAAAGTAGAAAGTAGAAAGTAGAAAGTATAAAGTAGAAAGTAGA
AAGTAGAAAGTAGAAAGTAGAAAGTAGAAAGTAGAAATTAGAAAGTAAAAGTAGAAAGTA
GAAAGTAGAAAGTAGAAAGTAGAAAGTAGAAAGTAGAAAGTAGAAAGTAGAAAGTAGAAA
GTAGAAAGTAGAAATTAGAAATTAGAAATTAAAAAGTAGAAAGTAGAAAAAAAACTAAAA
AA
>dvir_197
AGGGGCACCCACGAAGCAACCAAAGCGATTTCAGCCATTGCCAGAATTCCGCATGGCACT
CGACAGAGCTGGGTTCCCTCAGAGAAAGTGGATAACCAACACAAAGGAAGTGTTAAAAGG
AATACCAAGGGACCACTTACTGTGTGCGGATTTCTTAGAAATCAAAGAGGCAGCGTCGCT
AAAACGCTAGGCATTCGATGGCAAGCCACAATAGACCAGTTTTTCTTTGCTCCGTCCAAA
ATGGTATCTCAGTTCGCTCACTAAGCGTGAAGTACTATCACAGATTGCGAAATTGTTCGA
TCCTGCTGGATGGCTAGCACCTGTGATAGTTCGAGCAAAGATTTTCATGCAAGAGATCTG
GCTCCAAGAACTGGGGTGGGATGATTCCCTGCCGGAAGATCTCGTTCAACGTTGGCATGA
CTTCCTAACCGACTATCCGTCTCTCGAAGAGATCCGTATCCCAAGATGGGTCGATAAAAG
GCAAAGGTGCAGTTTCACGGCTTCTGCGACGCGTCCCAGCGCGCATATGGTGCTGCACTT
TATTTGCGCGTCGAGATAAACGGATGCATCTCCACTCATCTTCTCGCAGCAAAAACGAGA
GTCGCGCCAGTTAAGACGGTATCACTACCACGCTTAGAGCTGTGTGGCGCCGTTCTTCTT
TCCGAGCTCACCACGGCTCTTATTCCTCAGCTCCCCATCCAGAGTAGAGAAAATTTCAAT
TGGACAGACTCCACTATTGTTCTTGCCTGGTTGGATAAACCTCCATGCAAATGGTCTACC
TTTGTGGCTAACCGGGTAGCCAAGATAACATCAACCAATGGCAAATGGTCCCATGTTCGA
TCCGAACATAACCCAGCTGACCTAGCTAGTCGGGGGGTTTCTCCTCGGGACCTATTGGGC
AGCACTTTGTGGTGGCATGGACCGGAATGGTTACAACTACCACAAAACCAATGGCCAGTT
CCTGTTACGGTACTTGAGACAGAAGATTGAACCAACGCGCAGTGAAGTGCAATGTCTCAC
AGCTACCCTCCTATAACCTTCTGGAACGATTCTCCAGATTCGACAAGGCATTGCGAGTTA
TCGCATATGTCTGTCGCTTTATCCAGCGCTGTAGAAATCCAGCGATCCACTTTCCCGCCG
AGCTCCGTAATGAAGAACTTACGAGAGTTCAGTTCCTACTTATCGAGTATACTCAACGCC
AAGCTTATCCTAAGGAGTATAGCTGTTTGCTCGATAAGAAGCCAATTCAAGGATCAAGCA
GCATTCGCAATTTAACCCCTTTCATCGATCAAAGGGGTATTCTGCGATCCTGTGGACGGG
TGAGAGCGTCAACCTCGTTAGGCTATGATGAGCGACACCCCATAATCATTCCGGCCAATT
GTGATTTTTCACGCCTCCTGGTCCGATTTACCCACCTCATTTGTTTTCACGGAGGCAATC
AGTTGGTAATGCGCCTCATAAGAGCCAAATACTGGATCCCAAAGCTCAAGGTCCTGGTAA
AATCTACCATAAACTCCTGCAAGGTCTGTGTAATACACCGTAGACGACTCCAGACCCAAC
TTATGGGCGAACTCCCAAGGGCGAGATCAACCTTTTCCCGACCCTTCACACATACGGGTG
TAGACTTTGGACCTTTCGATTAAAAGCTACATTGGTCGAGCATGCAAAATTACCAAGGGT
TATGTCTGTGTCTTCGTTTGTTTCAGCACGAAAGCAATCCATTTAGAAGCCACCGCAGGT
CTTACCACAGAAGAGATTTCCGGCCGCATTTTCGCGGATTTATAGCAAGACGTGGGCTTC
CCCAAACAGATGTACTCAGATAATGGGAAAACATTTGTGGGAGCGTCATCCGTTCTTTCG
AGAGATTTCTTGCAAGCGACCAAAGAGCTCATCTTATCCAAGCATAGCCATCAAAACTTG
TGTTGGCCATTTCAATCCTCCTGGCGCTCCTCACATGGGCGGATTGTGGGAAGCAGGTGT
CAAAAGCTTTAAGACCCACTTCTACAAATCCACCTCATCCTCAAAATATACATTTGAGGA
GTTCGCGACTCTCCTCTCCAAAATTGAAGCCTGCCTTAACTCCAGGCCAATCTCTCCAAT
GTCGGAAGATCCGACTGATTTATTGGCTCTAAGTCCAGGCCACTTCCTAGTTGGTGGCCC
TCTTCTGTCAATTAACGAGCCAGTAATCAAAGAAGACGCTATTTCTATAATTAACCGCTG
GCAGCGACTCAAAGCGCTCCACCAGCAATTCTGCTTACGGTGGAAGAATGAGTATTTAAA
AGAGCTCCATAAGCGAAATAAATGGCAGTCCCCTACAAGGGACCTCCAAGTCGGTGATAT
GGTGATTATCAAGGAAGATAACCTACCAATAAATGAATGGCGCCTTGGCCGAGTCCAGCT
GGCTTG
>dvir_1008
CCAGCGGACCAAACTGTCTCAAATGATATCGCAAACTGGTAAAATGCGAGACTTTACCCG
ACAAAACTCTCGCAAACACATCGGGAAACGATAGCAATATGAATCATATGTCGTTCAGTT
TGTGGCTGTCAAAGTTTCATTTACGACTGTCGCAAGAAATACGACTAGCGAGCGTTTTGT
GATATTTTTAAAAAAGTCTCTTAAAAGATATCGCAAAAGGCTCTCATGAAA
>dvir_266
CACGACAGGCGACAAGAATAAAAAAAAAAAAAAGGTAGACAGAGTTAAGGTATGACGGAA
TACCACGATATATAAGGAGCGACTACGATCTGCAAGCAGAATATATCATATAGAGCCGAG
GAGCTAAGATGTTGGCTACCCTCGGTCTTCACCCACCCTGCCTGTAGCTGCATCTGCGAT
TGTTGCAACTACCCTTTTGTATGCGATATTATTTACCTAAGGTGCCCAAAAAGGAATTAA
GATTTCATTTTATCATATAATTGTATTCAAAGAAGATTTAAACTCATGATCGTACTTCAT
TATACATTACGTGAGAAGAACAACGTTTTTCTTTTTTTTTTTTTTATAAAACTAAACTCA
ATCTGGGCAAAAACACACATGAATGAGATTACACTTCGAAACTAATATGAAGTTAAATCA
CTGCTGATCTGAATGATCCACAAAAGTTATCTGTAATTACGAAGGCTGATTAGGAGTACA
CCCGCTGACTATAACCGCGATTCAAACAATACGTACAATTCGATATGTTGGCTTATTACC
TTTTGTTCTTTCACACAGTACTCACTACTTTAGTATGATCCAACGATGTCAGCAGGCCTG
TTGACGACGATGATGTGCTGTGGACTCTTAATTTGAACTGTGTAACGTAGAAATATAGTA
GTCAGCGACATATACATGCTAAATCAGGATCGAAAGACAATGTCAGCGATATAAAACGGA
AAGAATTGCAATTTAAATTTCATGTGTACTTATGCCCTTCGCTTATACCTACGGCCAGTA
TGCCGTTTAACAATTATATCAGATGTTGTAAATCCGAGTGAGGGTGCGCACTGGTTAGCT
ATCCACCAGATCTGCGCTCAAGAATGTCCGGGAATCAATGGGTCGAACACGTGGTCACGT
TGGTCTGCCTGTGCGTGCAGCAAGGAACTATTGGTTAGCGAGGTTCAAAGCTTATCTGCA
GAAAATGAGACGATGCTGAAATCTTGGTTCGGCCTTAGGAAATTCGCTCCCTGCTACCAG
TGTAGATTGCCGCTTTTTGGTGCTTTGGGCTTTGGCTTTGGCTCCGATAAGGACTACGCG
TTATGCGTAATTTTTCTTTTTGGCACGCAATAACGCAGCCCCGCGCTTTAGCCTGCACCT
TCCTACGACTACCACACACAGGAAAGGCACCCCACGACTCCAGTAACGATCCCTTAGTGA
AGATTTATCAGTGTCCGAATTCTGAAAATTTTCCCTTTTCTTTCCGGGGACCGTGGACCT
TTTTTCCTTCCCTTTTATTTATTTATTAATTTTTTTGTTTTTCCGAGCTTGAGTGCCGAT
ACACGTGGGTTTATTACGCCCACGTGAAAAATTGAATTTTATAATTTTTAAAGCAATCTA
AACCGACTGTACTCGTTGGCGATTAAAATGGAAAAGAATGACGCCACGCCAAAACTAAAA
GAGGCAATTAAGCATTCACCCAAGACACGATATTTTCATTCGCAACGGCGTCATTAACAT
AGGTCATGGTCACTCTGGTTATGTTATTAACCTCCGCTGATCATATGTAATTGCATAAAT
GTTATGGTGCAGTGCTGCCTATTCAAGCTGATTGCGATCAGCTGATCATGCCAATGGCAA
TGTATGTTTATGTTTACAGAAATAAAACTCATCACCCCATCACAACGCAGGTTTAATCGA
AAGGATTAACTAATACTGAGATAAAAGCTGAAAAAGGGGATTACTTACATTCCCAAATGT
CTTTAGCATGGTAATGACCAAGTTCTTTTCCCTTGAGGTCTTCTAACAAATATATACAAT
TACCAATTTTTCGTTTGATACGTGCCTTAGTTCCAACTGGTGCAAGTTTTGCGTTGAAAT
GCTTAGCCAAATTGCTTAAAACGAAGTTGCGTTTTATTACTATTTGACCGACTTCAAAAG
AACGAGGGCGTGTGCGTAAGTTATACGTTCGCAAATTCTTTTCATATGCCTTATCCATGT
GTTTTTGAATATTAGAACGTATTAAGGGAAATTCGTCTGCTCGATCGAGTTTTAATTGCC
CTTCATTCAGCATGTTCAGGCTTTTGAGCAACTTGTAATCATTGCCGTGCTTAATCATAT
TTTGCCCAAACACAACGAAGTATGGAGAAATCCCAATAGATTGGTGTATGGTGTTTCGTA
ACGAACTATTTATACTGCTAATGTATACATCCCATAGGCTTTGGTCGGACCGAATATATG
TGCGCAAAGCAGCATTAATCGAACGATTAACTCTTTCCACCGCGTTTGCCTGTGGCGAGT
ATACACCGGTACACATATGCTGTATGCCGTACTTCGACAAGAGTGAGGAGAATTCCAGGC
TTTTAAATTGAGTGCCATTGTCACTCACTATTATCTCGGGTACTCCAAAACAGTCAAAAA
TATCTTCTTGCAGTATATCTACCACTACTTTGGCATTGAGCCTTTTTATGGGCTTGAGAA
ATGTGAACTTTGAGTAGTGATCCAGAATGACGAAAATACCAATGTTTCGTTTTTTTGATG
GTGGGTACGGACCAACAAAGCGAAATACCTTTGGAAAAGCCTTTTGCTCATCACCCCTTG
GTTTCCCATGGGTGGTTTGAGGCATCGATTAGGAACTTTCGACGTTTGACAGAACTCGCA
GTGGCGTATGTACTCGCGTACGTCAACCACCATGTTCGGCCAGTACAAATGTCTGCGAAT
ACATTCCAAACATTTGGCCATCCCACAATGCGCGGATGTTGGTTGATCATGTGCTGCTTT
CATAACATTTAAGCGTAATTCAGATGGCACAAATAATTTCCAACCCTCCATGTTCTCATC
TACACTACTAGCTGAGGGTTCATTTCGGAAATATATATAAATCATCTACCACTCGAAAAT
CTGGCAAGTTGGAACGAATAATATTATTTTTTAGCCCGGCAGTATTCGTTGGATCGAAAT
GCCCTCCGAAGAACAAGTCGATTTCTCAGGGTATACCTCTAGGTCCACCGCAGCTACTTC
GTCTGCTGGCTCAAAGGCACGGGAAAGCGTGTCTGCGACCACATTCTCACTACCCTTGCG
ATGTTCGATAGAAAAATTATATCCTTGCAATTTGAATGACCATCTAGCTAGTCTACCACT
TAGATCTTTTTGGTTCATTAGCCAACGTAAACTTGCATGATCAGTCACGACTTTAAAATC
GTGTCCTTCGATGTACATGCGAAATTTTCTTACAGCCAATACAACGGCAAGACATTCGAG
TTCCGTAACGGAATAATTTCGCTGCGCTTTATTTAGTTTTTTCGACATGTATGCGATGGG
TCGCTCGATTCCTGACTCATCACATTGGGCTAACAGACCGCCCACGCCATGCATGGAAGC
GTCGCATTGGACTATAAACGGCTTCTCATAGTTTGCGTTTATCAAGAACGGTGCTGAGGA
TTAATTTTCTTTTGATTTCTTCAAAACGAAATTTGAGCATTATCATTCCAAAGCAAATGA
CGTGCCCTTTAGCAATTCTGTTAGGTGAAAGATAATCGACGAATACTGAGGGATAAACCG
TTGATACCAACCGGTCATTCCTAGGAATCGTCTCAGCTGTCTTGTTGAGGCACTGAATCT
GCAACTGCTTGAACTTTAGCCGGATTAGGCTGCAAGGTGCCTTCACCTACGATGTAACCA
AGATATTCGACTTTTGTTAGACAAAAATTACTTTTACGGATATTAATGGTCAAACCTGCC
CTACGCAATCGTGTTGCGATCTCAGCCAAATGAATTAAATGTTCATCAAAACTTTGCGAT
AGTACAAGTAAATCATCCAAATAAACCATAACATGACCTTTCATGTCGTAAGGAATTACT
TGATCCATCAATCGGCTCATGGTCTGCGGTGCATTGCACAATCCGAATGGCATCCGCTTA
AATTGATATAGCGGCCTGTTCGGGATAGTGAATGCGGTTTTTGCCCGCGATGATTCATCC
AAGCAGATTTGCCAAAAGGCATCTTTTAAATCGATTTTCGACACACAATGTACAGGAGGA
AGTCTACTTATCAAGCCATCTAAATTTGGTATAGGATAAGCATCCTTACTGGTCACTTCA
TTTACCTTGCGGCAGTCTAAACAAAATCTGACTTTTCCAGGCTTAACAATCAATATCGCG
GGAGATGACCATGCGGAATATGGAGCTTCTTCAATGACTCCAAGCTTGATCATCCTATCT
ACTTCTTCGCACAACAATTTTTCCCTTGCTGGTGATAACGGATAAAACCTCTGGTTTTAT
GGGCTTGGCGTCCCCAGTATCGATGATATGTTCTACAAGAGTAGTCTTTCCTAGACCATC
AATTTCAAACGAAGGAAAGGAAGTGATTACTGATTGTAAGCGTTTCTTTTGGGCTAGTGT
TAACGACAACTGATTCGACTCCACTTCTTCGAAATCCACTGAGTTCAATGTATTCGAATG
ATGTACTGAAATGCCAAACGCTCTCCAGAAATCTATTCCACAGAGAACGTTTTCCTTGAT
AGACGGGACAATTAAGAATTCGAAATTATTTGCAATGGAGTTATAAACGATAGGAATTGA
AATGGAACCTACAACATGTTGTTTTTGTCCGTCGGCGGTTCTCACATCGCCTTTTATTTT
GTTAAAGTCAATTTTCGAATCGAGAATTTTATTCGCTAAGCTCCCTCCAATCACGCTTTT
CGTAGCCCCACTATCTAACAAGGCTAAGTAATGCTGATTGAATATTTCTAAATTCGTGAA
CGGTCGCACATCGTTTGATCGATGATCAATCGCTGAAATACGATGCTTATTTAGCGAGCG
TCGCTGAGTCCATAGGTTTCTTAGTCTCTCTGACGAACCGAGGCTTAAATTCAACTTTGG
GTTCTGAAGCGAAAATAGTTGCTCTACGGTCTAAATATTCGTGTAAACGGACGTGGTAAG
GTTTAAGTTTTGTCTGACACGGTTTTGATAAGTCTGGTGTGAAGGTCGAATCAGGTGTTA
AGGTATCTTTATTAAAGTCTGGATCCGAGGCTATTGACGACGGACATTCGCGTTTAAGAG
ACGACGAAAGTCCTCCGGAGAGTTTTCCGAAACAGGGTTACACTTTCTACAAGTGGGTTT
GTAAGTGTCAACGGCACCACAGCCGTAACAAAATACACGACGCGCTTTTAAACATTCTTG
ATATCTGTGTCCCTTTTCCTCGCAGTTCCAGCAAATCAATTTATCCGGAGAATGTATAGC
ATTTAAGTCCCCAGTTTCTACCAGATTCTGCGTAAGATCCGTCATTGTGGTATCTTCATG
GACTACCTCGTTGACTACTCGTTGTGGTTTAATTGGTCGAGAAATTGGCTTGGAAAGGTA
ATTCGAATAGAACGCTTCATGCTTGTGACATTCTTTGCGTAATGTCGCAAGACTCGGAGT
ATTTACATGAAGTAGTTCGTGTCTCAATTCTGGTTTTAGGTTGCGCTTGACATTGATCAC
TAACTCTGAGTCTGACATTGGTTCCCGTAACGCATCTGACAAGGCAAGAATCGTATCTAA
AAATTCATCAAAGCTTTCGGACCCTCGTTGTTTGCGTCTTCTAACCATGTCTTTTATGTC
TTCGTCTGATCTGTGGTCTTTATATCTTTCTCGCAAGCATGTGCACAAATTGAACCAGCC
TGTTTGGTCAGTCGTACGGTGATATCTCCAAAAAAATGTCAAAGCTGGTCCGGTAAACAG
CAAATTGGCAAACTGATATAACAACCTAAAATTGCCATTTAAACATTGTGAAGTCAAGCA
ATTTATGCGATATATAAAGTCGTCGACTGGGATATCACTAGCCACGCCTGAAAATCTGAC
ATCCCAATTGGATATGACACTCGATATTTTGTCGGGCCTATCGACTGCGTATTCACGTCT
CGCATCAGACTGAACACTAGCATTCGGTAATCTCGAAGCGTTGTTCGATCGCGGTGCATC
ACGTGGAAAATCATTTTCCCATTCTAATTGGGGTTCCTCACGTGGCTCCTGATACAAGTT
TAAATTTCTAACTGCGGCATTTAATTCTTCGGACAAATAGGACGCCATTTCAGCCTTATG
GGCTTCCAATGTCTTACTGATAAGCAACTGCACACGCTGTTCTGACAAACCAAGCGATTC
CTTAGAAGGTTGGGTGTTTCGCGATCCCGCTTGCTCCCGAGAGTTGGTCGGCCCACTAGG
ACGACCTCTGGCGGCTTTAGGAGTATTTCGAGCATTACTTCGGGTAATAGTTCGGGACCG
AGGAACGGCCCCCCGTGTTTGTAGGGTCTTTGTGAAGCTACTGCATTCAAGTCACTGCTA
TCTTCGTATAATTCTCGACTACAAACTCGTTTGCAAGTGGGACATGTCTCATTGCTTCTT
AACCATTGATTTAGGCAATTTCGATGAAATTTATGAGCACATGGAGTTTCTACAGTGTCT
GCATCACCAATCGATGATTCATTGCAGATAGTACACACTGCAGGTGCTTCGCTGAGAGTT
AAATTTTCCTGACTACGAACGACAGCCATCATCAATAAATCGATTATAATTGGTCAAAGA
GTTAAATGGGAATTGATCCCGAAAGGATTTTAATTTTAAGATATATACGAGAAGCGCTAA
TGAGCGATAATTATGAAAATCGGAAACGGTTTTAAGGCAGAAAGAAAAGGTTTAAGGCAC
TTCGATGTTAATACAACAATATTATAACATTTTATAACATGGGACTTATCCTTAGGTAAA
TACATCGCATAATCTAAATCTCTATGTTTGATATATCTTCTTACGAAAAGCAAGCAAACT
ATTTTACTAAATCAGTGTTGAGTTGTCTGAACTAAGTTGAAGAGGGACGAGTCGAAATAA
CCCAACCAGAACAATTCTCAATTCAACTAGAACAAACGGAATGTTATTATGCCCTACCAA
CCTTCTATCACTTGGTAGAGAACCGACTCGAAATCAGATCTAAAAGTCCTAAATGAATCA
AAAGTGGCGAAAACATAATAAGATTTCTAGTGGAACAGTATAACTGATCCACTAAATAAA
TCGCTCGACTATTTACTTCCTGGTCTGGCTCCAACAAAAGACATCAGAATACCAGCAGTT
CCAAGAGAGGATAAATGTCCGTCACGGAAACTAAAATTATTTGGATGGTATATTGTGATA
AGGATAGGAAGAAGGGTGAAAGCTAGCATGGATTTAACGTAGGATCGTCCACATTGGCTC
GTGACAAATCATGTAACGAACAATGCTATCGGCTCTCTCCTAAGTTCTTGTGGGCCAATT
CCGGATCTCGGGGGTGAGAAGCGGAAGAGCAGAAGCTCGGGCCCCACGTTGGGCGCCATT
TTTCTTATTATTTTATCATGTAACGAACACGACGGCTACGCTGGGCGCGTCTTGCCTAAC
ACTCGTGTTGTGCATTGGGAGCGTACTCCGTCTACGGGTTCCGACCGTGCTCAGGGAAGT
GGCGTGGGTTCTTTTGCTCCCTAACACACTCGACGCGTCAAGTATAATAAAGAAAAAAAA
AGGTAGACAGAGTTAAGGTATGACGGAATACCACGATATATAAGGAGCGACTACGATCTG
CAAGCAGAATATATCATATAAGAGCCGAGGAGCTAAGATGGTGGCTACCCTCGGTCTTCA
CCCACCCTGCCTGTAGCTGCATCTGCGATTGTCGTTGCAACTACCCTTTTGTATGCGATA
TTATTTACCTAAGGTGCCCAAAAAGGGAATTAAGATTTCATTTTATCATATAAGTGTATT
CAAAGAAGATTTAAACTCATGATCGTACTTCATTATACATTACGTGAGAAGAACAACGTT
TTTCTATTTTTTTTTTTTTTTTATAAAACTAAACTCAATCTGGGCAAAAACACACATGAA
TGAGATTACACTTCGAAACTAATATGAAGTTAAATCACTGCTGATCTGAATGATCCACAA
AAGTTATTTGTAATTACGAAGGCTGATTAGGAGTACACCCGCTGACTATAACCGCGATTC
AAACAATACGTAACAATTCGATATGTTGGCTTATTATCTTTTGTTCTTTCACACAGTACT
CACTACTTTAGTATGATCCAACGATGTCAGCAGGCCTGTTGACGACGATGATGTGCTGTG
GGCTCTTAATTTGAACTATGTAACGTAGAAATATAGTAGTCAGCGACATATACATGCTAA
ATCAGGATCGAAAGACAATGTCAGCGATATAAAACGGAAAGAATTGCAATTTAAATTTCA
TGTGTACTTATGCCCTTCGCTTATACCTACGGCCAGTATGCCGTTTAACAATTATATCAG
ATGTTGTAAATCCGAGTGAGGGTGCGCACTGGTTAGCTATCCACCAGATCTGCGCTCAAG
AATGTCCGGGAATCAATGGGTCGAACACGTGGTCACGTTGGTCTGCCTGTGCGTGCAGCA
CGAACTATTGGTTAGCGAGGTTCAAAGCTTATCTGCAGAAAATGAGACGATGCTGAAATC
TTGGTCCGCCCTTAGGAAATCGCTCCCTGCTACCAGTGTAGATTGTCGCTTTTTGGTGCT
TTGGGGCCTTGGCTTTGGCTCCGATAAGGACTACGCGTTATGCGTAATTTTTCTTTTTGG
CACGCAATAACGCAGCCCCGCGCTTTAGCCTGCACCTTCCTACGACTACCACACACAGGA
AAGGCACCCCACGACTCCAGTAACGATCCTTTAGTGAATATTTGTCAGTGTCCGAATTCT
GAAAATTTTCTTTATTCCGGTGAAATGTTATAGCCAAGCTCTTGGGAGCGCATGATGTCT
ATATTACCCCTTTTCTTTCTGGGGACCTTGGACCTTTTTTCCTTCCCTTTTATTTAATTT
TTTTTTTTTTTTTTGAGCTTGAGTGCCGATACACGTGGGTTTATTACGCCCACGTGAAAA
ATTGAATTTTATAATTTTTAAAGCAATCTAAACCGACTGTACTCGTTGGCGATTAAAATG
GAAAAGAATGACGCCTCGCCAAAACTAAAAGAAGCAATTTAGCATTCACCCAAGACACGA
TATTTTCATTCGCAACGGCGTCATTAACATAGGTCATGGTCACTCTGGTTATGTTATTAA
CCTCCGCTGATCATATGTAATTGCATAAATGTTATGGTGCAGTGCTGCCTATTCAAGCTG
ATTGCGATCAGCTGATCATGCCAATGGCAATGTATGTTTATGTTTACAGAAATAAAACTC
ATCACCCCATCACAAAGGTTAAAAGGGTTACTTACATTAAATGTCTTTAGCATGGTATGA
CCAAGTTCTTTTCCCTTGAGGTCTTCTAACAAATATATACAATTACCAATTTTTCGTTTG
ATACGTGCCTTAGTTCCAACTGGTGCAAGTTTTGCGTTGAAATGCTTAGCCAAATTGCTT
AAAACGAAGTTGCGTTTTATTACTATTTGACCGACTTCAAAAGAACGAGGGCGTGTGCGT
AAGTTATACGTTCGCAAATTCTTTTCATATGCCTTATCCATGTGTTTTTGAATATTAGAA
CGTATTAAGGGAAATTCGTCTGCTCGATCGAGTTTTAATTGCCCTTCATTCAGCATGTTC
AGGCTTTTGAGCAACTTGTAATCATTGCCGTGCTTAATCATATTTTGCCCAAACACAACG
AAGTATGGAGAAATCCCAATAGATTGGTGTATGGTGTTTCGTAACGAACTATTTATACTG
CTAATGTATACATCCCATAGGCTTTGGTCGGACCGAATATATGTGCGCAAAGCAGCATTA
ATCGAACGATTAACTCTTTCCACCGCGTTTGCCTGTGGCGAGTATACACCGGTACACATA
TGCTGTATGCCGTACTTCGACAAGAGTGAGGAGAATTCCAGGCTTTTAAATTGAGTGCCA
TTGTCACTCACTATTATCTCGGGTACTCCAAAACAGTCAAAAATATCTTCTTGCAGTATA
TCTACCACTACTTTGGCATTGAGCCTTTTTATGGGCTTGAGAAATGTGAACTTTGAGTAG
TGATCCAGAATGACGAATATACCAATGTTTCGTTTTTTTGATGGTGGGTACGGACCAACA
AAGTCGACATATAACCTTTGGAAAGGCCTTTCGCTGACCACTTGGTTTCCCATGGTTGGT
TTGAGGCATCGATTAGGAACTTTCGACGTTTGACAGAACTCGCAGTGGCGCTCGCGTACG
T
>dvir_1057
TATTGAAATGTACACAATTAAAAAAAACACTTTGGTTTAGTTTAGTCGATTTCAATATTT
ATTAATTTACTTTTCTGGGCACGTTAACTTGTTTCACTCTCTAAGGTTCAGAGAAGAGTA
AGACTAAACTATAAAAGCATTTCAGCATCAAAACTGAAAATAACAAAAGCCTACTTGGTC
ATTGTACCTTTTGTATGAATGAGTGTTTGTGTGTATTTCAACACTCATTATTCGCCTCCT
CAAAAGATACATAGACCTTTTTAGTTATAATTGTAAATGTTACAATACAGTTTCTTCTAA
AAACAAGTTGTGCCTTCTGGGAACAATATTTAATGATCCACATTTGTCCAGAAATAGTTC
TTTTCAAAAACTAGTTCTAGGATTAAGGGAATCCCAGAAAAAACCTTGATCGGATCATGA
CTTAAAAAAATTATATAAAATTAAAAAAAAATATTTTATTGAACAAAATTTAGTTTGTGA
GACCCAATTCATTTCTGAGTCACAAATCTGACTGCATGCAAGGGCTTTGTCATGATATCG
GCCACTTGGTGCTC
>dvir_548
CTGTAGAATCCAACATACTCCCCCTGTTGGAAGCCTGACTTTCAACAGAATCCTTAAGGG
CAGCAGACACAGCTTGTTTACGGCTCTTCGGATGATTCCAGCCGTGGTCTTCAGATCAGC
TACACGATTGACTCCATCCTTCCCAGGAATCAAGTTAATTACCCTACCAAGCGGCCACCG
CATGGGAGGCAGATTTTCGTCTTTAACGAGCACCATATCGTTGATGCACAACGCTTGTGT
TTGAGTGCGCCATTTAGCTCGCTGTTGTAGCAAGGTGAGGTACTCTTCACGCCATCGAGC
CCAGAACACCTGTTGTAGCTGCGTCACACGCTGCCAGCCATCCAAACGGTCGTAGTTTAA
TTTGGTCAAGTCTGGCTCGATGATGGCTGATGAAGGACCACCAAGCAGTAGATGAGCAGG
AGTCAGGACATCTAGATCTGCTGGGTTCTCTGAAAGCGAGAGTAATGGGCGTGAGTTAAC
AATAGCTGTGATTTGGCAAACAAGAGTACGAAGCTCTTCAAAAGTAAGTAAAGAGCGGCC
GACAGAGCGATAGAAATGGTGCTTGGCCAACTTCACTGCCGCCTCCCATAGTCCACCAAA
GTGCGGAGAACGGGGGGGATGAATTTCCACTCGATGTCATCGGCGAGGCAGAACTGCCGA
ACTGCTTCCATGTGGGGATCGCTAAGCAAGACCAGCTCATTCTTCGATCCGACGAAGTTT
GGGACCAAATTTGACTTTAGAAGGTCCGCAATAATCGACTCCAGTTACGGTGAAGGCTCG
AAGACTTCCAGACGTTTTGGAAGACTTGCCATCATAGGCTCGACAAAAATAGGCCTCGCC
TGAAGCACCTCACACATCTACTGACTGCTTTAGAGACTGTTCTTAATCCACCAATCGGCC
AATATTTAAGTCGAATTTTGGCTAGAAGTGCACGGGGACCAGGGTGTAGATTCCTCTCAT
GAAACTGAACGATGACAGCTAAGGTGATTGCATGACGCCGAGGCAGTATAATGGGGTGTT
GCGCATCATAGTCCAGGGACGAATTGCTTAGCCGGCCACCGACGCGGAGGAGGTCACGTT
CATCCAGAAATGGTGCAAGAGATGCAACGGAGCTGGATTTTTTCACATTTCCATGAGAAT
GAATCTCCTTGATGTCATCCCACAGAAGAATGCGAGTGCCGTGATGAATGTCTGCAACAG
TGAGTCCATGATGCCTTATACGCTTCATAAATTTGTACACATAGCCGAATGTGCGCTGCA
TGGAACCAAAAGAGTTGGCGTGCTTCATCCAGATAAATCTGCATGAGCTCCGACTGGGCT
AGGAACAGTGCCTCTAGAAAGAATGTCAGCTGGATTTCGGTCCGTCGGAACATATCGCCA
CTCCATACTGACAGTGAGT
>dvir_681
CCCAACGAATATTTCTATGACCTGGACGCACCCTCGTCACCCACAATCAAACGGCACGGT
CGAGAGTTGGCATAGGTCTATGAAAGCCGCTGTAATATGCAACCCGCAGACCATAGACAA
AATTACTTCCAACTGTAATGCTTGGATTCCGAACGTGTTTCTAGGAGATCACCAAGCATC
AACTGCCGAAATGTTGTACGGGTGCACACTTCGTCTCCACAACGAATATTTCTATGACCT
GGTCGCATGGCAGCCCTAGGGGCCTACCTCTTAGCTGCCATTCACTAGAAGACGGAAAAA
ATATGCTAATCAGAGCGAACACTGACAAGAGAACAGAAGACGAACTATTTCACAATAATA
ACTGATATCACAATAAAACTAACGTTAAGAATATACTTCCGAGGGGCCAAAAATCGATCA
TTTTTAATTAACCCTGACCTCAAAGGACTACTGATGTACTAGTCTACTAATGATCGTAAT
TTTTAATCTAGTTTTTCTTGAGTTAACATCTAATTTATTTGACGTTAACGTCAATGAATT
GCAATCAGTTGCAATTTGGAATGAAATTCCTTGTAGGTGTATAAAGAATATTTTTAATGC
GTATATAACAGTTTAGTTGAGTTAACTTCTGATAAGTAAAAGACGAGGTTAAATAAACCA
TCCCTCTCGGCGATTCTAGTAAATTGATTTCATACCCTTTTTTAAACAGACAGAATGAAG
CATATCCGACCCGAAATGTATGTACATGTATCACAAGCCGAACCAATCCAGCCATGTCAG
TCC
>dvir_884
AAAGTTAAAGTGAGTTGACGCGTTTGGACTGTTGCTTCGGGCTGTTTTTTGTTGTGGGCG
GCAGTACGAGAATGGAGCAAACCCGCGCACTCACCTGGATGACGGGATGATGGCGAGGAC
TACCTGATGGTATATATCCAACCCTAAACCTGATCCAAGTAAGCAAGTTGAGCACTTTCT
CAGCGAAACTATCATGGCGACATTGTTTATGCTCAAGCACATGAGCAAGACAAAAGCTCT
GGACAGCTGGTTGGTTGTACAGTGCTGCCAACCTCAACCGAAGTACATGCGTCAACGAAA
AAAGCAATTACGCGCGAAAGTATGCCACGCTGTGTGGGTATACATGAGGACAAAGAAAGA
TATTGCATGCTTTTAGGCTTTCACGTTTTACTCGCATTGCAGCTGAAGACTCGAGGCAAG
AAATTGTACAGAAGGCCACGGATCCGACCAAGTCAACTCCTGCCGCATAGCGGTGTACTA
AAAAGGGGCGCTGGCGACCGAGCTGGAGCGGTTAAACTCCCATCTGTCAAACGCCAGTGA
GAAACCATTGGCCACCGTTGGAGCCACAAATCAGCAGCGATGAGCGCCACAACTGGCAGC
ACGCCCGTCAATGCAAGCAAGCAAACTCCACCCCCACACTGAGCCCAGTAAAGTGTGGAA
GCGACCCACTGGACCCCCCTTACGTAACTGTAGAAATGGGCTGACGAGTCGGGCATTCTA
GGACCTTAATAGGCAAGCTGACACCTTGTCGAAACGGCTCCTAGGCTAATGCCTCGCCCC
CGTCCCGCTAAAACCTTGGCAGGCCTCGTAGAACGTTATCGTATGTCGCCATTCAGTTGG
CCGTGCAGGCTCAGTTGATATTCCCTGACTAGCACTGATCTGGCTCTGAACTCCGTTCTC
CCATAAGGACCGGAATCAAACCCTCGCGGGAACCTCACTCCATGGAAAGGCAACCCCGGG
ATCGCGAAGGTGACTGCACAATACACACGACAACAACGGCTTCGAGTTGGGACCCAATTA
ATCACAATGATGAACCGAAACAACAAAAGCACCACCCCACTAGGTGGACAAGAGGAAGAA
GGAGTATGCAAGGCCGACCCGTTCGCTAGGCGATCATGCCTGGCGAGCACGCCCCCGGCT
ACACCAGTAAGGGCCCCTCAGCCCACTGCACCATGCAGGGAAATTGAAGAGAAAGAGACC
CCGAAAAGGCTTAGGGACCCGGCCAGCCCTACGAACAAGCCACGGAGCACCCCGCCCAAG
AAGAGCAAGGCAAATACCCAGGAGATCGAAGAGATTGGCTCGATACTGGACGAGCTACTG
TTCATGTATCATGGCAAGCAGCCAGCGATGAGGCACATAAACTTGGCCACTAAGAGCATG
CTAGCGAGACTAAAAGAGCTGCAAGAAGTAGTCAAAGCGCAGCTCACGGAAAACCTACGC
ATGCGATGCAGCGAAGAGTCCCATAAGCAGATGAGCCATGCTGAAGAAAGCGCCGGAAGC
AATTCTAAATGCGACACGGCAACGCAGACGGAAGAAAGCGGTGCATGCAGTAAACCACCG
ACAGCGGCGCAAAAACCGACGAACGAGGTTACAGGAAAAAATCAGATCTTGGCCCCAAGC
AACTCCAAGCCGGCACCAACTCGCAAGCAGCAACGTTCACAGCCGGCAGAGGGCAAGGTA
CCGACCCAAGCGCGAGAGGCAAAAACACCGGTCAAAAATACCCGAGAGGTAAAAAATAAA
TGGATTGAGGTGAAGGGCAAGCTCACCAGGCGGAAACAGCCCAACCGACCGGATGCGATC
CTGATCACGTGTACAGAGAGCATGCCATACGCAGATGTGCTCAAAATGGTGAAAACAGCT
CCTGCACTGCAGGCGCTCAAAAATAATGTACAGGGCATCCGCAAATCAGCAGCAGGAGAA
CTGATCCTCAGGCTCCAGAAGCCATCGGACCCAGCTACCGACCAGTTGCGTGTGGCAATC
AGCAGCGCACTGGCTGGAAAAGCTGCCGTTAGAACCTTGCAGGAAACGGTGCAAATGGAG
GTTCTAGATATCGATGAGTCCACGACAGCAGATGAGGTCCTCCAGCTCTCTCTGCCTCGG
TGGAAGGAGACATACCAGTAGAAGCGACGCCCACTATGAGGGCGGCCAGATCGCATCGCT
GGCCCTGCAACCGAGCCTAGCCACGAAACTGCTCGAAACCGGCAAGGTCCGCATAGGGGT
TTATATGCCGAATACGCCAAAAGATCGAGCCAAAGAGATGCTTCAGATGCATGGGATTCG
GCCATACATCCACCAGGTGCAAGAGCCAGCATCCGGTTGGAAAGGAGACATGCTTTAAAT
GCGCAGGTACTGGGCACAAGTCTGGACAGTGCACGCATGAGGCAAAAGTGCATCCTCTGC
CACAAGAATGGGGCACGGGCACTAACCAAGCCGCGCACTCAACTCTGAGCAGGAACTGCC
CCGGAGTATAAGAAGGCCTACAAAGCGCTTAGAAATGGTTAAGTTCCTGCAACTTAACCT
AAACCACTGCAGAGCAGCCCAGGATCTGCTCGCACAAACGACCCGGGAGACGAGAATTGA
TGTAGCCATCATTAGTGAACCGTATACACCCAAACATATCGGAGTGTGGCACGAAAGCCT
AGACGCTGGAGCAGCACTATGGAGCTGCGGACAGGCACCATACCAGCTCACTCAACGGAT
GGCTCGCAAAGGGTTTGCTAGGGCAAAATGTGGTCGCATATACGTTTATAGCTGCTACAT
ACCACCAAGCATACCCCTGGCAGAGTACACAGCCATTATTGAAGACATCGCACAGGACGC
GCACGGAAAATCTCCAGTGATAATCGCCGGAGACTTCAACGCGTGGGCCACAGAATGGGG
CAGCAGCAGAACGACACCAAGGGGAACCATCCTGCTGGACATATTTGCTTCGCTAAATGT
CTGTCTGCTGAACATCGGCACAAGAAGCACTTACAGCAAAGCGGGTCGCGAGTCGATCAT
AGACCTGACGTTTGCCAGCCCAGACGTTGCCCGAGACGCCAAATGGCATGTATCGGATGT
ATACACCCACAGCGACCACTTTGCCGGTGATAACGGACACCTATCAACTTGGAAGCAGAG
GCGCCAGTAGAAGGCTCCAACACACGGGATACAAGATGAACACTATGGACCTGGAAAGAC
TCCTCCCTATGGTAGAAGGACTTGGCATAAGAGGCGACGCCAACAGCTCTGCTGACGCGA
TAGCAGAGACTATCACCAACGCATGTGACGCTATACTGACAAAAGTTCGCAAGGGTGGAA
ACGCACATAGACCGGTAGCCTGGTGGAACGAGGACATAGCCAAAGCGCGCAAAGAGTGCC
TCGCAGCTAGGCGGAAGAGCCAACGGTCAAGACCGTCCCCCAATTTTGAGCACCATCTGC
AGAACTTCAGAGCTAAGCGGAAATTACTCAAGGAAGCTATCAGACGCAGCAAATCCCGAT
ACTTTCAGAAGCTCTGCGACGCTGCGGACGCGGAGCCCTTTGGACTGGCTTACAAGCTAG
TCATGGGAAGGCTATGCAGGCAACCAATGCCAACAAACCCGGAACAGCTCAAACAAATAG
TCCTAACGCTCTTTCCTCGACAGACACCTGGAATTGCACCGCAACTACCAGCAAACGGAA
TAAACGACTGTGCACCCACCGACGACAATGAGGTACTGAGCATTGCTGCGAAGCTAAAGG
CCGACAAATCTCCTGGACCAGACGGAATACCGAACGGGGTAATAAAAGCTGTCATTACTG
CACAGCCCAGAAGCTTCGTGGAGTTGTACAATCAATGTATAGCGGAATGCACAGTACCAC
GTAGATGGAAACTCCAGCGACTTGTGCTCATCCCGAAGCCCGGCAAGGAACTAGATGATC
CCTCCTCATACCGCCCCCTGTGTATGCTGGACACGATGGGAAAAATATTTGAGCGGATAA
TATGCAATCGCCTAGAATGCAAGCTTGCTGAAGTGCGCGGTCTGTCTGAACGACAATTCG
GCTTCAGGAAACACAGGAGCACCACGGATGCCATCAGGGCCGTGGCTGAACTAGCAGAAG
ACGCTATCCAAGGCACAAGATGGACAGGTGGCACCAAACAGTACTGCCTAGTCTGTACGT
TGGATGTCAGGAACGCGTTCAACTCAGCCAATTGGACAAAAATACTAGAAGCGCTAACGG
CCAGACACATCCCGAGCCAACTAATAAAGTTAGTGACCAGCTACTCCAGGACAGAGTGCT
AAATTACGACACAGAAGACGGCCAACGACAGTACAGGGTAACTGGAGGCGTTCCTCAGGG
CTCTGTTCTCGGGCCGCTACTGTGGAACGTCATGGTACGACGGGAGTACTGCGCCTTTGC
CTACCAGAGGGCAAAACAATCAATGGTTTCGCCGATGACATCGCTGTTGTTACTGTGGCG
AAGAAACTCGATGAGGTCACTCTTAGGAGCAGTGCGGCCATCGACAGGATAATTGACTGG
CTATCCCAGAACGGACTCACGCTAGCGGAGAAGTCGCTTAATAAGCAGCAGAAAGATAGT
TGAGACGACATCGTTGCGCGTTGGCAGTGCTATCATTAAGTCCAAGCCCGCCATCAAATA
CCTGGGCGTCATGATAGACCACAGACTGTCGTATAAACAGCACCTGGAGTATATTAGCCA
CAAAGCGGCCAGTGTTACAACAGCCATTAGCCGAATGTTGGCGAACACCAAAGGACCAAG
GCAGAGGAGCAGAAGGCTAATCGCTGGAGTGGTGACGTCCACAATCCTCTACGGATCCAA
CATATGGGCCCCCGCAATGGAGGTTGCATCTTACAGCCGAGGATGCAATGCTGCATACCG
ACGATGTGCATTGCGTGTAGCCACCTGCTTCCGCACTGTATCGGAAGACGCGGCCTTAGT
ACTGGCAGGCATGATCCCACTCGGCCTGATGGCGGCCGAAAGGCAAAGTGGGGCAACCAC
CAACAGGCAACTGAGGGATAACACCATCGAACAATGGCAAAGCAAATGGGATGCGAGCTC
AAGTGGCAGATGGACCCACAGACTAATCCCAAACCTGAAGCTTTGGCTACAGCGGCGACA
CGGCGATGTAGACCACTACCTGGCACAAATATTTACTGGGCATGGCTGCTTTAAAGCGTA
CCTGCACAGGTTTAATCATGAGGACGACCCCTTTTGCGAGCACTGTGGGTACGGTGTGAT
TGAGGACGCGGAGCACGCATTGTTCTACTGCCCACTCTATAGTCGCGAGCGAGACAAAGC
GACGGCGGGCAGAAATGATTTGTCTCCGGAGAATCTCGTGGCGCGAATGGTGGCCACTGA
AAATGGATGGACAGCCGTTGCTAACATGGCATCGGCTATAATGAAGGAGCTGCGACGACA
GGAGAGGATCCGACGCGGCATCGACTGATGAGCGGCTGATATACAGCCGTACCCCGCCCT
GCGAAGTAGTACTTTGCGGTTGTCCCGCAGGAGCGGGCTACAACTTTCTACTCCCCACAA
AATACCCTTTCCTTCTTTGTTTGTCTTAGTTCCCCCTTGTAAAATGTTAAGCCGTTATTT
TCTTTTCTTCCAAAATAAAAAAAAAAAAAAAAAAAAAAACGAAAAAACACACACACACAC
ACACACACAC
>dvir_702
AATTATTCCGTCACTGAAAAGGAGTGCTAAGCGTCGATACTGGCCATAAAAAATTTCAGA
CGCTTTATAAGTAGAAGGGATGCCGTTCACTTGCATCACAGACCACACCAGCCTAAAATG
GCTGATGTCTATGAAGGACCTAGCACGTTGGACATTGCAGCTGCAAGGCTACAACTTTAC
CATCGAGCACCGTAAAGGCAGTGAGAACGTAGTAGCCGACACCTTATCTCGCTGTATTGA
AGCCGTAGGAAAGGTTACGGAAAACCTTCTCGAATTTGAGACCACCGAGCTTGACTCCGC
GAAACGCTCGAGACCTTACGTAGGCGGTTTTACTGGCCCGGCATGGTTAGTCAGGTAAGG
GATTGGGTGAGACAATGTGTGACATGCAAGGAAGTCAAGGCACCAAACTTTCGCATGCAA
GTGGGTCTAGGAGAAGAGGTAGTGACCGAGCGACCATTCCAAAAACTATATATTGACTTT
CTGGGAAAGTACCCACGTTCGAAGCAAGGGCACGCGTGGATCTTCGTGGTAGTCGACCAT
TTTTCAAAATTTACTTTCTTAAAAGCGATGCGGGAGGCTACGGCTCTTAACGTGGTGGAG
TTTTTGGTCAGCGAGGTTTTTTATAAGTTGACATGATCTTAGCTTTCAACATCTCGCACA
TGCGCACCGCAGTCTACCACAGAACAAGGCGAGCGAGCGAGTTAATCGTACCGCGTTGTC
GGCCATCCGGGCGTATCTAGAGCAAGATCACCGCGAGTGGGACCTCTACCTTCCGGAAAT
AGAGGTGTCCATACGAAATGCCATACACACCGCGACCGGGGTGACCCCTTTCTTTGCCGT
TTTCGGACATCATATGTTCCTTAACGGGGCATGCTACAGATTGGCTCGTAGGTTGGCGTC
TCTGAGTGATCATGAGATCTCCCATTTGCACCCAGCAGACAAAATACACCTGATTAGACA
GCGAGTCCAAGGCCAACTACATCAGGCTTACGAAAGAAGTCAGCGGCAGTACAATGCTCG
AGCCCGGGTGTTCCAGGCGGAAACCCGGACAAGAAGTTTACCGACGCAATTTTGTGCTGA
GCGATTTTGGGAAAGCTTTCAACGCCAAGTTTGCAAGAAAAGTTTCTTAAGGCCAGAGTA
GTGCGTCGAGTAGGGCAACAACTCGTACCTGCTGGAAAAATTGAAAAGCAAAA
>dvir_672
TAATACGTCTTGGCAGTTACACTAATTCAAAGCTGTAGCTGATCCAAAAAAACGTATTGC
AAATAACAGGACAATGGGGAGTGACGAAACAAATCGATCTAGCTGTGTATTGTCAGGCAT
TGTTGACAAATGTAAAGGGTTATTAGTCGGGACCAGCCAGAGTGGCTGCTTTGTTGGGCG
CCAAATATATAAATATATGATACATACTGTAACATACAACGTATGTAAGCGAGCTGATGT
CCGTGTAGCGTCTAGCGAAGCACGCGCTGGTTCCGGCACAGTGAAGTCGGCTGGGGTGGG
TTGACTCATAAATGGCTAAGCTACCTGCTCGCAAGCTCTTATAATTATATATAAAAATTT
CGCGTGCTATTAAGATGTCTAGTTCGATTGCACATTCAAACTTACGGGGGTTAGGAAAAA
ATCTACAGAGTTACCGAAATTATATTAGATTGATTAGGGACCGTAGCTGTATATGTTGTT
GTTATGCTGCGCTGGTATCAATGCGACAGCTGTTGCCCACCCAACCATGATCACCGGGGC
CGCTTGACCAGACAAATGGTCGGTGATCCCTAAAACAACACAGATTACATTACCCTAACA
TTCCGACGACGCATGGCTTCAACATAAATAAGGCAAATTAGCACATAATTATAAGTTCGT
TACACATATTTATTTTTGTGGTGAATTAGGGAGTTAAATCGAAATTTTGCTTAGCCATTA
TACATTTTTTTTATAATAGAAAAGAAAAGAAAATTAATAAAAAATTTATATTACACAAAG
ATAAAGCATTTTTTTTCTAGGTGAGGTTCTAATTTAGTCTAGGACCCAAAATTGGTAAAA
GTAAAAATTATTCCTTTATTTTTTTTTTGTTCGACAAAAATTCATTTAAATTTTTAATTC
ATTTAGCGAAAGCTGTAACGCTCACTTGAAATAGATTATTTTTTTAACGTTTTCTTTTTA
CCGATTTTTTTGCTTTTAAGCGCAGCATTAAATTATCCATTAAATTATTATTAGGCCATT
CTCTTTTGATTTTCTCGGAAATTAAGTTTAAAGAAAAATAAAATTTAAGAGTTTTTTTTG
CTGTACTTACATACATTCACTCCATCTCCGAAAGCGCTTCCATCGATGTAACGGGCGATG
ATCTGCTGAAAAAAAAAAAAAAAATTTAGAAATATTTTAAAATCTGGCTCTCACCAGCAA
TATGGCGATCCGAATTTCGGAGCATGGAAGGAGAAAAGGAGAGTAAAAAATATAGGCCAA
TGGAAAGAATATGTAGGGCAAGAAAAAAAAACGGAGTTAAAGAAAAAAATGCGGAATAAG
AATTTGACCATGCGGTTGCACTCTTTTGCCGAAAAAAAAAAAAAAAAAAAGAAACTCGCA
CATAACTAATATAAAATTTTAAATTATGCGCTTAAGGCGACTTGACTACGCCCATGGCGT
TCACAATAGGACTTATTCAGTTTTTTCACTTTTTTTGTTAGCTAAGCTAATTATTCATTT
TTCCAGCAAAAAAATAACACAAAAAAAAAATAAGATTTCGTTTCGCTTAAAAAAAAAGAT
AAATGTAGCTTGCTTGACGACGTCAGCCACAAGGAACGATTCCATCAGCGACGGCGATCG
TCTCTTACTATTCGTCTTTCGAACTCCCATTTTCGAGCAGGCTAGAGAGCACGAAACGAA
ACAACGAGATTTGACTGCGATAAAGGCGATTGTAAATAGGCGCACTTCCTTATTTTTTTG
AGTCAACCTTTCTCCACGGTGGACCAAAGGTAAAAGAAAGATCTGAGCTCCGATCGCCTT
AGGGAAAGCTATTTACAGCGACACCAGGACAGACGCCATTTCCAATTATCAAATTAACAT
TCCTCTACTATTTTTCTCTTTCACTCGTTACAAGCGATATCACGCCCGGGTTGAGCCATA
GATGGCGAGATCTACAAGGGTAAGCAAGGTACAAGACCTTGACTGGATTTACATTGTCTA
TTTTTGGGCTGTTTATTTAAACTCAAACAAATTGTTCTTGCTTCAAGCGCCACTACAAT
>dvir_851
CATGTCCGATGGCTCTGGGTGTTCGAACAGCATTAAGGACGTGTTTAATATTATTATTAT
TACTATTATTATCTTTTAAGGTGAAAGGTGTACCTTGATCGGAGACAATCCTTTGTCACA
TCCCCAGATAGCTGGTTACTTTTTTGAGGATATCGATGACGTGCTTGGTTGCTGTGCTTT
TAACGGCGCGCATAATCGTGAATTTGGTAAATGCATCGACACAAACAAGTATGTGCTCGT
TGCGTTTCGAACTCTTTGGAAATGGTCCCAGGTGGTCGATATGAACCGTTGAAAATGGTA
TTGGCTTGATGTCGTCATAATGATATTGTCCCTCTTTGCGACCACCTCGTTGCTAAAAAA
AATGCGCAGCCCACACAGGACTTTATATAGCCTTTGACATAATTTCGCATGCGTGGAAAC
CAAAATAAATATGTAATATGGCTCATTGTTTTCTCAACGCTCATATGACCTGATTTATCA
TGACATTCATAAAGGATCTGATACCGTAGCTGCTTAGGCACAACCCACAAGAATTTGTTG
TTGTATTTGCGATAGAGCCGATCTAGTTCAATGACATACTCGTCATTTTCGGTTACTTTG
GCGGATTTCATATCGGTTACAAGTTTTTGGATCTTTTCACCCTTGAAGTTGTGTAGAAAC
AAATAACCAATCCGGTTCATCCATGATTGTTTTGGATATCTTTAAGCTGGCTGTTTCCAT
CTCACGTGCATCCTCAT
>dvir_827
GTAGAAGAGAGTTCCAGCCAGACTAACACTGGTTGTTGAAACCGGAAACAATGTTGAATC
TGGATCCTCCTCGAACACGATCACATCTTCGGATGAATCGAGTCAGTCTAGTTCAAGTTC
AACCTCAGGAGGCGACACTGTTGTTGGAGGTGGAGACTCACAGCAATCTGGCTCAACCAC
GACAACGACAACCTCTGAGGAAACCATTTCATCGGTGGATCCCGTGGTAGAAGAGAGTTC
CGGCCAGACTAACACTGTTGTTGAAACCGGAAACAATGTTGAATCTGGATCCTCCTCGAA
CACGATCACATCTTCGGATGAATCGAGTCAGTCTAGCTCAAACATCAGGAGAAGACTCTA
TTGTTGGAGGTGGAGACTCACAGCAATCAGGCTCAACCACGACAACGACAACCTCTGAGG
AAACCATTTCATCGGTGGATCCCGTGGTAGAAGAGAGTTCCGGCCAGACTAACACTGTTG
TTGAAACCGGAAACAATGTTGAATCTGGATCCTCCTCGAACACGATCACCTCTTCGGATG
AATCAAGTCAGTCTAGCTCAAGTTCAACATCAGGAGGCGACACTGTTGTTGGAGGTGGAG
ACTCACAGGCAATCAGGCTCAACCACGACAACGACAACCTCTGAGGAAACCATTTCATCG
GTGGATCCCGTGGTAAAAGAGAGTTCCGGCCAGACTAACACTGGTGTTGAAACCGGAAAC
AATGGTGAAATCTGGATCCTCCTCAAACACCATCAACTCTTCCGAAGAATCAAGTCCGTC
CAACTTAACATC
>dvir_750
CCTCTTGTCGTTAAATTATATGAGATTGTCCCATTTAGAGCCATTTAGTAAAATTTCAAA
CTTCAACCCCGCATGCCAATGAGATTTACATCAAAGTGAATATCATTATATTACTGATAC
ATTTAATGAAATATTAATGATCTTGTTCTTGATCATTATATCAACGCTTATACCGACTAT
TATATTTAACAATATATGTTTTCTTTCTCAAACGAACTGATTTTTAAAGTTTTGAAACTT
TATATGCTAGAAGAGCATGCTATCTTGATCATGTCTTTAATTAACTTGTTTTTGCTCATT
GAGGATACGATACAACTTACGTGCGAATATAGCGTTTTACATATGATGAAGTATGAAATT
TAAATGATGTCGGTGAAAGATGATTTAGTAAAGTGATGTTTGAGCTCAAATCAGCACCAT
CTGTAAATGAATAAGACTTTAGTTTACGTATATATGAATTAGCTTATATTCCAAAAGCAA
GTATACCGTTCCTTGCAAAAATCATTGTAAAAAAACATGATCAGTTAATATTTTAACTTG
GCTTACAAAAAAATTATATATACTAGGAATAATTCAAGGGCAGGGCGGCCACGCTGCACC
ATTAAGAATTTGGATTTACGAAGATCTTATTTTGAAATTGCTGTTAGTTTTCTTTAGCAT
ATTTCATAACGAAGGAGGGCTGCTGCTTATATATATGTAGATGGTTTTTCAGAGTCCATT
TTCACATTGGCGTTCCGAAGATATAGGTTATGTGAAGCACGCGCTAAATCTGAGCATTGA
GGCTATATGCGAGGCCATACGTGCTTGTTGCTCCTTTCACTGTGAAATTTAAGCTGTTAC
TGTGGCCGTCGAAGCTACTTATGCCAACAGCATTCCGTCGAAATTTTCGCCTTTCCGTGG
ATAGAGAAAGTTCTTCTAGAATTCCACACTCGTGGTGGCAGACTCTCACGGTGGACTTCA
CACCCGTGGCTATGGCAACACGGCCTAAACTTCGCCGGCTGTTATATTGGCCTACTGATC
AGTATTCGGTTGGTGGTAAATTTCTTCCACGTGTCTTTAGACAACCGGTCTTCTCGGCTT
GCAAAAGATTACTTGATGAGCTCTAAAATGCACGTCTGCTTCGTAGTGCCGCCGAAATTA
AAAAGAAATCACGCCACGCGATTTGGTTTGGTCTCAGCATCGGTATACAAAAAAAAGCTC
TCCAATCAACGGGATCCTTCCAATGCTTTTGACATCTAGCGTTGCCAGATCACCCGATTT
ACAATTTTCTCTTACCAGATAAGGTTACCACTTAAATGTAAATTATTAAGAATCAGCTGA
CACTTTCTGACTACGTTAAAATAAACAAACATCTTTTTCCCTTGCTGCTGTTCCTATTTT
TTTTAATTCGACATTTGATATATGCTGGTAAAAGTTTTGCATTAATGCCTTTACTAGCAT
TGCTTAGAGTAAAATTCTTTTTAAAAATTTCCTGTCCTTTGTAATTCACCCATCTCGATC
TTCGATTATAACATTTTTCTGATTTTAAATGTGCTTCCAATAGATTGTCTTTTATTTTGT
CATGTAGCAGTTGCATTTTATTACAATGTGGCATTACATTCACCTGATTATCTCGCAGCG
CTTCTAATTGTTGTAACAATTTATAACTTTTTCCATGCCTTAACATCGGCTGACCAAACA
TGCTAAAATATGGAGTACATTTTAGAGAGCTGTGATAATCGCTACGCAAGACACTACAAA
TTTCTGACAAATGCTTATCCCACTGATCGTTTTTTTTCTTAAGCAAAATCCTTAGTTTAA
TTAAAATTTCTCTATTTACTCTCTCACTGACGTTTGCTTGAGGAGAATATAAGCCTGTAC
GTATTTGTGCAATCCCATATTTATGTAAAAACTCTACCATTTGAGAAGATACAAACTGTT
TACCATTGTCGCTATGAATATATTGTGGAACACCAAAAGTATGAAATATGTGTTCTTCTA
AATACTGCATAATATTTATGCTATTGGCTTTTTTTAGTGCTTTTAAGATATGTACTTCGT
AAAATGGTCAATAGCAATAAATACCATCGAATTGGTCTCTCTGTAATTATTTGTTTTCCC
ATGGGCGGTCTTTGAATAATGTTACTTGGCTTTGCCATCTTACAATTTTCACATTGCTCT
ACAAATACCTCAACTTCCTTACACATATTGGGCCAATAATACTTTTCTCTAATTCGCGCG
AGAGTTTTACCAAAACCTGCATGACACGATGAGTCCTCAAGATTACTTGCAATAACTTGA
GCTCGTAACTCACTAGGTAAAAACAATCGCCATAAGCTAACTTCATCTTCAAATTCGTTT
GGTATACGAAATTGCACGAAACACAAGTATCTGCAACGAATTGCCATTTACTAACTAGCG
TTCTCAATTTGTCATACTCGGGTGATTGAAAGCATTGATTTTCCAAATCAATTTCTGATA
GCTTCTGGGGTGTTTCTAAACAATCTAAATATCCCCTAGACAGAGTATCGGGTACTACAT
TAAGTGAGCCTTTACGGTACTCAATTTTGAAATCATATTGTTGCAATTTTAAGCTCCATC
TGCCTAGTCTCCCTATTACATCTTTTTTTGTCATAAGCCATTTAAGACTGACATGATCAG
TTATCACTTTAAATGGTAAGCCTTCTACGTAGGGTCTAAATCTTTTTAAACACACTATAG
CTGCTAAGCATTCTAGTTCCGTGACTGTATAATTTTTTCACGTTTCTTTAATTTCTGAGA
GACGTAAGCTATAGGGTGTTCCTTGCCGTTTATATCGCATTGTGTTAAAACGCCACCTAC
TCCTGCCCGCGAAGCGTCACATTGAATAGTAAACTCTTTATTAAAGTCTGGCTGTACCAA
CACTGGGGCGGTTATCAGTGCTTGTTTAAGATTTGCAACTGCCTGTACTGCTTCAGGCAA
TAATGCGAACTTCAATGATTTCTGCAGAGAATCCGTTAATGGTGCTGCTAATTCAGCATA
ATTTGGGATGAACTGTCTATAATATCCAGTCATGCCTAGAAATCGTCTGACTTGCCGTTG
TGTTGATGGTACTGGAAAACGAACGATATCCTCTACTTTCCCCGGGTCAGTTTTCAAGGT
TCCTTGACCCACAATATAACCTAAGTATTTAATTTCTTGTTGACAAAATTTACTCTTCTC
GACATTAATAGTTAATTGAGCCTTTTTCAAACAATCCGCTACTTGTCTTAGTGTTTTAAG
GTGACTATCGAAATCCGAATTGCATACTAGCAAATCATCAAGATAAATAAAAACTTTTTC
TCTCAACGACCCTGGTATTACCTTATGCATTAATCTACTCATTCTTTATGCTGAATTACA
CAAGCCGAAGGGCATAACAGTGAATTGGTACAAAGGTCTTCCTGGTATAGCGAAAGCCGT
TTTTTCTCTCGATGCTTCACCTAACGTTATTTGCCAATAAGCATCTTTCAGATCCATACC
TGAGATGAAGTACGTATCTTGCAATCGACTGAGTAATCCATTGATGTGTGGCAGTGGATA
TGCATCTTTCTTAGTAATAAGAATTTAATCCGACGAGAATCAATACACAGCCTGACCTTT
TCCAGGTTTCCTAACTAATACTATGGGGACTGCACCAAGGAGAATTTGCTTTTCTTCTAT
TACTCCCAAAACTAACATACGATCTAATTCTGAATAAACTTCTTTTTGTCTGGGTAGTGA
CAAAGGATAGTGCTTGAGCTTAAATGGCTCTGATGTCGCCGTATCAATATCATGGATATC
TAGATTGGTACGACCTAGTCCTAATTTAGTAAACGATGGAAATTCTTCAATAACTTCCTT
AAGTTGTCTGGTTTGAGTATTCGACAACGATTTGCTTTTAATCATTGGAACATTATCTGG
TTGCACTTCTAATGCAGAAATCAATTTTGGAGCTATATTAAACTCTTTCCAAAAATTAAC
TCCTAAATAAACTTCTTGTTGTAGACTGGGTACTAAATAAAATAAAATGTTTTTCTCTAA
TCCGTTATAAGAAACCCCTGTTTCTACCGTTCCCAAAATGTCTGTAACTTTCCATCAGCT
GTTTTAATTGAGCATTTTAATTCTTTGATTGATAAACGCATTTTATCCATTCTCTCCAAA
CAATTTTTTCCTAATACACTAACTGATGCTCCTGAGTCTAATAAACCATATACTTCTTCA
TCGCCTATCCGAATTTTTGCATATGGCCTATTATCATTGCTCTTGCTGCAAATAATAGTT
TCTAATTCCTTTCGTAAATGCATTCTATTATCTTTCTCTACATTTTAATATTTTAGATGA
TATTTTTCTTAGACTTAACTTGCACTTAAGCTGCTCTAAACGTAATGTATGTAATTCATT
CACTTTAAATTCACTTAATTCTTCTGTTTTAGATTTATCTAATTGTTTGATTGGGGTTTC
TTTCTCGAACGAGGTAACCCCTTTAATCCCACGTTCGGCTAATTGTTTCCCTTATGCTTA
GGACAAGTAAGGTTACATTTTTCTCTCCACATCGGTAACAGAAAAGAATCCTTGTTGCAG
ACGGACAGTCATAAAACGAGTGACCTATTTGATCACAGTTCCAACACCTATACTTGGACT
TATCTACTGCCTTTTCATACTTTTCTCGAATTTCTTAAAAGCGGATAATTCAATTTCTTT
CTCGCTGTCAGATTCTTCTGCCTTTAGATCCGATACTTCTATTTCATTTGCAAATTTACC
AGTTGTCTGCTGCAAGCGTCTAATTTGTTTACGAGCCATAAACTTTTCGGCCTTACGAGC
TTCCGACAAAAGGTGATCTAAACTAAAAATGCTTTGGGCGAACAATAGGTTGCCTAAAGA
TTCTCTAACATTTCCTTTTATAATATCTGCTAGTTTTGCATCACTTAACGGTTCTTTCAG
ACGGGAATTCTTTGTGACTACATCCATATAAAATTCATCAAACGTTTCCTTAATTGCTGT
TGTCTCCAATAACACGCATCAACCTTTCAGATTCGTTGTCTGTCTCTCCGAACTTGTGAG
TAATAGCTAATTTTAAATCCTTGAAAGTAGCTTCTGGTTCTTGCTTCAGATAGAACCAAT
ACCATTTTTCGGCTTTCCCTCGTATCAGTACATGAAACTCTGCTAACAATCGAGATTCCG
AGCCCTTTTTACTAATGTAGCTACTTTGAATAAAAATTCTTCTACATCATCACTTCCATC
ATAAGAAATATTCCACTTATCCACTTGCACTTTGTCATTGCTCGCTATAGGAAAATTATT
GGAATTATTCAAATTACGTGACTGGTTACGACTAGAAGTGCCATTTTCATTAGGCAATTC
AAGATAATTGTTAAAATTTTCTAATGAAGGTCTAGCTCTTCCTTCGCGTACTGCTTCTAC
TAAGTTACGTTGCATATTAGCAATCTCTCTCATCATCGTATTGTGGTTAATTGTAAGAAC
TCTTTCTAACACTGCACTTAGAGTTTCACCTAAGCCACTAGCTTCTGGACCTTCCGCCAT
ATTAATGTTTGGAAAACTTTCTACTTCGACTGTAGGCTATTCTGCTGAGCTCGGACTATA
TGTGCGCCGTCTTCCTCTACCTTGCGCGTTTCCTTCCTCGTCAAACGTGTATTCTACCTG
TGATTGATTGGTCTGAGTACTTTTTGTTTTGCGCTTTCTTGTTCTCATACTCCAGTTTTT
TTTTTTTTTTTGCTATGGATTTTTAATGCTTATTTTCTTAATATAATTATATTATTAAAT
TCTGTTATTAATATTACTAACAATTTTCTTACAATTCATAATTTTAGAGGCATACAAATA
CTTCCGTACAGACTGTTTTCGCAGTTTAAAAAAAAATCTTCTATCGTGACAATAATTATT
TCTGTGAATTACTATACTTGACGATTACAAATTGGTTGAGCTGTCACTATGGCAACATTG
TTTCTGATTCTTTCAAGTGACAAGGGACTCATATGACAACACCAAGGAATTTAAATTGAA
TCGCTTCATGTAGCAATATATTGTAACGCTGGTGGCTGTAGGCGGCTAGAATAGTGCACT
GATATATGCATGATACCTAGGGCTGTTTAACTTATTGATGCTCTATTCTTATGAGTGTTC
GTTTCCTGCTTGACACGTCTGGTTGCGTTGCTTAGCTCGCCGGATGGGGTGTGAGATCTT
GAAACTAACAAAACTCATAGCCTAAGAATGCTACTGCTACCGAAACAATAAATAACAAAT
ACACGTGTCAAGACTGGTGCTTATAAAGCGGTATTAACTGAAAAGCGGACAGACGTTATC
GTTCACGATAGTTTTTGGCTCAGTTGGATGGCATAACTGAGGCTACACACTTAATTTTCC
CTCCCTATAAATTGCTCTGATCAAAGCAACGCCATGACAATCCTCGTGTGTAAAATTATA
TGAGATTGTCCCTTTTAGTCTATTTAGTTACATTTTAAACTTCTACCCCGTCTTTATACT
TCCACATCTGCATGCCTCAAATGAGATTTACATCAAAGTGAATATCATTATATTACTGAT
ACATTTAATGAAATATTAATGATCTTGTTCTTGATCATTATATCAACGCTTATACCGACT
ATTATATTTAACAATATATGTTTTCTTTCTCAAACGAACTGATTTTTAAAGTTTTGAAAC
TTTATATGCTAGAAGAGCATGCTATCTTGATCATGTCTTTAATTAACTTGTTTTTGCTCA
TTGAGGATACGATACAACTTACGTGCGAATATAGCGTTTTACATATGATGAAGTATGAAT
TTTAAATGATGTCGGTGAAAGATGATTTAGTAAAGTGATGTTTGAGCTCAAATCAGCACC
ATCTGTAAATGAATAAGACTTTAGTTTACGTACATATGAATTAGCTTATATTCCAAAAGC
AAGTATACCGTTCCTTGCAAAAATCATTGTAAGAAAAAATGATCAGTTAATATTTTAACT
TGGCTTACAAAAAAATTATATATACTAGGAATAATTCAAGGGCAGGGCGGCCACGCTGCA
CCATTAAGAATTTGGATTTACGAAGATCTTATTTTGAAATTGCTGTTAGTTTTCTTTAGC
ATATTTCATAACGAAGGAGGGCTGCTGCTTATATATATGTAGATGGTTTTTCAGAGTCCA
TTTTCACATTGGCGTTCCGAAGATATAGGTTATGTGAAGCACGCGAGCATTGAGGCTATA
TGCGAGGCCATACGTGCTTGTTGCTCCTTTCACTGTGAAATTTAAGCTGTTACTGTGGCC
GTCGAAGCTACTTATGCCAACAGCATTCCGTCGAAATTTTGCCTTTCCGTGGATAGAGAA
AGTTCTTCTAGAATTCCACACTCGTGGTGGCAGACTCTCACGGTGGACTTCACACCCGTG
GCTATGGCCACACGGCCTAAACTTCGCCGGCTGTTATATTGGCCTACTGATCAGTATTCG
GTTGGTGGTAAATTTCTTCCACGTGTCTTTAGACAACCGGTCTTCTCGGCTTGCAAAAGA
TTACTTGATGAGCTCTAAAATGCACGTCTGCTTCGTAGTGCCGCCGAAATTAAAAAGAAA
TCACGCCACGCGATTTGGTTTGGTCTCAGCATCGGTATACAAAAAAAAGCTCTCCAATCA
ACGGGATCCTTCCAATGCTTTTGACATCTAGCGTTGCCAGATCACCCGATTTACAATTTT
CTCTTACCAGATAAGGTTACCACTTAAATGTAAATTATTAAGAATCAGCTGACACTTTCT
GACTACGTTAAAATAAACAAACATCTTTTCATATTTTACAAGGCAGCCACCTTCTTCGCA
GGCTTCTAAGCCGAAGAAAAGGAAGAAACGGTTGACTTATCCTCCTTTACAATTTTTCTC
TCGTGGGGCTCGACCACAACCTGAGATAAAGCCGGGCACATTACATAGCTTTTAGATCTT
TAGCATGAAATTTTCCTACAAATTTCCCTTGCATATTTTCTATTTCATATAGTGCTGTTC
CTATTTTTTTTTTTGATTCGACATTTTATATATGCTGGTAAAAGTTTTACATTAATGCCT
TTACTAGCATTGCTTTGAGTAAAATTCTTTCTAAAAATTTCCTGTCCTTCTTTGTAATTC
ACCCATCTCGATCTTCGATAATAACATTTTTCTGATTTTAAATGTGCTTCCAATAGATTG
TCTTTTATTTTTGTCATGTA
>dvir_585
AAAAAGGTTCTAGTCGGGAGCTCCCAGGACTAGGGGAACCCTGAACCCTTTCTTCCAACA
TCAAATGCTGATCAAGAATATATATATTTTATTTTAGAAGCTATATGTCGGGTTTGGAGA
TTCTAGCTTTTATTATTTACCTAAATTTGCCCAAAAAAACAATATATCCATATTAACTAT
TTTCAATGGGTTCAAGGTAGAAAAAATTATCAATTATCGGAAACAAACTCGATCTGCGCA
GGACTAGGAGCACCTACATCTA
>dvir_769
ATTTATTTGGGCCGAAATCCCGGCGGTACTGCAATACCGGGCCAACCCGTGACAGAGGTG
GAGCAAGCCCCTAGCACTCCGTCAATTTCCAAAAATCAGTTTAACATTTGTTGTTCTCCA
ATGGAGAAACTATCAGATGTTAAGCTGATAAGAACAGATACTACACTTTGATCTTAGCCA
TAAGGCCGAGAAGCGATAACTTTACAATGGTAATCTCGTAATAGTACACCACCGCCAAGA
TAGAACCTCTTGAGAATTATA
>dvir_665
CCCCATCCGCGTGGAGGAGGTGATGTCAAAGCCCTTCCCAGGGCCATGATGGAATATGCC
ACACCACTCTGAAGGCCCTGCCAATGCGCGCGCTCCTTTTTATAACGTTGATCTTCAACG
CCATATTAAGGACGCAACACTTCCCTGCCCAGTGGAAGTTAGCGAGGATCCATAAGTCGG
GCAAGCCGGAATATGACCCTGAGTCATATCGGCCGATCAGTCTCCTGCCTTCTTTGTCAA
AGGTGTGGGAAGACTGGCCCGACTTACAAGGCTTATGGATCAAATGGCCACTCTTTCTGA
TCACCAATTTAGGTTCAGGGGTAAGCATG
>dvir_1069
GAAGTAACTTTCTCAACTGCTGCCCGTGGAGGACTCCTCGGCAGCAGCAGTTACTTCTGC
CGGAGTAACTATCTCAACTGCTGGCACTGGAACTTCCTGAGAAGCAGTTACTTCTGCCGG
AGTAACTATCTCAACTGCTGGCACTGGAACTTCCTCGGAAGCAGTTACTTCTGCCGGAGT
AACTATCTCAACTGCTGGCTCTGGAACTTCCTCGGGAGCAGCAGTTACTTCTGCCGGAGT
AACTATCTCAACTGCTGGCGCTGGAGATTCCTCGGGAGCAGCAGTTACTTCTGCCGGAGT
AACTATCTCAGCTGCTGGCACTGAAACTTCCTGAGATGCAGTTACTTCTGCCGGAGTCAC
TATCTCAACTGCCGGCACTGGAACTTCCTCGGAAGGAGTCACTTCTGAAGGAGTAACTAT
CTCAACTGCTGGCGCTGGAGACTCCTCGGGAGCAGCAGTTACTTCTGCCGGCGTAACTAT
CTCAGCTGCTGGCACTGTAACTTCCTGAGAAGCAGTTACTTCTGCCGGAGTCACTATCTC
AACTGCTGGCGCTGGAACTTCCTCAGAAGCAGTTACTTCTGCCGGAGTAACTATCTCACT
TGCGGGCACTGGAACTTCCTCGGGAGCAGCAGTCACTTCTGCTGGAGTAACTTTCTCAAC
TGCTGCCGTTGGAGACTCCTCGGGAGCAGCAGTTACTTCTGCCGGCGTAACTATCTCAGC
TGCTGGCACTGTAACTTCCTGAGATGCCGTTACTTCTGCCGGGAGTCACTATCTCAACTG
CTGGCGACTGGAACGTCCTCAGAAG
>dvir_1043
AAATATTATTTTATCCAAGTGTTACGCAGTTGGTGACAAAGTGGGAATACCCTCTTTAAT
TCGGTAAATCAGATCATAAATGTAAGCATACTTTGGATTTTTTATTTGTTTATTCTGAAG
CCACAGCCGAAAAAAATTGTAATATTAAAATGCGGAAATTCAAAATCGTTATAAAATGGG
CAGACCGAGCCCCAGTTTGACATTCACATCCAACACTCGCTCTAGCATCGAAATGAAATT
CCAAACGGTGATCTTTGGCTGTGCCATTTTGGCCACTTGCCTGATTAGAGGCAGCAATGC
GGCATGTGCAACAGCCCGGCATAAACCTGCACTGCACACGAATGCGCAGACGCTGCCAAT
GCAGCAGAACCTAGCTGTGCCAACACGACC
>dvir_836
TAGAGTTGTGTCGTTTAGTTCAGACCAAGTTCAATTGAACGGGTCATTAAAATGAACTAC
TGAACTTATTCAGTCATTAGTGAACTAAATCGGTCATTTAGTTCACTCGTTCATCTATTC
GGTCATGAACGATGTATTCTGTACTCGTTCAGTCGGTCATGAACGATACACTCCTGGCTC
AGTCGGTCATGAACGATATACGCAGCGCAGCAACTCGTTCAGCCGTTCTTGAACAATACA
TTTTTTAGAGATGTTCAGTTTTTAATAAACAAAAAAGATAGCAGGATTTTGATTTTACTT
TTGATTTGTTGAGTTGTAACTTACAACT
>dvir_989
TTTATGTCTAGCGTGGTCACAAGGCAATACTTTTTGGATCCGCCGCGCCATCGCGTGCCT
TCTATGGCCTTCCATGCCGTGCCCGCTACCAATTTGATTCGACAGCGCTCTTCTGTTTAC
GGAAGCCGAACTGCTGGTCAGAGAGTCCGTGGCGATCAGCGATCTCCTTCTCTCGCAGAT
GATGCGCTCAAACAGCTTGCCCATGGCGTCCAGCATGCAGAGTGACCTGTATGCCGTGGA
GGGTTGTGGCGTAGCTCTATCTGGTGCGGGAACAATGTCTCACTATCTGCTTTAGATGCT
CTGCTTCGTCGCAGAGTTGCACACAGCATTGCCGCTTGCTTCGCTTGATAACCTTGATGA
GCATAGCTCGCCGGGAGTGGTAGTCTGCGCGAGATCCTTCGGATCCGGGCTCCAGGGCCA
GATTTGCTACTTCCCACCACGCTCGCCTTGCTGCGCGCTGGTATATACACCTCGCCTGTG
TG
>dvir_620
CATTTAGAAAGTATCCTGCAGTGAGAGCGCTAAAGTCATTGGGATCAGATGATAGCGGTG
ACAGCGGGCGAGAGTTGAGTACTGCTTCTATCTCAACGACTGCAGTGTTCAGCTTCTTTG
CGCTCTTGACAGCGGCCTCCCAAAGTGTGGAGCCCTAGGTGGAATGAAATGAAAGGTTAT
CTCTTCAGAGGAACAATATGATAGGATAGCATCTTGAGTGCTAGTGTTGAACATGAACTT
CTTTAACTCGAGTAGCTTGTTGGATGCGTTGTCACAATAGATGTGCGATACTGGTCCGGG
CAACCATGCGTTTCAACGATTCCAAAAACTTATTCGTTGAAAGATCTGACCGATTTCAAT
GTGAACGGCCTTTACGGCCATGCAGACATATATGGCGATATAGGATTTTGTGGGACCCTT
GCCACGTATTCGAAGATAGGTGTTCACTGGACCGCAGAAGTCGACTCCAACGTGGCGAAA
TGGCTTGTCTGTGGATAAGCGCTCAGGTGGCAGGGAACCCATGACTTGACGAAGTAGAAC
TGGACGATATCTGACACAGTGTACACAAGAACGAACAATGCTGCGTGCTAAAGCTCTTGC
GTTTATGACCCAGAATTGAAGCCGCAGCAGTCCAACTAATGCCTTTGGTCCTGCATGGTA
ATTGCGCAAGTGAAGATGCCGAACATAATTGTGGACAAATTGCGATTCCTTGGGAACAAG
TAAAGGATGCCTTTGACGAGAGGGGATATCAGCATGCTCGAGTCTGCCGCCAACTTAATG
AGCTCGTATCCAGAAGAGTCATCTATGAAGGGGCTGAGAAATTTCAGATTGCTTTTCAAA
TCTCTTTGTTTCCTTAGCAATTGCAAATCTTCCTTGAAATAGTGCTGTTGGATGATCCTG
ATGATGGTGGCGAAGTTCTTCTGGGCATGGCGGCGAACTTTCGACAGGGTGTTCCTTTTT
GGCAATATGGTAAAACCGGAACATATATGCCATAACTAGCGCCCGAATGTATGAACTAGT
TCCGTTCAGCCAGTCCAGAATAGAATTCTGAATTGATGGCAGGGCCATTGAGTCTCGGAA
TCACGCAGAAAAGCAGGTCCTGTAAACCAAATTGATTGCTGGAGCTCATTAGCTGGGCAT
CCACGTGACACGATGTCAGAAGGGTTCAATTTTGACGGTACATGTCTCCACTTTCCATCT
GCTGTTTGATCTTGTAAAATGGATACTCTATTTCCAACAAAGTCGACAAGGTGATAGAGT
GTTGTTGCAGCCAGTGCAAGACAATCTGCGAATCAGACCAGAAATGCGCGCTGTGCGGCT
TGCCGATGAATATGTTTTTGACAGTTGTATATAACTTACTCAGAAGTTGAGCTCCGCTTA
ACTCTAATCGAGGAAGCGTCAGCTTCTTGACAGGAGCCACCCGAGATTTAGCAGTCAGAA
GCTGAACCTGGACATTGCCATACGAGTCCGTGGAACGCACATATACGCAACAGCCGTAAG
CACGTATTGATGCGTCACAGAAAGCGTGCAGTTGTATGTCTGTGAGCTCAGCTTGCAAGC
ATACAATTTTTTGGGTTTAAATTCAAATAGTAGCACATCACGACGTTGATCCCAAGCTAC
GCCAAGTGCGCTAGTGACAGCGTTTTCATCCAAGTTTAAATCCTTTACCGATTCGTCGTT
CCTGACGGCGGGATGATTGGAGTGCCACTTAACCAATGGGAAGTGTCCTCGGCGAAGTAT
CTCGGTGACCTCGTGTTTGATGTTCTGCAACTCGATGAGCTCGTTTGCTCCGCATAGCAG
ATCATCAACATAAAACGATGATTTTACAATGGATGCGCCAATGGGAAACTCGTTAACATG
CAGATCTGCCAGATATTGCAAACTGCGAACTGCTAAGTATGGGGCCGAGGCCGTTCCATA
CGTCACTGTATTTAGCTCAAAGGTCTGCAAATCAGCATCAGGGGATGCTCTCCAAAATAT
ATATTGAAATTTCCGATCCACTGGGCTGACTAAAACTTGTCTATACATTTTCGTAATGTC
CGCTGTGATGGCGTAACGAACCAATCGAAAACGAAGGAGAAGTATATACAGATCTTCTTG
GAGTGTTGGGCCAACGAGAAGCAAATCATTCAATGAATGCTGGGACGATGAAGTGCACGA
GGCGTCAAACACGACTCGTAACTTCGTGATGCACTGCTGGGTTTAAAAACACAATGGTGA
GGTATATAAAAGTGTGGCTCACTTAGTTATATGGCCAAGATCCTCATATTCTTTCATGAA
GGTTACATATTGCGATTGAACAGTAGTCTGCTGACTGGAGGCGACTCTCGAGCGATTAAA
AACAACGACATGCAACATCG
>dvir_1062
TTAATAAGCTGTTGTATTCTCCTTACGTGCTCTTACCAAGACAATTGGATCTCTAACTTA
ATTTTGTTAACATGGGCACCACAATTTTATGCATTCGCTCGACCTGTCCGTTACCGCGTA
GAACACCTGTGGTTACATCTCTTCTTGGTTATTTTCATTCGCCCCACGTGATAAATATGA
TACGTTACTAATGGCTTATCACCCTTATCTATACTGCCTAGGTATCCTTCATGTCTTCCA
GCCTTTGTATTAACCAGAATGCACTGGACACAACTACCGACTACCCGAGCCACTTTTTCC
TTCAGTTTTGGAATAAAATATGACTTTTCTACCAAGCATTGCGTTTTCTTTGCTGAAAAA
TGTCCCTGTCTGTGAGCAATTTGGATTATCTCTGTCTCCATTTGAGATGGAACAACAATC
AACTCTCGATCTGGATCCTTGAACAAAATCTGATTCGCAATGTAAAAGTTCTCGTACCCT
TTACTCTCCACCAAATCTCTTACTACTTTTGTCCAATCGTCAGCTAACTGCGCTTCCTTT
AACCGATGCATCACACTGTCAGTCAGAACGAAACAAGCTATTTTGCTTAATGCATCTACA
TGACTCATTTTCGTACCTGAGCCGGTGCTCTATTTCGTAATCAAAGTCTTGTAGAAACAT
TGACCATCGTGCTACTCTCAAAGGCACTTCCTTCTTTTTCATCGTCATGGCGAACGCATT
GCAATCGGTTACGATCTTAAATTTCGTTCCCAAAAGATAAACTCGCCATTTTGTCAGAGC
TCCTATGACTGCAAGCACTTTCGAGCTCGAATGAGTGATACTTTTCCTCACTAGGCCTTT
GTTTTACGACTCATGTACATTTCAGGATGTAACAAACGATCTTCCGAGTTTCTCTGCAAT
A
>dvir_734
GGGAAAAAGGAAATGTACTACTTTTGAATTATTTTCAGATGGCAACTCTAAGTTATCCAT
CTGAGTAACATGCTTGGAATTTTTGGGCACGCTGTGTTTGTTTTTACTACGCGCTATTGA
TGCGCGTAGCAGCGTGTGCCCTCTGTAATATTTAGCATTTGAGTTGCCTTTTTGGCTACG
GCTGAGTGGAGGAGAAACATATTCAGTAGAATACTCTAGTAAGTAATTTGTAGTTTCGAT
AGCATCCTTGGTGCTAAAATTAAAATAGCTTTCCAAGGCTGCTTGAATGTCATGACTGAC
GCATTTGCTTAGTAAACAGATAGCTTCTGGGTCCGATAATAGGCATTTTATTATAGTCGC
CTTATCTATAGTACGGCTGAAAGCCATTTTTGAGTATATGAATTTTTCGCTGATTTTATC
AATATTGAATGCAGTTATCCGATTTGGAGTAAATCTGCTATATTCTGAATTTTTAATGAA
TTGTATGTTTCGAGAGTTTGTTGTAAGCTCCTTCACTCTATGGCCGTATCTCAGCATATT
ACTTTTTTTACTCATTTCGAGTATCATTGGCGTCTGAGGAGCTACTAGCCGTTTAAACTA
GCTAGCGTCCTAGTGGCTGTTCCGTGCAATTTGGTTGCAGGATATGCATTAATTTTATTT
TTGGCCACTATTTTCAAAAGTAGTTCAACTACTTGGTCCAATTTCGTGGTCATTTGCATA
ATTGCAGCCATGTTGCTATTTAAAGCATCCAATGGCTGCATTATTGACCGGCTCTTGGCT
TTCTTTTTGTTGCCGTTGCTTATTTTTCTGTTGCTTTTGCTGCTGCTGCTGCTGATGATG
ACTAGCGCCTGTTGTGTTTGAAGCATTCGCTGCTCCTGATTGATTTTTCTGGCGCTCTTC
CTCTTGTTCCATCTGAAGTTTCCTTCTGGAACTTTAGGAGGTGTTGCATGGCCGGATTAT
GCATCCGACCAGTATTGAACTCGCCCGCTGGTCACCTGACCTATAAGTCATCGTCGAGTT
GGGCAATGTTTGCTTTGCATCTTCTGGTTCTTCTGCTGCTGATGTTGTTCACGGTCCTGG
TTGGACACCACGTTTTGCGTTCCATGTTGACGCTTATTGACTGATGGCTGCTTGTGCTCG
TGCCTGGATGGGCATGACTCGTGCCCGGTTTGCTGATAGCCTAGCTCGCTCATCTTTAAA
AGCTTTGCCAGCCTTTATAATTGGCTACATGCTGGCCCCTGACAATTGGCCGCACTTTGA
AGGGCTCGCCTCTTGTCTTGGAGCATGTCGTGGTCGGGTGTCCTTGTCCGCATTTAAGGC
ATACAAATGGTCGTCGGCAATAGTTTTTACTATGCCCGTATGCCTGGCAACGGTGGCACT
GAACAGGATCAGTGCGCTTCCGCTGCCTCTCCACTTTGATTTCCTGGCTGCCAAGTTGTT
TCAGTTCCAGTATCTTAGTGTTGTTCTCGTTTTTCCACTAGCTCAATTTCGAACGTATTG
ATCGGTTTGGCAGTGAAGCGTTGTTTTATCACGCCCACATACCTAACCTCATGCCCCAAT
CTTCGCAATTCCATGCGTACCCAGTCGCATGGAGTTGTGTGGTGTAAATGGCGAATAATG
ATTCTAAATCCGCGCTCATTGCGCATTTGATGGGTGTGCCGGTGAACATTAGAGGCATCA
AGCAACGCAATTGTTGCATTGTATGCCTCAATGTCCGCACATTGCACTCTCACACCACCT
GTCTGCGTACTTTTAGTAGCAAACTTATTAGCACCCACATTATTTGAGATATCTTTGATA
ATTCTTTGAATATCATCAATATTGGGCAGGTATATGGTGGGCACCTTGACCCGTTGAGCT
AGATTCAGCTGCATTGTCTGACCAGAGATTACATTTGGATTGCAATCTGTTGCCTCGTCT
TCAACTTCCATGATGTCAATGTCATCACTGTCCTCGTTGTTGTTGTCGTTAGCAACGAAT
GTAGCATTGTTAGTTTTGCCAACATTCGTGCCATTATTTGTCTGCGTGCTCTTTCTAGCT
TTAGCTGCTGGTATATTATTGTCGCTTGACAGATTGTCGGATACTTTATTGGCTGTATTT
GATTTAAAGAAATCAGAATACGAAGGAGTATCCCTGACACTGTCTGCGTTCGTAATATAC
TCAGCGTATGCTAATAGTAGTGCACGCTTGTCACTCTTATTCGCTGGCATAGTTGGTGAG
AATTTGCGCTTAATAGGTCGTTTAATGACCGTATTGGCTTTGGGTGATCCACAGATTCTA
GTACCCAACATATCCTCATTTATTGGCAGCGATTGTTGCCCACTCGCCTCCAGTTCATTT
TCTGAAACTTGCATAATTTCAGCTGGCATCATTCCCGCATAATTATTAGGAATTAATTGA
CTAGCCGATGGAGCAGCATCGGCATTATTTTTATTAATTTCCTCCATTTCCTGGCTATGT
GTGACACAGATAATTTTCTGAGTCAGAATTGGTTGGGCTATCAGCAAGCATGTTGCTAAT
GAACTTGCGCTCTAACAACATGTTGCTGTAGCCCCATACTGTCGCTCTCAACATTTTGTT
CGCAGCTCGAGACGAACATGTTGCCATGATCGCTCTCACTACGTTCATAGCTGCTGCTGC
TGCTGAATTTGCTCGTGTTCGATGCCGCTCTGCTGCCGACACTCAAACGCTCGATTGGCG
CTTCTGCCGACGCAAGCGCCGACAGCGACTGAGCCGTAGAGAGCATTGGCGCTCTCTTGT
GCTTCGGCTTCGGCTTTCTCCGTTTCAGCTGGTGTTGATGTTGTTGCTGCTGCTTGGGTA
GCTGGTGCCGTTGCTGGTGTTGAGCTGTAAGCTGCTGCTTGCTGATGCTGCAAGCTGCAG
CTGGTATTGGTGCGCCAAATGGCGACATTTTCAGCAACAGGTGCCGGGGGGTATGGGGGG
GGGCTATAGCTTTTGTAGCTTTGGATGCAGCAATGGCCGCCGGCTTGGACGCCGCCTTTT
CGCGCATTTTTTTCCTTATTTACTTGTCTATGTACTTGCCCTTTTTGGCCTTATATACAT
ATCATTATGTATTATATTTATGAGTTTTTTTTGGCGTAGTTTTCCCCTCGCTGTCGTCAG
GTATCTCGTCTGTGATGGCTTCTTTTGTTAATAGAATTAACAATATGTTGCTGCTCTGCT
GTATATAAGTATATATACAGCACACAGGTTAGGTTTTATATATTTAATTTTTATTTATTT
ATTTTATTTTATTGTTTAGCATTTAAAAATGCTGATTGGCCCGTATTTAATTTGTTAGAA
TACTTTATTTTATTAGTTTTTCACTTTTTCTCTCCATTGTGGCTTTTATTTAAATTTTTT
TTTTTTTTTTTTTGAATTTATTTTTAGCATTTAAAAATGCTGATTGGCAGTTTATTTGTT
TAAACTTTATTACTTTTAATTGTTTGGCACAAGCATTTTATTTTATTTATTTTATTTAAT
TTAATTTTAATTTACTGGCAGAAATAAAGACACTTGTAAAAATTTTTTTAGTTGTTCGTC
TGGTTGGCCGACCGGGCGCTGTCCGCAAACACGTCCGCTCGCCACGACCGCCACAGAGAG
ATTTTTATTGTTGCTCATTTCTACATATAGTTTTGCAAACAGAAATTTTAGAACATTTAT
GGGAGCACTTAAAACCTATGCAACGATCTCCAGTTTGCAAGGTGGAGAGGGACATGACGG
GGGAGATACATTTAACATTTAATCTCGACTGACCTACATTTAAACATAACATAACATAAC
AGACTCTGTTCGATTAACATTATTGTCGTAGGTCAGTTCGCTGGGGGAAATTTATGCACG
ATCAGCTGGCAATGCTGTCGTGTGAATGGCAAGAATAACATAAGTATCAATTGGGCACGC
TAAGTACATGTGAGTGGACAAAAATTTTAAATTTAACAATTTTATGGCTAAATAATCTAA
TTAATTAATTTATTTTATATCGCACCGCCTTACGATGCGCTGGCCGCCTGCCTCTGGCCT
TGCGGTGGACAATTGGCCTCCACCTGGTACCTGGCCGGCTTATTGTCGCATAAATTTGCA
ATTTGCATTGCGTGATGGCTGCCGCTACATCTGTTGGAAGTTGCATCGCTTTGGAAGGGC
ATAACTTCAGCTGCTGGAGCGGATGACTGGCAATGAGCAACACCATCCACACACCCAGGA
TGCATGGATAGCGGATCGCCGTGTTATCGCGCCTGTTTTTGCCGGAGGGCGGAGTGATAT
GCAGCCTGCGCTGTATCATTTTTGCACGTACGGGTGGCGCTGTGTCTGGCCACTTCGGCG
TCGAGTGGATGACGTTTCGCCGGCTTCCGTGTGTGCTGAGCAGGCCGCTGACGCATTCGC
TGGTCCATTTGTGCAGGTAAGTGGATACATGGCATTTTTTGCAATTTGCATTTTTTAACA
TTTCTGTATTGCTTGCAGGTACGGCGTCTGCTGGGCTGGATAGATGGCCTCTGGGTAGTC
ATCCTTCGCCTGCATCTTCGTCGCCGCTCCAATTTGGCAGTTTGTGCCATTTTCAGCTGG
ATTTGGTGGCCATTTATTTGCCGTAGTGGACCACCGTTCGTGCGGTGCCGTGTTGTGCAA
GATGCATGCCCGGCTGGGCATTCTGCTCAATTTGGAGTCGCTGCGTCTGGCCAAGGGAGG
CACCGTTTTGACCACAATGTCCCCATTGCTGGAGAAGCTGCTGCCCCTTTAAGGACTGGA
TGATCAATAAGGGGCTGTGCTTTTTAGTGCCAAAGGGAGTCCAGTGAGGACGCCGTCGAC
TGATGCTGGTTGTGTCTGCCTGTACCCAGGTACAGATTGTGCATTTTGCGGCTCGTGCTT
GTGCCCGTAGGTGGGCGTGGCGGCTGCCGTCGGCTGCTGCTGCACGTTCTGCTGCTCCCA
TAGGAGGGGCTGCAGATTTGGCGGGCGTTGCTGGTGACCATAGGAGGCATTGGAGGCTCC
TATTGACCATCGCTGCTGTGCTTGCTGCCCCCATAGGAGAGGCTGCGGATTTAGCGGCTG
CTGCTGGTGCCCAAATAAGGGCGTGGTGGATGCCGTCGGCTGTTGCTGCGTGCTCAGCTG
TCCCCATAGCACGGACCGAGGATTTTGCGGCTGCTGCTGGTGTCCATAGGCGGCACTGGA
GGCTCCTATTGACCATCGCTGCTGTGCCTGCTGCCCCCATAGACGAGGCTGCAGATTTTG
CGGCTGCTGCTGGTGCCCAGAGGAGGGCTGGTGGATGCCGTCGGCTGTTGCTGCATGCTC
GGCTGCCCTAGCACGGACTGAGGATTTTGCGGCTGCTGCTGGTGACCATAGGCGGCACTG
GAGGCTCCAATTGACCATCGCTGCTGTTCTTGCTGCTCCCATAGGAGAGGCTGCGGATTT
TGCGGCTGCTGCTGGTGACCATAGGCGGCACTGGAGGCTCCAATTGACCATCGCTGCTGT
TCTTGCTGCTCCCATAGGGGAGGCTGCGGATTTTGCGGCTGCTGCTGGTGCCCAAATGAG
GGCGTGGTGGATGCCGTCGGCTGTTGCTGCATGCTCGGCTGTCCCCATAGCACGGACTGA
GGATTTTGCGGCTGCTGCTGGTGACCATAGGAGGCATTGGAGGCTCCAATTGACCATCGC
TGCTGTTCTTGCTGCTCCCATAGGCGAGGCTGCGGATTTTGCGGCTGCTGCTGGTGACCA
TAGGCGGCACTGGAGGCTCCTATTGACCATCGCTGCTGGTTCTGCTGCTCCCATAGGAGA
GGCTGCGGATTTTGCGGCTGCTGCTGGTGCCCAAATAAGGGCGTGGTGGATGCCGTCGGC
TGCTGCTTCGCCGAATGGAGTTGCTGGTGCTGTGGATGCCCTTCAGGCCGCTGGATAGGC
CAATATTGGGTAAGTGAAGTCTGGAATGTATTCAGATTTGAATTAGAGTTTATGTCCGTG
GTCGAGTCCGAATTTGTCAGTTTGTATTGTTCTGTCCGACAGTGCTCGCTGTCAGTTAGT
GGTTGCTTGGCTTCGTAATTGTTACCTAGTTGCATCATACCCTGCAACAGGTTCTCAAGC
ATAAGTTTTTCGTGCGGGTCCGTATTATCTACGTCCCGTACAAGTTTTTTCTCCAAGACG
TTGAAGATATGTTCGACTAGTGGGTCAGCTGGCTGCAGATTGTCAATTTCTAGGTCATCA
GTCAGTTGATTTTGTTGCACATTGTGCATGAGTGTCTGTTGAGTAGTTGGTAGTTGAACT
TTGTTGTCTTTTGGTGTCCATTCTAAGTTGGACACCTGAGTAGACTGCCAATTAGTTTTG
GGCACGCTATATTTATTTTTACTACGCACTATAGGTGCGCGTAGCAGCGTGTGCCCTCTA
TATTGTTTGACATATGATTTGCCTTTTTGGCTACGGCTGCGTGGGGGAGTACCATGTTGA
TTATGAGTGAATAATTCATTTAAAAATTCGATTGCATCCTCAGAGTTGAAGTTAAATTCA
AACTCCAAGGCTGCTTGCATATCATTATATATATGATTGTTTATTTCGTCGATAGATTCT
GTATATTCTAGATAGCGTTTTTTAATATTCGCCTTATTAGTGGGCTGGCCGATAGCCAGT
TGTTGATCATTGGCATAATTGCCGATGTTTGCAAAGTTAAACGCAGGTAGCCGATTACCT
TGTTTTAAGGGATAGGTTGCGGCTCTGCCTGTTTCTAAATTAATGACTGTTTGTTTGTTC
CGAGAGTTTTTTGTGTACTCCCTCACTCGCTGGCCGCATATAAGACTGGCCCTTGCAATA
CTCACCTCAAGTAGCATTGCCCCCTGAGCAGCTACTACCAGTTAAACTAAGCTAGCGTCC
TAGTG
>dvir_963
GAATTCAGGACAAGCAACCCAGAAGGCCGACCCAAAACGATCCAAAAGTGGTTGGTTTGG
AAGCACCAACTGCCTTGACGTCTTGACGTCAGACCACAGATTCTCGATGGGACTCAGGTC
AGGCGACTTTGCCCTGAACCATTGCTTTGCTTTCTTGCTGGTGTGTTTGGGGTCATTGTC
CTGTTGAAAGACCCGTACGAGGGCATTTCGTATTCTACAAAGGGTAGCATAACTGTCTCC
ATGATATTCACATACACGTGCTGATCCATGATGGTTTTCTCCAATGTATTGGACCTACTC
CATAGTAGGAAAAGCAGGCCCATACCATTACACTACACCCTCCATGCTTAATGGGTTTAG
TGGTGTACTGGGGCTTGTATTCTGTGTTCCTTGGACGTCTAACGTATGATCGAGAACCCT
TTCCACCAAACATAACCACTTTGGACTCATCTGACCATAGAATATTCCTCCATTGTTGGG
ATGTCCAATTTGCATGATCCCTGGCAAACTATGTTAAGCGAATTTTAAAGCTCGGTAGCA
GGCTTGAAGGGATCCTGCGTGTTCTGACGAATCAGTCTTTTGACATGAAGATGGGTCATA
GATCGTGTTCATTCACGTGTTTCAATCATTTTATTGAAAGCATCCTTCCACTTCTCTATA
AGTTTTTCCGTTCAATATCAGTTTTTTGAAAATATCACGCTTCTCTTTAGTGCAGTGCTT
TCCACGTTCCTTTGTAATGATGATTCTTA
>dvir_662
AGGATGATGAGAGAAATAGAAAAATGAGAATTTCTCAAAATCTGTACCGATGATTTTAAT
GAAATAAATAGCAAAATGATTGATAAATCGTGCTCTATATGCACAACTACCGTGCATTTG
GGGCCGTTTTCGGAGAAATTAAATAATAAAGTTTAAAATATGGCTGCCATTTAACAGTAT
GATATATAATATTGCCAGCTTGTTTTTTTTGCATTAACATAGGATGTTATGAGAGAAATA
GAAAAATGAGAATTTCTCAAAATCTGTACCGATGATTTTAATGAAATAAATAGCAAAATG
ATTGATAAATCGTGCTCTATATGCACAACTACCGTGCATTTGGGGCCGTTTTCGGAGAAA
TTAAATAATAAAGTTTAAAATATGGCTGCCATTTAACAGTATGATATATAATATTGCCAG
CTTGTTTTTTTGCATTAACATAGGATGTTATGAGAGAAATAGAAAAATGAGAATTTCTCA
AAATCTGTACCGATGATTTTAATGAAATAAATAGCAAAATGATTGATAAATCGTGCTCTA
TATGCACAACTACCGTGCATTTGGGGCCGTTTTCGGAGAAATTAAATAATAAAGTTTAAA
ATATGGCTGCCATTTAACAGTATGATATATAATATTGCCAGCTTGTTTTTTTTGCATTAA
CATAGGATGTTATGAGAGAAATAGAAAAATGAGAATTTCTCAAAATCTGTACCGATGATT
TTAATGAAATAAATAGCAAAATGATTGATAAATCGTGCTCTATATGCACAACTACCGTGC
ATTTGGGGCCGTTTTCGGAGAAATTAAATAATAAAGTTTAAAATATGGCTGCCATTTAAC
AGTATGATATATAATATTGCCAGCTTGTTTTTTTGCATTAACATAGGATGTTATGAGAGA
AATAGAAAAATGAGAATTTCTCAAAATCTGTACCGATGATTTTAATGAAATAAATAGCAA
AATGATTGATAAATCGTGCTCTATATGCACAACTACCGTGCATT
>dvir_846
AAAAATTAGATTAATATTATGCGAAAGCAGCAAATGCCAATATTTTGTTTGTTGCCCGCT
CCTCGCATATCATAAAATCGCTCAAATATTATTACCTATTAACTATCTAGCGCTCTTTTA
CCTTTTATACTTTTGTCTTAAGCGGCTAGCGCATCAATGCTAGCGACGCAGCAATTTATT
CTTGTCTCGTATTTCTTATCGATCGCTTCGTTGAACATCGTGCATTTCGCATAATTTCAA
TGCGCTCGCTATAAGCAAATAAATAAATCAAACTATTGCATGATTTTATAAGAAAAAGAC
GTATATTTGTTAGCCCAACAGTTATAATCGCGTATGCATCAGCAATACTTTGTCCGCACC
TTATGGGAGTTGTCGTGGTCTACTTCTACTTCTATATAACATGTTTATTATCATCGCTGG
AAGATAGAAGAGTTATAACAGTGCTGCATTTTTAAACACCTGTAAGAATTATTGACTGCT
CGTCTCTCAAGCATGTTCTAACTTTAATGTGCCGAGCAGGGACTCATAGAGTTGCTTGTG
CCAGCAACGATCATTAAAGCTTTAAAAGAATCTCCCAACTAAAATGCTCTTTGATTCTTC
TGCCAATAGCGCTCTGGTCAACATGAGCTTCAAGAATTCTTTCTTCAAAACTAATAAATT
TATATATTCTTTATGTTTCATGGTTTCTTTTTACCTATATTAATTATAATGTAATATTAG
AGATAGCCTGAAAGCTACCAGAATTGGTTGATAAATAAATTAATATTTGTGTATTAATAC
AAAGGAGTTCTTAACACTGAACCCTAGCTGTAAGTTGCGGTAGCGTGATTGTGCCTCGTC
CAAGTCGTAAAGTATCATAAACTGTCGCTAACTACTGCAATATTGACTGTTGCTTATGTT
TTGTCAGCTAATATACAACAAGTTCTTGAAGGCTGCCGTTGTGATGCTGGTGAAACCGCC
ATAGCATCAGCAGTTAACTGCTTTCCCGTTGGAGGCATGTTGAGACAAATACATGCAAAT
TTTATGCTACCAATTTGCTGATTTTACGCTTCTCTTGCCTCCTTCTCAAATACCGTTTGA
GGAGGGCAAGACCGCTGACGGTATCACCGCTTATTAGCGCTTGGAAAAATACCCCTTAGG
TACGGAGTTCGTTAACGCGTCGGCCTTAACCTCCTGTGTAAACTCAAATTATTGCAGGAA
TGGTATAGTCAGATA
>dvir_532
ATTAATTACAAAGTATTTTAAAGTGTCAATGTGAGTGCAGTGCAACATATTATATGTTTG
ATACTAAATCAATTGTCGTTCCGCTGCGAACAGGCTCCTCCCGTCCGAAGTCGAAGACTT
TCAACCGATGTGTTCTCGATAGGCAGAACGGCGATCTTTGTAATAGCTCTCTTGTAAAGT
CCGCTTGCAGTTTGATCATCTCCATCATCTCCATTTATTGATCTGTCAACTCGGCCGAGA
GGTCATCTTAGAGGGGACCGTTATCCTCCTTGAGCAGCAAGTTGTGGCAAGGCTGCAAAT
TTTTCTTAGGAGCTCGCCACTTTCCACGCTAAGCGATGCTCCACTTTTGTCAAAAGGTCT
GCTGCATGTGGCAAACACGCTGCCAGCGGCTAGGACGATTGATGTTCAGATGCGTCAAGT
CGGGTTCGTCAGTAGAAGTGTTGGACTTCCCCCAGAGAGCGTGGCCAGACGAAAGTACCT
ACAAGTCACCTGGATTTTCTGTAATAAAAACAGAATATAACATGGCGCATATATGGCAAA
TAAAGGTTCAGCATTGCCAACGACGCGGTAAAAATGTTGTTTGGCTGACTTCACTGCGGC
TTGCCACCAAAATGTGGCGATTGTGGCGGAGTAAAGTGCATTCGTTGACAGGCTACGTTC
AGGCTCACTCATGAAAAGGTTAGACTGATGAATCTTTTTAACGCAGCAATAAAAGACGGA
GTAGACAGATCTTCTATTAGCTCTAAGTTGAGAAGCAAACAAAAATGGAGATATAGCATT
TTGTTGACGACCGATTTCTGACCCTACTGGATGCTGTTTATGAGTTCTTTGAGATGTGTT
GCTTGTTTAATCTCGTCCAGAGTTAAGAAATCTTTGGACCGAAGTGAGTTCGTTTGAATG
TAATAAATCGAAAAATATATGCGAAAATACGCTGGAGCTTTCCAAATGAATTTTTAAATT
TACACGATGAGGTCAAATCCCTTTGAATTGATAGGACTAGTGTATTGTGACGACGCTCTG
GAAGCTCCAGTTGATAAACACTGTCTTCAGGCCGTTCTCAGCCGCTGGAGCGCAGGAATG
TCGGACCGTTGTGCCTAGGATGCGATTATATGAGATCCAACGGCGTGCATCCACGTAATA
AGATGTCAGCAGGGCTCTGCTGGAACGGCACGTAAGTGCGTTCCTGGATTTGTGATTCCC
GGTTAGGAACGAAAACATTGAAATTAGACGGCCTTTCTCGTATCCATATACCATATATTT
CATAATTTGCTAGCGGTGTCATAGCAAACCGTGGAAATTTCAGACTACGAACATATGAGA
GTTACGAAGAGAGCTGAAACCATACTGAATGCAATGACTGCGGAAGGCTTTCGTCCCACC
TGACCTTGTCCTTCTAAGGTGCTTGAAGAAAAATCTAAAAAAAATAATCCGAGCGGATCG
TAAAATCTGGCTATTGTTGCCTTTTGCTAACAGCTGCTTTATTTGATGTCGAATTTGCCG
GGTTCCTCGATGGAATCAACTACAGAGACATTGAAGTCACGGCGGATGCTCTTGGCAGCC
ATTGGGAAAATGCGCTCCTCGTCGTAAGTAAGCAGTTGCATCGTGCGGATGGCAATAAAC
GCAGCTGGTTTAGTTCCGTATGTAACTGTATCCAAGGAGTATGTTTTAATCCGGGCTTGA
TTTTCGCGCCATAAGATGCATTGCAGGAACTGGTCTGGAGGTGTTATGCGTACCGCAATG
ATACATCCTACAGATGTCACCGCAAGATGCAAACTTA
>dvir_905
ATATATAGATAGATAGATAGATAGAGATATAGAATAGATAGATAGATAGATTGATAGATA
GATGGATAGATAGATAGATAGATAGATAGATAGATAGATAGATAGATAGATAGATAGATA
GATAGATAGATAGATAGATAGATAGATAGATAGATAGATAGATAGATAGATAGATAGATA
GATATACATATATAGATA
>dvir_953
CTGGAAACAACAGGAAACCAACGGGGTCTACCATTTCTTTGAATTTTACGATACAGCAAG
CCTAGTCTCAACTCATACATACTGGCAACATTCTCGTTTAATTCATTGTTTTGTTTAGTT
TAGAGATTAAAGATGTCATTTCGAGATCTCGCTGCTGTTCAGCTATAAGCCAGGTGTCAC
TTAATTCAGTTAAATCTACGCGCATTTCAGGAGCTTTGACAGCAAACTGTAACTTTTTTG
TTATTGGGTTTCTTGAGAAGAAGTCTACATGCGCCATGCGTTTTCCCTTTCTATACACAA
TATCGAATTCAAAAGATTGCAAGTACAACCACCATCGATATACCTTGTCATCTAACTCAA
TCTTTTGTTGACTTGCCTTTAAAGAGTTACAGTCAGTATATACTGTAAATTTGATACCTT
TTAAATAATGTTGATAATATTTTACTGCGTTAAATACTGCCAAGGTTTCCAAAAGATATG
AGTTATACCTGGACTCTGCTGGGGTTGTACATTTACTGTAATACTCGATGACATGGTTTC
TATCATTTATTTTGTGCATGAGTATTGCACCATAACCCACAGAGCTAGCATCTGTATGCA
GCTCAACCGGATATTGTGGATCGAAAATGGTTAATACCGGGCTACGGGTCAGTGCAAAGA
TTATCTCCTTTCTCACTATTTTCATGACTTTCTTTCCAATCAAAACTATTATTGCCTTTA
GACGTAAGACAAAATAGAGGCTTTAAAGTTTCGGAGAATTTCGGCACGAATTGTCTAAAG
TATGATGCTAATCCAATGAACTGTCTTAGCTGCGTAACCGGTTTGCGGCGGTGGCCAATT
CAACTAATGCCTGCAATTTTCGAGGATTAGGTCTAAGCTCACCTGCCTCTACTTCGTAAC
CCAAATACTCTATTTTTGATTTTAAAAATGTACATTTTTCGAAATTAAATGAGAATCCAG
CTTGAATAAGAATTTCTATGACTTTCTGCAATCTTGAAATTGCCTCATCTTTAGTTTCGG
CCACGACCAATACATCATCTATGTAAACCACAACATACGAATACGAAAGTGGCCCCAACG
CTTTTATTATTGCCCGCTGAAACACCGACCGGAGCATTTTTTAAACCAAACGGCATTGCC
AAAACTCAAATTGCCCTTCTGGCGTTACAAATGCTGTACGCTCTACTGAATCTGGGTGAA
TAGGTATTTGGTAAAATCCGCTGGCCATGTCCAAACAAGAAAAATACCTACCCCCACGTA
ACCTTGCAATTTGGTCGGAGATAAGAGGCAATGGAAATTTATCCGAAACTGTGTTAGCGT
TAAGCTCCCTATAGTCGACGCATAAGCGATCAGTTCCGTTTTTCTTTCTTACCAATAAAA
TCGGACTCGCAAATGGGGAACAGCTCGGTCTTATAATATTTGCCGCCATCAACTCATTAA
TTTTTTCGCGAACAGTTTGCTTCTCATCTACACTAAGCCTATATGGTCGCCTTTGTACCG
TTTTATTTGGATCTATTAACCGAATTTCCAACGGCCTGTGTTAACCTGTTTCTTTGGACC
CAGAGATAAAATGTTCCATCTATGGTTTCAAAACGTTTATTAAACGGGTTAATACATTCT
TCATATGTTTTGGGTTCAGTAACAACATTAATCAGCTTTACTTTATAAATGCAGAACCTG
TCTGACTCAATGGTCACTCCGAAATCTTGGCTTAAAATTTCCCTGCCTATCATAACATCG
TGTTTCATATATTTGTCCATAAACGACATGAAATAACATTTCCAAAATAAAATCATTAAT
GGTTACATTGGTCAAAATTTGCGTGGAGCTACATACAGAATCGTTTCCAACACCCTTGAG
CATTACTACGTTAAAAAGTCTTTTTCCAGAGAATTTTCCAGCTGCGCTTTCCTTAATGAG
TGAACACTCGGCTCCAGAGTCAAAACAAAAATCAACGGACTCACCAGAATGAACGAGCAC
ACCTTTTTGTTCCATTACCGAACACATGTTCACTCTCTTTTCAGAGCTTTGTCCAGTCGA
AGGGCACCCAGTGGAAATGTGTCCAGCCTGTCCACACTTGTAGCATATTACGTTGGATTT
TTGCTCTTTTGGCCTCATACCAATGCGTCCAGCATGCCCGCTTCCCAATGGTTGTGATTC
GCGATTTTTCTTCTGGCGGCAGTCTGCGATTTTGTGCCCTGTCTTTCCACAATAATGGCA
AACGATGTTTGAAAACTTCTGCTTCTTCCTTTCAGGTCCCACAGTAGTTTCTGCTTTCGA
AGTCTCTTGACGCTGCCCGATTTCATATACCTGCAATTGTTGCTGTAATTCGTTTCGCGA
TTTGATGTTTGGTGGTGCACACAAGCTTTTTTAGTCTGCTGTCCAGTTGCGCAGTATGCG
CAAGCACAACTGACACCAACAATTTCCTCCAGCTCCATATTTTTCATTTTCGTCAATTAA
CGAAGTGACGAGTCGGGCTTGCATACGACGACATGCACTCTCCAGTCCCTGGGCGTCCGT
CTAGCAGCTTAAGAAATGTTGCTGTGGTTGTCTCTACGCCGACAAATCTTTGCGTAAAAA
GTTGCTTGAACTCAACCCAAGTCATGCCAGGAAAACAGATTTGTGAAAGCCATTGCGATG
CACTGCCCTCCAAAGCTTTACTGAGGGCAATCACGAGCGCACAACCCTCAAGTGGATTTT
CAATAAAAATTATATCGGCCGTAATACTCCAAGCACATGCATCAGCACCGGTAGCTTCGG
GGTTGTATTTGGGTAAAAACACCGTCTTTGACTCACGAGGCGCTGCGCTTCTATTTTGTT
GCTCCAAAATTTGACACAACTGAGAGTTAGGAGGATCCAATTCCACTTATGTCGAAGCGG
CCGTAGGGTCAGAATTTTTTACACTTTGAGCAGCGAGTCCCGGCATCTTTGTTGGTGGCA
TTTGCTTCTCTTTTCTAAACTTCACAGTGCACAATCACGTCCGTTCGCTCAGACCATTTA
CTTCTGTCTGTCCACATCAATCTAACGAAAGGTAACCGCTTTTGCTTCTTGCAACGCGCT
TCTTGCAACGCAACGAAAACCAGCCGTAACCGCTTTTACTTCTTGCAACGCTTTCTTCGT
GTCCTTACACGAATCAGCCGACAAAGAACTACACGCACACCAACAACTCTATGTACGGGC
CACACTCAGCGAGAAAAAGAAAAAAATCGCTCTCTCTCTCTCTC
>dvir_579
CCAGTATTGACGCTAACCACATATTTCAAGTGACGGAATAATGCCGTTAGCAATCGTTCA
ACTTGGCTGAAAAAAAAACTAATAAATCGTTGTTACCTTCACTCAATACAAACTTTCCGC
TATCCTTTTTTAGCATTTCAGTCAGTGGGGCGGTCTCGCATAAAGCGCCGGTACCAACCT
GCTGTACCCAAAAATGAGCGAACCTCTTTACGTGACCGAGGCACGGGGATTCGTTTAATA
GCTATAACCCGTTCGGGGTCCATGCAAAGCGTGCCACCACCAATAATGAATCCTAGGTAT
TTTAATGCCCATAAGCAAAATTTGGATTTTTGCAGTCCGATAGAGAGTTTGGCTTCTCTT
AAGCAGCCCACTTGTCGCAAATATTTCAAGTGCGTTGGGAAATCAAGGAAAATAACTAAT
AAGTCGACCAAGGGCACAAAGACAACGTTGGACCGCAACTCGTTGGGAATTACCTTGTCC
ATCAGACGAACTAGACGTTGGGCTGCATTGCATAAACCAAATGGCATGACGCGAAACTGG
TATAGCGGCCTACCTGGTACGGTAAATACGGTATAGGGCTTGCTTTTGTCG
>dvir_306
TTCTGTCAGTTCTGTCAGTTTTGCTAGTCTTGCTAGTCTTGTAGCTTTTGCTAGTCTTGC
TAGTCTTGCTAGCTTTCGTAGCTTTCGTAGCTTTCGTAGCTTTCGTAACTTTCGGTACGT
TTCGTACGTTTTGTACGTTCTGTACGTTCTGTACGTTCTGTACGTTTTGTCAGTTCTGTC
AGTCTTGTCAGTTTTGTCAGTCTTGGTCAGTTCTTGTTAGTCTTGCTAGTCTTGCTAGTC
TTTGTAACTTTTGTTAGTTTTGCTAGCTTTCGTTAGCTTTCGTACGTCAGCTTTCGTACG
TTTCGTAACTTTTCGTACGTTCTGGTACGTTCTGTAAGTTC
>dvir_326
GTTACCACGGCCCCTAGAGTTTCTTCAATATTTGCCTCTATTTCTATTGCTGCCATCATT
ATTATAATTATTATTATTATTATATCTCTTACTATTATTTTGGTAATTTCCACGGTATTT
TCCGTGGTTATACCATCGGTTAGGTCTATATCGTTGTTGCTGCGCAGCATATAGGACAGT
ATTTGGGTGTCCTACTGCGTCTGTGCAACTATCGACGAACACAGTTGTAATCTCACTCAT
TGTATTGAAATTTCGTGATTTCATTACAGACCTAACTTCGTCAATTGTGCTGTTTGCTAT
GATTGATTTTAGGCTCAGTTCTTCGGCATATTCTTGCGATACACCGTTAATCATATGTGC
TGATTGCAAAACCCTTGTCAACTGTTCAACTTCTTGAATATATTGACTTGCTGTCTTTTG
CTTTTGCTGCAGATTGAACAATTTAGCGGATAATGCTTTAGCTGATTCGCCTTTTATGCC
GCTTTTTAGTTTGTCTATTATGGACACTATTGTTTGTTCAGTATTGATTAAGTTTCGAAC
ATGGCCTTTGAGTCTAGTTTTTATTAGGCTGACTGCTGTAGTTTCATGTGTTCCTTTTAG
TGAATCCACTAAACTAAGAGCATCAATGAAACTTTGTAGATTCTCAGACTTTCCACTAAA
CTCAGGTATGAGTGAAGAGGCTAGCTTAAGAAATTCTACTTGTGCCATGGCCATATTTAC
AGTTTTTACTTCAGTAATAGACTCTGGTTCAGACTCAGATAGTTCGGCTAGTGTGATTAC
CGCTGGTATCGTAAGATCGCTTAGATCTTCTTCTTTTATATGTTTATCTGAACCGCTTGC
GATTTCAGATTCGCTTTCTGTCTCTAAGTCTGTGTTTGCTTCTTCCTCCTCTAATGCTGG
AGTATTCAAAATCGAAGGTATAGTTATGTCTATCGAATATTTTAATTTAATGCTATTTAG
GTTTGTGTTTAATCTATGCAAAAATCTTGATACATACGACCAATGCTGAGTATTTAACTT
TTCTTTATTGTCGTGTATCAGGGAACGAGCTTGGTTAAAACATGCAACTCGTATAGCTGC
GTGTCTACTTATAGTCTCGTTTGAAATATTCCTATTTTGTGCTAGACACTTGTATGATTT
ATCAAAATTTTTTTTATTTTAATTAATGCGGCATTAATGTTTTGCCATTCCATTTCATTT
TAAAATAAATTATTAAAATGTGCAAAGACATATACAAATTTTCAATCAAATAGTTATATA
TTTTTAATTAATTTATTTTCAATAACTTTAAGCAATCTGTTGTTGATTATTAGTAATTTT
ATTTTAAATTTTATGCAGATCGTTTGCCTGGCTTTGATATCTCTTTTTAATGCATTTATT
ATGGTACTTATACAATTTATATAATAGATGTACTGGTATTATAATACTTGTTATATAAAA
ATTGTAACAATAAGTATGCAAGGGAAAAAATGCGCTCTTGGAAGCGCTGTCGGTTCATTT
ATTTTTGGCCTGACTTGGTGCGTCAGACGGGATCGGTGCTGGCTGCACATGTTGTTAATT
CTTTGATGGGGCGCCAGTGCTGGTTGTTACTGCCGTTGCTGCTATCCTTCCATGTCCAGG
TCTGTTTTGACCTTAGTCACGGTCGCCATGTAATGGTAAATGTAATCGATTCAAATAGTT
CAACACACGGGCACGTCTGTGCCGTTTGACTTTAGTTTTTTGAATGTTTTATTCAATATA
TTCTTATGGCTAAGACCGCATAGCTGCGCTGCCGGTTACGCCAGCAGCGGAGCGGCTTCA
TACATATTTTGTCTTATCAGCATAATCGGGAGAGAGAGAGTCTTATGTACATATTTGCAT
GTATGTATATATGTGCTACGAATGGTCAGCGTGGGACTGCTGACTTAGCGTAGCTCATAA
GTGGGCGATCATATTACACGCTCACTTGAAAAGGTTTTGTTTGTGTACTGCAACAATGTG
TTGCTGATATATTTATGCTTAAACGATGTTACTTTTTATTGGTACAGTGTACCCTCCAAT
ATATGCACATACTACACACCTTCCTAATTATTAAAGGAAGTTATTTAACTCCAATTTGTT
TAATATTAAATTAATTTTGATATTCGAGGATTTATAATATTGGTAAGGTATTTATAAGGT
ATTTAGTTTTTTTTATTTTTTCTAGGCGTACCTGGTATAATTCATTTTTTTCTTGTAGGT
CTTTTACGAATTAAAGATTTTTAACCTATCTTTATGAACTGTTGGTTTTTTACTCTTATT
TCTTATTTTCTTATTTATCATTATCTTCTATTTTTTCAACTCTATAGGGCCCAGTGTTTT
TAAAATAGAGCTTATGGCTTACTTCATTTCTTAGTACAAATTTATTTCCTAGTTTTTAAA
TCATATAATTCCTTATTTTTCTATTTATATAATTCGAGCATATTTCTTGCTCTTTTGTAT
GCTACTTCTTATCTATACTTACTTTCTTTAGCCGTAGTCTTATATGTTATATAGGTTATC
TATTACTTATGCTGTTAACATACTTTGGTCGATTATTAGTCTTACCAAATACTAACATCG
ACACCGACAAAAATTATGTGCCATAGAGGGGGTAGTATGGAAGCAATAAACAAAATGTAG
AGGCCATACGATCGGAATCAGTTTTATGTTACTGGATATCAAGCGCATCGTATATATT
>dvir_893
AAATGTGCAATTTAATTTTAAATTTACAATTGCCCGTTGTACTGAAAATATTGCAAGCCG
TAAATATTTTCATATACAAAATGCGGGCTAAATTTGATCTCTACCCAAAATTGGCATCTA
CCAAATATGGTT
>dvir_773
AATTTCCAAATTAAAATATTCATTATTTTATGTATTAAAATAAGTTTGAAGCAAATCGGA
CAATAAATTCCAAAAATCTTTGAATCATTACCGAAGTTATTTTCAAAAATGTGAAACACG
TCTCAAATGATTTTTCATATAGATCTTGAAAATAATTTGAGGCGAAACGTCACCCACCAA
ATCTTTGACCCCCATTTCCACCAAGGAGGAATGATTTTTCGAAAAGTGTGAAACACCCCT
CAAATGAATTTGAACAAAGATCTTTGAAAATGAGTTTGAGGCCGATCGGATGGTAAACAA
AAAAGTTTCATACAAACGTTTTTCGCGATTTTTCCACACTTGCGGGTGGAATTTCCCGAA
ACCCCGTCTTAACGTGCACCTTCATCACATAAGGTAACTACAGTGAAAATTTCAGCTTCC
TAGCTCTTACGGTTTGGGCTGTGCGTTGATCACCAATCAGTCAGTCAGTCAGTCAGGACA
AACAGTTTTATATATAGAAT
>dvir_39
TCGCAGCCAGATCCAATTGTGCCCAAACACACCAAATATGCCCATTTAACAATAACAACA
CAGCCGATTTATATTGTGCACTACCAATAATAACACTTTTTCTCTATCCCACAAATACCC
AGCATACCAAAAGTGCGCATTCCGGAGCCAAATCGGAACATTCTCTCTGAGATAAGTATC
TAGCCGAGGACTGCCAGGTGAGTTGAAGCTGGGACTTTGTGCCCAAGCAGTAAATTTACA
TGTATGGTGCCTGGCTAATACCTTTCTATATTCAGATCGTCCTAAAGAGCCCAGCATTGC
CAACCTCATGATCACCAGCCAATTTAAATGTAAACAATGCATTTGCCTGCTGCCGATCCA
AAATATGCTTGTGTGTAAAATGTGCGCACACGCATATGAGTTGCAATCGCCCCCGCTCCA
GCGGATACCACCAGATGCCGGCCTAAAATGAGACTGCGCTGAAGGTGATACCGCTCCAAA
GGACTCAAATCCATCTCCATATCCCCACTCGTCTCAAAATTAGGCCATTTAAATTGTTTA
TCTATACCCTGTCTGCTGCTGGCCACTGCCATGCAAATCAATTTGTTAGCCAATATTCCA
TAGGCCCAATTAATTGTACATACACTTGCATACCCATCTCTGGGCAAATGTCAGTGTCTG
TCTACATACAAATTTCAAACTTATTCCAAAATTTAATGCATTCCCATATATGTATAGTTC
GAATAGGCCCGTCTCAAAGTACCAATCTGTTTAAAATTCTCAATTCTGATTGCCATGTCA
TACCAGATACCACAACTCAGCCAAAACGAGCCAAATATCAGCCACCTGACCATCAAACAA
CTAGCTTCAGCTAAAACAAACGCCAAACCACTAACAATATGCAAAACAAGCTATTTACAA
ACATGTATAATACAAAAAGAAGCCATCTACAAACATGTATAATGAGAATGAAAGCCAAGG
GTGGGTGCATGTGAGGAAACATAGTGGTGCAGTGCCTCGTGTACGGCATCGCTATCACTG
ACAGTACCTACCCGGAAGCTCTCGACCCCGCGACTGCCCCAAACCAGCCGCAAACAGCAC
AGCCGATTTATATTGAGCCTAAAATCCATATATGCCCATTTAAACCAACATACAACTGCG
CAGCCAGATCCAATTGTGCCCAAAACACACCAAATATGCCCATTTAACAATAACAACACA
GCCGATTTATATTGTGCACCGCCAATAATAACACTTTTTCTCTATCCCACAAAACACCCA
GCATACCAAAAGTGCGCATTCCGGAGCCAAATCGGAACATTCTCTCTGAGATAAGTATCT
AGCCGAGGACTGCCAGGTGAGTTGAAGCTGGGACTTTGTGCCCAAGCAGTAAATTTACAT
GTATGGTGCCTGGCTAATACCTTTCTATATTCAGATCGTCCTAAAGAGCCCAGCATTGCC
AACCTCATGATCACCAGCCAATTTAAATGTAAACAATGCATTTGCCTGCTGCCGATCCAA
AATATGCTTGTGTGTAAAATGTGCGCACACGCATATGAGTTGCAATCGCCCCCGCTCCAG
CGGATACCACCAGATGCCGGCCTAAAATGAGACTGCGCTGAAGGTGATACCGCTCCAAAG
GACTCAAATCCATCTCCATATCCCCACTCGTCTCAAAATTAGGCCATTTAAATTGTTAAT
CTATACCCTGTCTGCTGCTGGCCACTGCCATGCAAATCAATTTGTTAGCCAATATTCCAT
AGGCCCAATTAATTGTACATACACTTGCATACCCATCTCTGGGCAAATGTCAGTGTCTGT
CTACATACAAATTTCAAACTTATTCCAAATTTAATGCATTCCCATATGTATAGTTCGAAT
AGGCCCGTCTCAAAGTACCAATCTGTTTAAAATTCTCAATTCTGATGCCATGTCATACCA
GATACCACAACTCAGCCAAAACGAGCCAAATATCAGCCACCT
>dvir_767
CTATTAACTATTAACTATTAACTATTAACTATTAACTATTAACTATTAACTATTAACTAT
TAACTATTAACTATTAACTATTAACTATTAACTATTAACTATTAACTATTAACTATTAAC
TATTAACTATTAACTATTAACTATTAACTATTAACTATTAACTATTAACTATTAACTATT
AACTATTAACTATTAACTATTAACTATTAACTATTAACTATTAACTATTAACTATTAACT
ATTAACTATTAACTATTAACTATTAACTATTAACTATTAACTATTAACTATTAACTATTA
ACTATTAACTATTAACTATTAACTATTAACTATTAACTATTAACTATTAACTATTAACTA
TTAACTATTAACTATTAACTATTAACTATTAACTATTAACTATTAACTATTAACTATTAA
CTATTAACTATTAACTATTAACTATTAACTATTAACTATTAACTATTAACTATTAACTAT
TAACTATTAACTATTAACTATTAACTATTAACTATTAACTATTAACTATTAACTATTAAC
TATTAACTATTAACTATTAACTATTAACTATTAACTATTAACTATTAACTATTAACTATT
AACTATTAAACTATAAACT
>dvir_99
GTATTACCTCATTTGAAACTTAAGGGAATTTTTTATTTTATTGAATGCTTCGATCGCTTC
TTCGTTGAGATTAATGAGCTTTTTAAAGAGAGGTTAGGGGCTTTGCCAGCTTGTTGTCTG
AGATGACAAATCCCAGGAATTCTACTCTGCTTTTAAAGAACTCGCATTTGTCCAACTGAC
ATTTCATGTTGGCTTCTTGTAGAGTTCTGAATATGGCGGCAAGGTGCTGCGCATGCGATT
CATCATCTTTGCTAAAGATAATGATATCGTCAATATAAATGAAGCATATTTTTCCAATAT
GCTCACGAAGGATGTCGTCAAGAGCTCTCTGGAAAATTGAGGGCGCATTCTTGAGACCGA
ATGGGAGTCGTGTAAACTCGTATTTTCCGTTGTTAACGGAGAAGGCAGTTTTTTCTATGT
CTGACTCCTTAAGGGGTATTTGATGAAAGCCACTTTTCAAATCTAAGACAGAGAAAACTT
TGTTATTGCCTAGCTGTGCTAGTACCTCGTTGATTTCGGGTATAGGGTATTTGTCTGCGG
TAGTTTCTTTATTTAGTTTCCTGTAGTCTATAACCATGCGATATTTCTTTTGCCCGGAGG
CATCTAATTTTTTCGGAACAATCCACACAGGTGAATTGTATGGGGATCGGGAGGGTCGGA
TGATTCCGTCCTCTAAAAGTTCTTTGATTTGGCTGTGTACTTCGTCTTTTAAAGACATTG
GAAATTGGTAAAATTTTGAATATATGGGGGAGTCGGTTTTTGTTCGAATCTCTGCTCTGA
CGTTGGTTGTGTATGTCAGTTTTTCGTCCGGATTGGCGAATAGGTGTGGGTGCATTTTAA
CTAGTTGATTAAGGCTATTTTTTTGTTCGTTTGTCATATGTTCTGTCCGTGGTATTACCG
TGTTGACCGCCTCTATTTTTTTCTGCTTAATGGGTATGCAAATATTGTTCTTGATTATTA
GTAGATTCTTGCTGCTTTGTATCACAGCATCTAGTTCCTTTAGACTATCGTTACCTAATA
TGGCGTCGAATGATTTTAGGGTGGGTAAGAGAAAGAATTTTATTTTTATATCGTTTCTAT
TGAAAAGATTAGCGAACTTGTGGTGTGTAATTTTAATGCTTCCGCCGACTGTGACGGCTT
CGAAGGGTTTTTCGTTTGGAATAGGTTCGGACACGAATTTTGGTTGGACGTAATTTCGGT
TTGATCCTGTATCTATTAGTATTTTGAGTAATTTTCCGCTCCCCATCTTACATTTCTATG
TAAGGAAGAGAGGAGCTCTTTATCCTAAAAAATTAATGTCTGAGTGTTCGTATTGGGTAT
TTTGTCCGTCATCTGTTTCTTCAATTTGTTGGGCGTATTCGTTTAATGGCTGCTCGTATT
CAGTCTGCTGTTCGTTAATTTAGCATTGATTGTACGTATTCCTCCATAGTCACATAGTTG
TCGGTGTTTTCTGTCTCCGTCTGTTCTTCTCCTGTTTGTATGTTGAAATTTCTTTGTTTT
TTGTCCGTGGCGTTTGTTGGTGGTGGAGGTCTTTTCCCTACTTCAAAATTGGGTCTGTTC
ATGTAGTTTATCATCCTCGTGCGGATGCTTTGGTCCACGTCCATTGGCTCAGGACGTGGT
TGGGGTTTTGGTGCAGAAGGTCTATTGGGTATGTATACCTGTTGTGGTTGTGTCTGGTAG
GTTCGTTGGTTGGGATATTGTGGAATCGGTCCATTATTGTTGTAAGTCGGTGGTCCATGG
TTTGTATTGGTTGGCCAAGGTGTATGGATCGGGAGTTGGGGCCTGAAGCTAATGGGTGGT
GGCCTAAAAGTTTGAGCGAAAGAAGGCTGAGCTGTTCGAGGTGGCAGTGTAGGTGGTGGT
ATATTTCTATTTGGGTTTCTGGCATGTGTCTGTTGATTTCTATTCAAAGCCATGTTAGTG
CGATAGCTTTGATTCTCTAGTTTTAAACAATAGTGAAGGGCTGAAGGTAGATCTGCTGGC
TCCTTTATTCCAAGAATCCGTGGTAAATCTCCCTTCAAACCTCTAATGAAGGTATCTAAT
GCTTTATCTCGGTATATTTTTGTCATAAGGGTTTCGGATTCCCTATTTAATTCCATGCAG
CCTACTTTATTTAATATCAGCGACAAGTGGTTGTAAACGACCTGGTAGAATTCTTCTACT
GTTTGGTTGTTACCTTGCACTAACATTGTCATCTGATATTCTAATGTTCCCAGATCTCTT
TTGTCTGCGTAGTGCAGCGTGAGACATTTGGAGATAGCGCTCCAATTTAGGGGAACAATT
ATACGACTCGAGGGCCGTGTCGGCATTGGCCAGTGATTTTGTTTCTCACTGTATGCAATA
TGCCAAAGTATTAACCTGCCTCAGCTGCATAGGCTGAGAGTATACGATCTACACTCTTCT
TCCATGAGCTAAATTCCGCTGGATTACCGGAGAATTCTCTGAGGCTTTTAACTATGTCCG
GAACTCTGTCTAAGTCATTCAAATTGTGGTTGGCAGTTATTGTTTGGTCGTCTACGTCAC
TAAACTCCCTAGAGGGGTTGACTAACTGCTTTACCAATGTCGGCAGTTGTTGTGCCAAAA
TCTGGCTAACCGTGGCTGCTATTATCTGTTCTGCGTTATTCGCCATGACTCTATTTTGTA
AATGTTCGTTTTGTCTGTCGATATGTCGTTGTTGCTGTCTGTTCGAGTTATGTCCGCCTA
CCTGTGGTTGATCTGATACTATTGGGGGCCTAACTAAATTGCTTTCATTAGCCATAAACG
AGATATATTACTTATATTGTATATTTTAAGATATTTTCGAAGTATATTTAAATCTAGTGT
TAGTTTTTTTACTCTATATTTTACTTGAATTTTTGATCGTTTTGTTTTCTTTTTAAAACC
AGTGGCTGGTTTCTTCCTTCTACTTTGGAGGGTCCCTTGGGAGTCGCAAAGTTGGAAATA
ATTTATACTACGTTCGTAGTCTTTATATTTGTTTATCGTTTTACACTTTTTTATCTTGCT
TATCGTTCTACAATATTTAGTATTTATTATTCTTATAATTCTATTTCACTTTTGTGTTAG
TTGTTTTTTTTTTTTTTTTTTTTTTGTTTCACTTAATTTCTAACTTACAGTACTATTCCT
GATGTGGCAACCTCCCCTGCCGGTCCGGATTTCATCCTTTTTGAAGCCTTTGGGTATCTA
CTGGGGATCCTGCGACCAGTCTTTGTTGAGAGTATCCTGCGGGCGGGCCTTACAAGATGC
GTTGTCCACCGATGGGCAAAATTGAACAATTAAGTTCCAATTGCCTTTCGCGAATTTAAC
CAATCGTTGAATTTAATCGACGAGAGTTGCACTGGTTTTATTTTCGCGTATAACCGACTA
ACGCGTACGTAGAAGCGTTTTGTTCTGTTGTAACACGAGCCGGTCCCTGCTCGGGCGCCA
GTTAATTCCAAAGTTTATTAAACGATGAAAAAAATATAATTTTTAGGGAAGCAAGACTTC
CTTTATTTGATGTTAATTTGCAACTGAATAAACTTAAATCAATTCTAGCCCTAGTAACCT
GTGGCTTAGCGGCAGCGGCGTTGGCAGCGGCGTCGCTGCTGATGTTGTTGGCCCGTTGGG
CAATTCTTCTTGGAATTTTCGGCGGTTGCCAGTCGGCGCGTGGAGGAAATGGCACAGACA
CCAAGTCAGCATTTTGCTGCACTTCTTATGAGGTGTTGCAATGCTTCTTATTGGGACTGT
ATGAATTTATTTGTTGTTAACTCTTCCCCCTTTGATTTAAGCTTGTCCTCAAGCGATCAT
CAGAAGAAAGGTATGTTGTTGAACCTGAGGTTGTTGGCATCTGTATTTTGTATTTGGATA
TGTGCTGGTTCTTTTTTGGGTCTCTCTTGTTCTTTGTTCAGTTGCAGTATTATATTTTTC
TTATTTTTCTTCATTACGTGTAATACACAGGTAAGAAGGATGGCAACTGTGAACAGAGTT
ATGAAACCGACTCTATTTGCTATAGAGTGCGTCTGAAGTTTTTGCATGTTTTTTATGTTG
TTGATGTGCAATTCTTCTAATGCTTCCAGAGAAAGAATCTTTATTCTTTCGTTTTCTATT
GGGGTTATTTGTATTGTGGGATTTCCTGGGGTCATGACGGTGACCTCTAGGTTGCTGAAC
TCTTGTTTGTTGATGAATAAGGTTTCGTTCCAGAAGTTAATCATGTAGGTGCCTCTCACG
CGTTTCTTCTCTTCTTGCCATCTAATAGTGCCGTTGAAGTCGTTCACTAGTATAAGTCCC
TCGTCGATTTCCTCGATCTCCGGGATATGATCTGCATTGCTAAAGCCACAGAGCGCTTGC
TCTCCGCTAACTAACTTAGGTATACAATTATTAATTGTTCAAGTTTACAATTTTTGATTT
GTTACAAATTTTAATATTATGGTATCTTTTACAATTGTTGTTTATGCCATAGATTGTTTT
ATTACAATGAAACAGTTCGTTAAATTCTAAATTTATTATATTGTTGTTTTTCACTACTGG
CTTTATTATAGTATTTTTGCATTCTATTTCTTCTAAATTTGGAATTTTTACAATATAAAA
CAGAGTGGTTCCATTATGCAAAATGGATACATCTGCGAATTCTAGCATTTCTTCAATATT
TAAAGGTGGCATGTTGCTTTTATTAAAGTTATCGTTTACTATCTCTATTTCCTTTTTCGC
CAAGTAGGAATTGTATTTATTAAATTCAATTTCGCCCAATTGTATGGCGTACTTAATATT
AATTATTTTCTTCTTTTATGAGCCTAATTTGATTTTGTAAGCTAATAGCTATCTCATCAC
TTATGAGAGATTCCTTTCTTATGCTATTGGTTAAATCGTTTGAGATTTTCGTGAGTTTAT
TAATTCGATCTTCTAATTGCCTGTTTATGATAAGCTGTTTATTGTCGTTTTCTATAAGTT
TGTTTATGTTGTCAGTAAGCATTATTAAGTCGTCATTGTCCGGGCTGCCGGCTACATACT
TCCAAGCTGTGCCTATAATGTTGATCGCTCTAGTCTTTCGTTTATGGAAAAGTGATATTG
TGTCGAAAGTGACAATAGCTTGCGTTATTTCGTGACGTAAAGTGTGGTATAAAGTATTGG
TTGTTAAGTCTTTTTCGGTGTAAAAAAGGAGATTATCTAATGCGTTTTTAATCTGTTCTA
GCTCTATGACTTGTACGATTCGTGTTGTCGATGTCTGTAGTTTCCCTATTCCTTTTAGAA
TTGTAATTGTTTGTGCGTCTGTGTAGTTCAAAATTTCCAAGTGTCCTTCTGTTGCTTTTA
TTGTCATCATTAATAGGAATCTGTAATTTTTATGTATTTTTTATATTGCTTTTATGTATT
ATTTTGTCAGTTGTTGTTAGTACGGTTGTGTTTCTATTTTCTTTAACTATTTCCTTTTTG
TATCTGGGTGACAGTTTGGTACCTAATCTGGTATTGACTTTGACGAATATTTCTTGACCA
GGTATGTAAGTTCGTATGTCGTTACGTTTTTTGTTATGATTCTGCATGTCAGTCGATTGT
TTCTGTTTGAGTCTGTCAATGTTCTCCTTCCTAGCTTTTTCGTATTGGTTCTGGGTCCGT
AGTCACCATTTCTGCCCAAAAATATATCTAATGGTCTCCTGGTAG
>dvir_983
AATATATATATATATATATATATATATATATATATATATATATATATATATATATATATA
TATATATATATATATATATATATATATATATATATATATATATATATATATATATATATA
TATATATATATATATATATATATATATATA
>dvir_1034
TCGTCCAAGTTGCCGTACTGGACAATGCAGTCACCAGCGCTCTCACGGTGTAAGTGTCTG
CGCCTAGGATACTGTCTAGTTCCTTGCAGAAAGTAGCGAAGCTAACGATATCTGGCACCG
TTATTCTGGGCACCTTGGAAGAAGGGCGCTCATTGAGGGGCGCCGTCTGGGTGGGTTGCA
GGTGCGTGGCACGCTTCTGATTAGTCATTTGTTGCCTGCTGGCCCTTGCGCGTGCTGCGT
GCGAGGTGGATGGTTTATCGTCTAAGTCTTCATCGACACCATTAGTGGCGTTGTTGTTGG
CAGTTGGCTCTACCTCCATGTCGCTTTTCTCTTCATCGCAGAGAGCCGAGAACCGATTTT
GGCTGCCTTTTTGCTTCGGAGATGCTCGCCTTCTTGCGGACAATACTGGGCGAGAGTGTA
CCACCTTCTCTTTTTCTACAGGCTTATATATATGAGGGACGCCCGGTAGTCTGGGATAGG
CTTAATAAGGTTTGACCTCATTACGTTGATTAT
>dvir_490
CACAGCCACCACGATATTCCCCGAAGGGCCGCACCAACTAACCAGGACGGAACGAGTTCC
GTGGGCTCCTGGTTACCCGTGGTACCAAATTACAGCTTTGGTCGGCAGTTCGTAGCAATT
GCAGGGACGACAACACGGAATGGGTCATCCAATGTTCGACTTACCCCAAATTGGGGTTTG
TCTACCAGATTAAGCTCTGTTCGGCTTCGTGACACGGTCCATGCCACTCCCAGTTTTGAC
TAACGTCAGCCCGGCACTGGTCGGCCCTGTGTGGTTGCACTTCACTCCATCCCTCGCCGC
CGTCTAGCAAACACCGCTCGCGCAAACATCTCCAGGAGTAGCAGCCGCTCTGGTGTCTCC
AGGACCCGGGAAAAGTCCCAACGGGTACCTTCTCTCCTGACACCAAGTCCGTCGAGGTCT
CGCAGATCTGCATAGAGTGGGCAAGCAACTAGCACGTGCTGCCAGTCTTCATGCTCCGCA
CCGCATTGACATGCGGGCGTTGCACTCAGACTTCTCTGATGCAGAAATGCATTTAGCGAC
CCGTGGCCCGTCAGCAAGAATCCAGCGTGAAGACCGAATCCAAAGTCTCGCCGGCTGTAG
ACGAAGCATGCGTCCGGGATAAACTGATGAGTCGGTCGACCGTGCTCATCACTATCCCAT
CTCCGTTGCCACTCGGAGCACATGCCTTCGTCCAGCAACGCCTTCATCCGCCTCTGGTCT
AGATTTGCCACATCTAGACCGAACAGCCAGTCACTATCCTCCAGCGGGTGGGCACGCTTG
ACCTTGAATCTGATTGCCAATTGCTTGGCAACCAAATCCAACGGCGGAGCTCCAGCAAGC
ACCTGCAGTGCCACGGTGGACACTGTACGGCATACCGGTAGGCATCCTAAGAGCATGACT
CTTTGGCAGGAGATGAGGCGCCTCCTGGCCCCCGACTCTCCCCTGACCACGGAATACCAT
ACCGAGGCACCAAACAGTGCGCAAGGCACCATGAGTCCGGCATATACAGTGCGTCTGGCT
CGGGGACTGAGGCCCCAGTCAACCCGTAGCACGCGGCCTAATGCTCCGACGACTCCAGTC
AGTTTATCCCGCAATCCTGCGATATGCGGCTGAAAATTCAACCGTTCACCGACTGTGATG
CCAAGGTACCGGTACTTGTCGACATATGGTAGGCTTGCTCCTGCAAACCGTACCACGGGC
GGCCTGGAACGGCAAAACGCCCCTTCAACATCATCATTCGTCTTGCTGGTTGAGATCGAC
ACTCCGACCTCGGCTCCCCAAGTTCCCACGACGGACATCAGCTCAGCTGCTCGACGCTCC
AGTTCAGCTCTCGACCTTCCCTCGACAAGAACCAGCAGGTCATCGGCATATGCACTAAAT
GTGCACAAGGGCTCCAGGCGTTGGAGCAGGACATCCATCATGGTGTTCCAGATGAACGGC
CCACTGATGGATCCCTGGGGACACCCTCGCGTGACCTCCACCTCGACTTCGCCACATCTG
CTGGTCATCCTGGCTTTCCTGCCACAGAAGAAGCTTCTCCACAAGCTGGCTTCCTTGCAT
CCCGCATCGATCAAGCGGCGCATCGCGGCGCTCCACTCAATGTTGTCAAAGGCGCCTTTA
AAGTCCACGAAGAGACCAAGTACGTATACCGCCTGGCTGGCGGCAACGCTGGTCATCACG
TGCTTCCAGGCGTCCTCGACACAGCGTCCAGGTCGAAAGCCAAATTGCCATCTATTTCCA
TCCGGAAGCACCTCCTTCATTCGATCCACCATGATCCCCTCAAGCACTTTGCCAAACACT
GGCAACAGGCAGATGCCCCGATAGGAAGCTGGATCGCTCCTATCCTTGTCGGGGCCCTTG
AGGAGCGCAACCACACGCGGGCACTTCCACTGAAAGTATCCCTTCTGCCAGGCAGCGGGA
ATACAACGCTGTCAGGTGCTCGGGGGGATGGCACGCCCATACCGCCTTGCAGATCCCACC
TTGTAATGCCGTCAAGCCCGGGAGAGCGCCTGCTCTTCAACCGAGCGACGCATACTCCAA
CCTCGAAAGCTTCGAGCGCTGGAGCAGCTTCGTCCGGAATGACGATGTCTTCACTCGACT
CCGCAACTGGAAAAAAGCTGTGGAGGAGGAGACTCGCGCAGTCGTGCCATGTTACGACCA
GCCCGTCATCCGAACGAAGGCACCTCAAATCGGTAGACCGCTTTCGTCCCCGGCATATCC
GGTAGACGTGCCCCCACGGATCGTCTCTGTGGTCTCCAACGAAGCGTCGCCAGTTTTCCT
CCTTCGTCTTCAGGATGAGCGTCTTGAACTCGCGGACCGCTGTCCGCAGATGAGCTGCAA
GATACGGTGCAGATTCATGACCTCTGCGCCGTGCATCCTGGAAGCCTCCGCCTCAATCTC
CTGACCTCCCGGCGTTTGGTACTCAGTTCGGCAGTCCACCATTTAACTTTTCCCTGGGCT
CTCGACGGTCTGCGGCCTAACACTCTGTCGCACACAGACTGTACGGCAAGGCGTAGGGCA
GACACCGCGGTATCCAACGGCAACATCCTAATATCCTCCTGGGAAAGGTGCTCCTCGATT
TCCTCTACCAGCTCCGAGTCGAACAATCGCCAATTAGCATTCGCGAGCTTCCAGGACGGC
ACAGGAGCATAGCTCTCAACTGCATTTGCTGGGGATGGCGAAGTCACAACAGTAATCATG
TTGTGGTCGCTCAAATCCCACTCGTCCACACTCCAGTCATACGCGGCCCACGTAGACGCT
GCTTCGTTCACGATTGTTACGTCGATATCGCTCTGTCCTCTTCCATTATCGAACGTGTAC
ACCCTCGCTGACTTGATTTAGCACGTTGGCACGACTTCCGAGTATCCACTCATCTAGCTG
TTCGCCTCTTCTGTAGTTCAGCTGGCCACGAAAGAATTCGTGCCGTTTGCTGAACCACAA
GGGAGACACAGCGTTTGCGCCCAGGCTGAGAATTACCGGTGTACTGCTCGCCAGTAGCAG
TATGGTATCCATATAGCTCAATATCCTTGTCAAGTCAGCATGAGCATGGCAGTATATGGA
GGTCAGGTAAACAGTGCCACAGTCACCCTCACACATACTCCAGCCTCGGTGGTCAGCTAC
TTCACTGGTAGGCGGATGGCATCCGGGTAGTGTATAATAGCAGCGGTCCTTTCCGGTCTC
CGACAGTGTGGCTTCCGAAAACGGCCTGGGAAACCCGTAATCTTTTCACAGACGTCCACA
TATGGCTCCTCCAGCAGCGCAAAGAAGTGGCC
>dvir_809
ATGTCGTTTCAAAACATATTTCCGCCGAGATTTGGCGAGATTATGTCGTTTTAAAGCGAC
ATATCTCCGCCGAGATTTGGCGAGATTATGTCGTTTTAAAGCGACATATCTCCGTTTGAG
ATTATGTCGTTTTAAAGCGACATATCTCCGTCGAGATTATGTTCGTTTTAAAGCGACATA
TCTCCGCCGAGATTTGGCGAGATTATGTCGTTTTAAAGCGACATATCTCCGCCGAGATTT
GGCGAGATTATGTCGTTTTAAAGCGACATATCTCCGCTTTGAGATTATGTCGTTTTAAAG
CGACATATCTCGAAATTATGTCGTTTTAAAGCGACATATCTCCTTTGACCCTAATAAATG
TATGTCGTTTTAAAACCACCTAAATCCCGGCGAAATTATGTCGTTTTGAAACGACAGATT
TTATTATAATTAAGGATGCGAGGCTAACA
>dvir_316
CCCCCACAGCACAGGCCAACAGCATTATGCCGAAGGAAATCGCCAATGTGTTTCCGATTG
CGATACTGTCTCTAACCTCCTTGATGTTGGTTAAGGTTGTTTTCCTCAGGCGGTGAATGT
AGGGAAGGCTGAGTATCGTGTCATGGCCGCTGATGTTAAGCAACGGTGATGCCGCTACCA
CCGGGAACCGATTTTGCACGCTCTTGCGATTGAAGTAGTTTGTCCCATCTATCTTCACGC
AGTGCAATCGTCGTAGGTGAGTATTGCGCTACGATGTTAATGACGATGATGCCGTCGTCC
ACTATGGTGACAGGGGCAAGATGACTCGGCTGCGTTTGGCAATGGGCTGTACCCCCTGCA
TGGAGGCCTTGTGCGCAACTGATGCTCTTGGAACGCTTGCAGAATGTGGCAGTCGCAGTT
TGTGAGCAATTGGCTACGGCCAACATCTGTCCGTCGCAATCGGCCACAAGATTGTCGTGG
AGTTGGAGCACAGAACCGTTGTGGGCGACTGGGAAAATTGTTATCTTCCTGCATTGCTTA
CTTATTATAGGGAATTCGATTATCAAACTTATTACATTATCTCTACCTTAATATTAGATA
CTTTCAATATGTCAGTGATAGGGGTCCCTGTGATTTGGTCAGTGAGAATATTCATAAGAT
CAGAATGATCTATTATTGTTGGGTTTATTACGTATAATTTTTTCTAGGGTTAAAGTAAGC
ATAAGGTTCCCTATTTCTGTTATTATCATTCTATTGCGTGTGCTTAAGGTTTCAAAAAGG
TGGCCAGTGTCGGCCTGCTTATCTTTTGAGGAATTAAGAATTTTGTTTACAGTGTCGGTC
AGTTGGTTAATCTTTTCTTGTACTTTGGAATTTATAGAAATCTGCCTATTGCTTGCAGTG
ACCAGCTGCGTCTGCGTTAGTTCTATTTTCCTGAAGTCGTTTGCGTCCGGAGTGCCCGCT
ACAACCTTAAGGGCTGTTCCCAAGAAGTCAAGGCTTCTTACCTTGCGATGGTGCACATCG
AGAGCGGACAACATGTCCAGTGTCAATTTCCAGCAATTTCCTCATATGGGATTGTGGAAA
CATTCCCGTCAGCTTCATGGTCTCCTCAGTCATTGTCCTATAGTCCGTGAGATTGGTAGT
GTGACGTAAGTATCCGTAACTGTCCCAAAGTAGAATGTCCCCGTCCATAATCGGTATGTA
GTCCGCGTGCGAGTAGTCCGTCACCCGAGCCGTTGTCATGGACATGATTGAAAGTATGGT
GAACGTAATCCTAAAATGTTGAAACTACTGTTATCGGAATGGTAATGAAAAAAACTGTGC
TTTCAATTCAACGGAGGTTGTCCTTGTGGACCACCCTCCCCCCAATGAGGACCGTTGTCC
CCAAGTCCGCTTCAACCTTTTTTTCAATGCACAAAGGCGATAGCTTGTTGCCTAGTCTGC
GGTTCGTCTTTACCAGGACCTTTTCTCCTACCTCGAAGACTCTGTTCCGACGCATTTTAT
TAACCCTAGCGTTCTGCTGGATTTGGGCCCTTTCTAACCTCGTGGGTGGATTCCGGAAGC
GAGTCAAGCAGGATGTCCTTAGGCTTCTTCTCAACCACTGAGTGAAAGCGCTCTACCTGA
CCATTGGACGTGCTATGAAGGGAAGGCGCATTTACCACGCTTACGCCGTAGTTATTCAAT
AGCAGAGACCTGATAGTACTTGAATGCGAGCTCATTGTCGCAATACACTTGCTTAGCCGA
AGGGAAAATATTCATTACCAGCAGAGGTGGTCTCGTGTCTTCTATCGTTCGAGATGCGAT
AGGCTGGACTACCGCAAACTTCGAGAACTTGTCAACACAAGTAAGGAAGAACTTTTGTCC
GTGGAGAAAATGTCAATGTGCAACATTTCTCCAGTCTGTGAGGGAAGGGCGTCGGCCGAG
TTCCTGCTTCTTTGGGTGTCTGTCGTATTTTGCTTTCGTGCAAATTCTACAGTTAAGCAC
CACTTCATTAGCTAATTTGGTCATTTTAGGGAAATAGTACTCCGTCATGACCTGTTTTAC
ATTCTCCTGAGCCGCCCTATGGGCTCGATTGTGTTCCCTAGTGATGATTTCTCTTCTATC
ACTGACGTCGAACACGTCGGCCACGAAGTTTTTGCAATACCAAAACTTCGTAGTCGGAAA
GGCTCTTACCAACTCGTGCTGGAAACTGGCCAAGATTGGGAGAGTACAGTGAAACGCATT
AACCACGTTTGGGTTAATGATGGCCTTTATCGTTTCGATGAGGGCGACCGTATCGGTAAA
GTTTATCAAATGGCGGGTTTTTCGCCGAAAAGTATGAAATTTCTTTTTAAAGGAAAGCGA
GATTCCTCTAATACAACCTGGTTTCGGAAGCAGTTTAAGGGCTTCTCCGTCGAATCGATT
GTGTAAGACAGGGACAATTCACTGTGAATCGTGGCCGCGTCAGATTCTGGTTCATCGCGG
CTACCCTGCAGGGCGTTCACGTTCTGGCGCGACAGCGCGTCCGCTACAAGCTTGGCCCCT
GTTTCATCAATGCGCGCTTTCCAGCGCTTTATTTTTGCATTGGGATTGCTCTCGATACCG
AGAACGTAAGAGGCTGGTGGTCAGTGAAAATGTTTATGTCCCTAACCCCGTAAAGGTGCC
GTAACTTACCCAATCCCCAAACGATGGCAAGAAACTCCCGCTCGTTAGTAGGCGAAGTTT
GCTTCCCTTATCTTTTAAGGACCGGAATATCATAATAATGGGGCGACTCATTTTGCGACA
AGACAGCTACCTATGCCATAGGGCTGATAGCGTCTGTGAGCTAAGTCAAAAGGCTTTTTA
TAGTCCGGGTACAGTATGACGTCTTCCGACGCTAATATGTTCCTAAGCTTCTGGAACGCG
TTGCGTTCATCGTTGAATTGTATAGGGACCTTTCTAGACCTGTACTTGCTAATGGATCCG
TTTTCCCCTTTCAGGATGTCGGAGATTGGTTTCGCTATTGCTGCAAAATCTTTGATAAAG
CAGCGGTAATAGCTTGCCAACCCCAAAAAGGATCTTACTTCAAACACCGTGGTCGGCTCA
GCATATTCCCGAATGGCCTTTACCTTTTCTGGATCTGACTTTGCACCGTCTTTAGTCACT
ATGAAGCCGAGGTACTCGACGCTTTCTTTAAAAAACTGTGACTTCTCGTGCGCCACGCGC
ATGTTCGCATTTAAAAGGCTCCCTAATACCCAGTCGACATGTCTGACATGGTCCGACTCG
TTTTCCGAAAAGACGATGACGTCATCTACATAAACGTAGCAAGATTTTCCAATCTGCTCC
CGCAGGACGTCATCTATGGTTCTCTGAAAAATGCTTGCTGCATTCTTCAAACCGAAGGGA
AGTCGACAGAATTCGTACTTCCCGCCATTGATCGAAAAGGCCGTCTTCTCACGATCCTGC
TCCGCCAGCGTAATCTGGTGATAACCTGACTTTAGGTCGAGCGTCGTGAAGTACTTGGCT
TTACCCAGATTAGCCAGTATCATTGTGATTACTTGGCATTGGATATTTGTCGGCAACCGT
CTTGAGGTTGAGCTTCCTAAAGGTCTATTACGAGACGTTTATTTCTATTGCCTACCTCGT
CTGTGCCTTTCTTATCGACCACCCACAGTGGATTGTTGTAGGGCGATTTCGACTTTCTAA
TTATACCGTTTTTTAGTAGTTCGTTGACTTCTGAAACGACAAAATCCTCTACACCCCTAG
GGTAGGGGTATAGCTTTGAGTAGACCACATTTTCGTCGGTCGTACGGATCGTGGCCACAA
CAGCCGTGTTATAAGGCAGCGCCTCGTTGGAGTCCGCAAAAGCCTTGTTGTTTCGATGAA
GTACTCGCAGGAAATCTGCCTTCACCGCAGGTGGTGCCTCTACTTCCTTATTTTTCGTGT
GATTAACGCTCACACATTTGTGGTACTGCAACGCTTCCGAAGTCGCACCAAATATTAACA
TACCTTTTTTTAGGCATAAAACCGCTCCCACCTGCTTTAGCAGTCCAGCCCTAATTCCAT
CAAAAGTGGATAAAAATCTAGTAGGAAAAATATGTGTCGCACCCAAGCATGGATAACTTG
CATTTTTCGGCGATGTTGTTGGACCCATGAATGGAGTGGAACACGAAAAGGGATCGACCC
GAACGAGCACGAAGCCGTTTGGCGGCCGATGGATTTTTT
>dvir_941
AGGTACCAGAGGGGTGGTGGAGGGAAGGAGCTTGTCTTGAGGCTTTTCCAAACAAATCTC
TTCATCACTTTCATCATCAGAATATTCCTTAAGAGTTTGCTTGGATGCATCAATGGGGGA
CTTGGGTTTCTCATCTAATTTAGCTTGTGGCTTATCGTCCTTCAATTCAGTCAATGATCA
GTTTTCTGCAAGGTCTTGTCTGCAAGTGGCAGCAGAGGAGTGGTTGAAGGAAAAGGCTTA
TCTAGTGGCTTGACAATTCCAAAGTCGTCATCACTCTCATCGTCTGAATACCCCTTCGAA
ACTGTCTTAGCTACATCAGTTGGGGATTTGGGTTTCTCAACCGATTTTAAAGGATCCTTG
GGCAACTTAACTTCCTCTTTGATGTGAATATCAACAGACTCGCGTGTTTCACTCACAGAA
GTAATTGTGCTTGTAGTCATTGCTACAGGTACCAGGGGTATGGCTGGGGAAAGGAGCTTC
TCTTTAGGCTTATCAAATCCAATATCTTCATCACTTTCATTATCGGAATATTCCTTAAGA
GTTTGCTTGGATGCATCAATGGGGGACTTGGGTTTCTCATCTAATTTAGCTTGTGGCTTA
TCGTCCTTCAATTCAGTCAATGGTTTAACAATATCGTCAGTTTTCTGCAAGGTCTTGTCT
GCAAGTGGCAGCAGAGGAGTGGTTGAAGGAATAGGCTTATCTAGTGGCTTAACAATTCCA
AAGTCGTCATCACTCTCATCGTCTGAATACCCCTTTGAAACTGTCTTAACTACATCAGTT
GGGGATTTGGGTTTCTCAACCGATTTTAAAGGATCCTCGGGCAGCTTAACTTCCTCTTTG
ATGTGAATATCAACAGACTCGCGTGTTTCACTCACAGAAGTAATTGTGCTTGTAGTCATT
GCTACAGGTACCAGGGGTATGGCTGGGGAAAGGGGCTTCTCTTTAGGTTTATCAAAATCC
AATATCTTCATCACTTTTCATAATCGGAAAATTTCCTTAAAAAGTTTCCTTGGATGCATC
AATGGGGGAACTTGGGGTT
>dvir_514
AAACAGCAGAGACACGGTCTTCTCATGACAGTAAACAAAGCGGTAATAATGTACCCCATC
TGAAGCAGACCAAGAGCATAAATTCTATATATCGCCTAAGCGCTCTACGGGTCAGCTGCG
CATTCCGGACGGTATCAGACGAAGCAGCGCTGGTTATCGCAGGGATGGTCCGCACAGCAG
CAAGGATGCAAAGCATGGAACGATGGCAAGCACGTTGGGATCGCTCATCTAAAGGACGCT
GGACACATAGGCTTATCCCAAACTTGGAAGCCTGGATAAACCGCAAGTATGGAAATACTA
ATTTTTACTTAACGCAGCTCCTATCTGGCCACGGATGCTTCAGGAGCTACTTGAAGCGAT
TCGGCCACGATAACACAGACGAGTGTTCTTGGTGCGGCAGTGAAATCGCAGAGGACGCCA
ACCACATCATCTTTGAATGTGGAAGGTTCTCAGCGAACAGGCAGGGCCTGGAGGACAGCT
TGAGGAGACCTATCACGGTGGACAACTTGGTCAGGAACATGTTGAAGACCGCACAAAAAT
GGGAAGCTACCTACACTTTTGCAGCAGAAGTGATGCTGGAACTCAGGAGAGTTGAGCGCA
ATAGATGGAGAGCGGAGGAAGTTTAGGTGGCAACAACATGCCTGTGAAGCAATGCTTTGC
GGCCGTTCCGCAGGCAATCCACGCCACCTAATCATCACGTACCCCCCTACTATCTACATC
ATAAGCATAAATTATTTATTATTTATATTATATTGTGCAAATAAACTACAAAAAAAAAAT
ATATTCATAGATATCGATATCGATAACAAAATTTTTTTTTTATATCAAGTCAGTTTCCTA
TATAGGCTACATGGTTTAGATATATTTAATTTTTTGAATACCTCGGTACAAATTTTCAAC
AGTTGTTATAAAAGTAAGGATATGCATTACATAAGGTGAAGTGGGCAGACACTTCCACAA
TTTTGTCATAAAATATATTCATGAAAAACTCTTAAGGCTTTTAATATAAAATATTCTTTA
CTTTACTTCTTTGCAAATATTATTTACACAACATCTGAATAACCATTTTTAATTACTTAT
TTTTATCGCACAGTAGACTTTACTTTTTTAAATACTAAAATCTTATAATTTATGGAGTCA
ACTGTTTCAGACATCACATACTATCCCAGATAAATCATCGTCATTTATAAATTGTACATA
TTTTTCTCGCAAACCAATGGCACCGTTAGATGATGTTAGAGAAAAATTACTGTGCCAATT
ACTAAAAGTCTCAGAAACAATGTAGACGGCACTTTTACATATTTTGTAAAACATTGCAAA
CAAAATTTGCACGCCACATAGAGTTTAAATATAGAATGGAACCAGTTAGAGAGATCAGCA
GTTTATCAAAAGACAAACAGCAAAGAATGAAATTGCTTGAGGAGGGATGGATGCTACTTA
CAATGAAGGAACTTTTATAGTTTCACGTCAATTAAGGGAAAACTCAAAAAGAGGGCTTTG
GATTTTGTGTGCTGCAATGGATTGTAAAGCCTACTTACCGAAGACAACAACTTCGGAATC
AAATTAAAAATTAATGTAGTAATATCCATAAAATATGCAACCGAGATATATTAACCTCTG
CACGAAGTGCTGCGCAAATAATATTGCGAAATAAAATAATGCCTGTCCTTAATGACGTCG
CCATTACTAGGACAATATTGTATGATCACCTAATTATATTGTTTAAAAATTTAGAAGCAA
TGAAGCACACGGAAGTACAGCATGATATGATAACAGCAATTATGCGTTATCTAAGTCGCC
TTTTGATAGTAATAAAATATGTTATTTCCCCTAAATATTATGATTCTGTTAAGTCTGGAA
TTCGTTATGTTGCTGAGTTTGATTATGATAATATTTCGTTTTATGAAGCCTACTGCAGCG
ACAACTCTAACATGCTTGGTAAAAATAGTACATGTGCGAGAATATTAAAAGCACAGATCA
TAAAATATTGCGACAATAGCATAAAATATTTAAAAAAAGAAAAGATTTTGTTCAGGATCT
ACCTGCTAAAGCTTTGAATGAGCTAAACTAGAAATTCAACATATCATCATTAACCTCGTT
ATATCAGAGCAGAGTTAGCGAACTTGAGAGTCTTACTCTTAAGAGCTACAGAACTGCTCA
TGCAATTGGGGCTATCGACGATAGAGCTAATTCTGACCTGTATGAAGGCACCTCAGCCAA
AATGAAAAACATCACCAGGGTGATTATTCGTGCCAAAAAAACCGAACATTTCCAGTTCTT
TTTACACCATGCGATCGGTATTGCATAGCCAATATACTCGAATATGGCAAACGCACAATA
AATAAACCAGCTACTACACTAAAGATATATTTTAGTGTGCCAAGCCCGTGGCCACTAAGA
AAAGAAAATATTCGTGAGTGTCCTATCCTAGAGAAATTCCCAAATGAATGTGGTACACGT
TGCCCTGAGTCCCTTTCAGGCACAGACCTGCGAAAGCAATTGACCACACATACCGCTTTG
TTCAACGTTAAGGACATTCAAATTGATTATTTGGGGCAGAAGCTTAATGGGTGATCATAA
AGACATTTATAAAAATTACTATCGTGTTGCTGCCTCTGTAGCGGGGGTGACCCAAGTTTC
TCAATTACTTATGTCAACAATGAACATGGAAGAGGAAAATGCTGAAATTGCAGATGCTAA
TCTCGAGAGTGAGTTAATTTATTTAGCCTGTCTGTTGCGAAGAAAATTTTAATAATCGCC
TGCAAGTTTTGGACCTGGAACTGTCATGTTCGGAATACTTCAATAGAAGTTTTTCAAGTA
TTGGAACTTCGATACAGTAGAAGATACATTCAGTATTTAAAAAATTAGTAATGGTTTTGG
CGACCTATCCATATTTAAAATATTTTGATGGCGGGACCTCGGTCCGAGTTTTTTTTTTTA
ATTAATAGATTAAAACAATATAATTTAATACTTATATTGCTTATTTTATTTAAAGCAAAA
TATTAAATAAAATATTTTTCAACTGTTTATTTAAACGAGCCCGAACCTCGACCAAGCCAA
CATAAATATTTAAAAACATAAAGCGCTCTACGGGTCAGCTGCGCATTCCGGACGGTATCA
GACGAAGCAGCGCTGGTTTCGCAGGGATGGTCACAGCAGCAAGGATGCAAAGCATGGAAC
GATGGCAAGCACGTTGGGATCGCTCATCTAAAGGACGCTGGACACATAGGCTTATCCCAA
ACTTGGAAGCCTGGATAAACCGCAAGTATGGAAACACTAATTTTTACTTAACGCAGCTCC
TATCTGGCCACGGATGCTTCAGGAGCTACTTGAAACGATTCGGCCACGATAACACAGACG
AGTGTTCTTGGTGCGGCAGTGAAATCGCAGAGGACGCCAACCACATCATCTTTGAATGTG
GAAGGTTCTCAGCGAACAGGC
>dvir_1052
CCTGGAAAGGTCATCTGTCGCGTGGGGGTGAACTAGTGGTGGTTGTTGTTTTTCAGACTT
GGAATATGAAATCATGGTTGTTGAGCGTAATTAAATAGACAGCGTGAAATCAAAAGAGGT
TAAACTGTTACGCTAAAACCGGCGGCTCATATATCTGTTACATGACCTATCATATTGGGC
GCCTCAGTCTATTCTCATGCAATATGAGACTCTTCCCATTAAACTACTTCACTTTCAGTA
TATCAGTTGCTTGAGTCATCGGAGCCGAGGCAATACAAAGCGTTCGGCAAATGGGAGTGG
CGTGTCACTACTTTAAGCGGCTCCGATGCCGTGTCCTCGATTGGGATTCAGTGGCCCGTC
GATTTCTGCAAGCAGAGGAATAAACAGCTTGTCTTCGGACGTAATACAAATGCACACATT
GCTCATTAATGTGGACGAATGGAATATCTTTTGTGAGGAGCATGTCTCTTAAATAGATAG
GGTGTTGGTCCACCTTCAAAATGCTTTCGGATGCAATAATAGATCATGATCATTTTTTTG
ATTTGTTAGAATGTCTATCTCGAGCGGAATAGTAAATAGAATACAATGAAATGCTTGACA
CGATCTTTGTTTATCATTAAGCTGGCAACAGTGTTGAAAGAAGAGTGAAAGTTTGTACAT
CTGTGTGAGCAGTAATGTCATTACTGACGCAAATCGTTAACATTTGTTATTGAAATTCGG
TGGAATTTAAAAATTATATTAATATATATTGGATGAGAAAAAACACCGGATCCCAGCTTG
TCTTCTTGGGATTATATGAAATATATTGTAGGTCTGCCTGGCCTGAAAAATGGGAGGTTG
TGGTCTAGGACCTATTTAGTGGCTGTCTTATAACCTCAAGCAACTCTTATTGCTCTTCAA
CTGCTTTAAGCAATGACTGCATGACTACATAGACACCTATAAATTTTTATATTTTATTTT
CTATCCTGCCTACCACACTGAAAGCCGTGTTTTTTTGTATTGCCTTGCTGAAGGTACGCA
ACATAGAACAAGGCGAATTGAAAAACAGATGATAAGATAAGGTTATATTTGCATTCGCTG
AATCCATTAAAAATGAGTAAAAGGGGTATAGTGTATTTGTGCAAATGTAGGTAACAGACG
GAAGATGCTTCACAACCAATCATAACCAATATCGATGCAAAAAGATATTGAAATTCGCAA
ATACCTGTTTCGCGTATGGGCCTGCACATTTGGTTATAGGTATATTTATCGAGCCCATAG
TGAGTATCGCCGTTAAAGTTTGCTGAACGACACGTTTATAAGCAAAAGCACTACCTGTGC
GAATTTTAACCGAACAACCAAAAAAGAATTTTAATTAAATCACAGGTAATTGTGAAAGCA
TTAAAAAATTAAATAACCTTCCTGCCAAATTTCAGAATCTGTATAATAAAAACCTACCAA
>dvir_539
TAGAAACAACGGTCCTACTTTCCCCAGAATCTTTAGCTTCGAGACGTACCCTGTACACTG
GACTCAAAATCGCTCAGCTAGTGGCGGCTGCGCTGTCCTCGTCCGGAGTAACTTGGTTCA
CTTCCCGCAATTGAGCATTGCAAATCGTGTTTACCAATATTCGACTGTGAAAGTCTCTAC
TGATGCTGGTAGCGTGGACTTTGGAGCAGTCTATTGCAGGCCCGTACAGCAGAGGCACTC
CGTCTTGCATAGACTTCGCTATCTACCAGGGAATCCCTGACCAGCTCCTTTCAATCGCTG
ACGATTGGGACCTCCCGAGCGACCACCTGGCACTGATAGTTACCCTGGAGAGCAGGGCCA
GAGTGGTCAGCGCAATACCGAGGCTGATCAACTCACGCACTGATCTCGGTGTCTTCCAGA
GACAGATGAGTGATAGTATACACCTCAATACTGAAATCGGCACTGGACTGGATGTAGAGG
ACGCCATTGAGCTGCTTAACGCAAAGATTCGCGCAGCAGCAGCCACT
>dvir_593
GTCCTGTTGAAAAGTGAACTGACTGCTTAACATCAACTTTTCAGCGCTTTTTTTAAAATT
TGCCTTCCATATTTCCAAATAAACACGCTTGTCCCTTGATGAAAATTAATTTACCCACAC
CAGCTGCGGACATACAACCCCTTTGGCGAATGCCAATCTCTTCGATTGGTTAACACTCGA
AATGAGTGGTTTGCGTCTTGCAATTCTCGCATTGTACCCAGCCTTGTGTAGTACCCGCCG
TACCGTTTTGGAGTGAATTTCTTTCCCAGTCTCTTCTTTAACCTCTGATACTATTTGGGA
TGATGTGATTTTTGGGTCTTTCTTGATCTTTCTTATTATTTGGGTGCAATCACGATCGGT
TAACTTTCGTGGGCGGCCGGTGCGTTCAGCGTTTTCTACCGTAGGGTCGTCTGAAAATCT
ATGGACTATGCTCCGAATGGTAAATTGACTTCTGTCCAATAGCTCGCCAATTTCTTTAAA
GGATTTGCCTTGTTTGCGTAAATTTAAAATAATTTTTCGCTGCTCTACGGTGGTTTCACA
CTTCTTACCGGCCATTTTTGCAAAATAATATATAAATTGATGCTTAAACAATTTTTTCTA
AGTATTTTTTTTTAAGATTCAAATAACGGTGCTTACAGAGTTACATTTTTGCAAAGAAAA
GTGTGACCATATAAAAATAATATTAAAATAACAACTTTATATTGAAAATTGCCAATACTT
TTGTCCCTATAAAATTACGGGTACTTGGAATTAAATAATTATTAAAAATTAACCATGCCG
CCAAAGTTTAAAAAATAATTAATTGCATGCACAAATAGCTAATAATCGTATGAAAAATAT
AAAATTATTAAATATTAGACGGATTGGACAAAACCGACAATAAAACAAGATAATATTAAA
TTGCCAATACTTTTGTCCGTGACTGTA
>dvir_765
TTTAGTTTTTTTTTAGTTTTTTTTAAGTTGAGTGCATCCGAGCACAATATATGTCAGCAG
TGGAATGAAATTCCTCCGTGACTTGTTTTATTCTTTTCCATTACTTTCACTTTAGCAACA
TATAAGAACATTATTTGGCCATAGAATGTGTCTGTATTGAACTTACGTACTAAATACAAT
AAATACTTATACTAAAATACTAAAAGACTAAAAGTACTAATTCCCTAATAATACTAAATT
GCTTTAACAACTTAAAACTGTCAGTGTGGCAACACTGCATAGGTGGCAACGCTACGCAAT
ATACAGTTAGATTTGACTACATGTGCTCTGCATATACATTTTTTTTTTTTTCCCGTCGCA
ACGTGGAAATCGAAAACTTTTTAACAGAGGTAAGTCGCATTTTTGCAAAAATTAATTTCT
TAACATATAACTAATTATAAATATTTCTTTTTACAGATTTATGTCGAAATTGCTATCAGA
TTTGATAATTGCGCTCAGAGGTCGCGCTTTTCTATGCGCCAGGCGCCGCCAGCCATGTAC
AGGCCGCCACACAGGCGCCGACGCATTCATTTGCTGATGCGCAATAAGCCTCGCATGGGC
ATTTGACCGCATCCGACGACGCCTCCGCTGGCTTATTGGATTGTGCTGCCGCTTCTTATG
GACACCACTATGCAGACAGGAGTCGCTGCATATAAAAGTGTCGTGCACATGGTGTGCATT
TTGGATTCCATATGGGCCACGCTCAGTCGGCCAGTTTGGACTTCTTCGAGGCCGGAGCAT
GGCCATTGACCATTGCAGCTCCGTCTGCAGGGGCGCCCGCACGAGTTCCGCGTGTGCTGG
GAGGCAGGTACGTGCTTTTTTCCTACATTGCGGAGTCCGTCTAAATTGCCTTTTTCGTTT
TTCAGGTATGGCTGCTGTGAAAAACATCGGATATGGCCCAGCCACAGCCAGTGCCTCTGG
CCGATACGCTGCTGCTGCCACTGCCGCTTGTCAGCAGCTCATCTTGGAGCGGCCCTTGCA
GTCGCCTCCGAATTGACGCCATTTGGTAAGTGCATCTACGTTTTGCAGGCAGCATTAAAT
TCTCAACCTTTCGCTTTACAGGCGTCGATTGTCGTTGCTGCAAATCATGCTCGGTCATCG
ATGGCGGCCGTGATGGCCCAGGCTGCCCCCGCACAGGCACCAGCTGCATTTCCAGCTTCT
CAGGGGGGCCAGGCTCCATCAGCTGCTGCGTCGTTGGACATCTGTCAACCAGGCGCTCCA
CAATGAGCCCAGGCAAATCCAGTGGCAACTGCACGGAATTTGTATTGTTTTGCCGCCGCT
CAGGAAGCGAATCAGGCTGCAGTTGCTGCTGCATCGTTGGATGGACATAGTTATGCCACC
GCGGAGAAAGCGGGCCGGGCTCAGTCTCAGGCTGCAACGAGGGATGTAGATCGTTTTGCC
GCCGCAGGGAGAGCGGGCCAGGCTGTACTATATAGACCAGCGAGGGATATAAGTTATTTT
GCCGCCGCATGGAGAGCGGGCCAGGCTGTACTGAGTGTACCAACGAGGGATTCAATTCAG
CCTTCTTCTGCAGGTAAGTTGACAAGAACAATTCAAATTCATCATTATCAAAATCACTAT
CATTATCATTGTTTACATTGTTAGTATTAGTAGCATTTGTATTGTTAGTGCTGCTGCCGC
ATAGCCGTTGGCCATGCTGCATTTGCAGCTCATTTGTATTCAGCTGCACTGACTCATTGT
CTGCGAGCCGCTGCTGCATTTCAATTTGAATATTATTTCCTGCAATAATGAGCGCTTCAT
CCATCTCCTGTCCCAGTGCCTGCTCCAACATATCAAGGCTGCGCTCTAGTTGCAATTCAT
CGGTATCTATAGCCGATTGTATTATGGCCCCTGGGGCCGGCTCTGCCGTCCGTATTAGTT
CCTGATGCTGCCGCTGCAGGTGTTCGTGCTGCAGCTCAGGTAGAATTAGCCATTGTATCT
GTGGTGGCTGGTTGTCGATTAGCAGCATTAAGTTTTCGCGAGTTATTGTGCCCGCTTTAA
GTTTGCGACGAAGCATGTTTATTGGCATTCATCAAAGCGTTTTGTTCCCACTCGGCAAGC
ATAGCGGCCCTCCTTTCAGCCTCTTGCTCATCTTCTTCTAGCTGCAGCAGCGTTGGCAAC
CTCTCCTCAGCTACCTCTCTCTGCTGTGTTAACTGCTGCTGCCGTAGTGGCGCCATGCAT
CTATCCAATTGCTCCGTGTACCTGGGCCTTAGTAGCCGCACTGGTATAAATGGCTCTAGT
ATCAGTTTCCGAGCTTCAATGTTCGGATGACAGCTTAGTGACTTCAAATCTATCGCTAGC
CAACTGATATACTTATCTACGCTTTTTATCCCATACGTATCCCTCTTGTATACCAACTGG
CATTCATGCATGCCCGCAAGATTTTATTCTGCATTGTTTCTATCCTTTTTATTTGCGAAT
TTGATACCAGTGCTCCCCATACAGGAAGCGCATATTGCCATATAGGTGCGATCAGCTGCT
TATATACCACAGCCTTGCAATTTCTAGCTAGCCTACTATTTTTTCCCAGCAACCAGTCCA
GCTTTTTGTGTACTCCACGCAGCCTTATGCAAAGCTGAGTTATGTGTATATTCAGTGTCA
GTTTTCTATCCAATACTAAGCCCAAGTATCGGTGCCGCCCGTTATTTTCGATCGTTTGTC
CATTTATCATTGGACACAGCCTTACTAGTGTTGCATCCAGCCTCCGCGTGCTAAACATTA
CATGCGCTGTTTTGCTACTATTTATCTTTATGCACCATTTCTCTGCCCAACGCATCAAAT
GTATTAAGTATTTTTCATTTAGATTCACTGCCTTTCATTACAAGTCTAGGTAGTGGCATG
TCTGAAGAAAATATTGTATATAGTATAGGCCCGAGCACACTGCCCTGGGGTACGCCTGCA
CACACTTTTCCAGGCCTTGACTTTATGCCGTCGTTGCATTTTACAATAAATATTCGCTCA
GCCAAGTAGCTTTCCAGCACGTTGTACAGTGCAAGTGGTAGCAATTTTATTAATTTTACT
AATAGCCCAGCGTGCCATACACGGTCAAACGCTTCGCTGATATCAATAAATACAGCCGAG
CAATATTGTCGCTTCTCGTAAGCATTCAATATATATTGAGTCACACGGGCCAGCTGCTGC
TCGGTACCATGGTCTTTTCTGAACCCAAATTGGTGGCTTGGTATAGCATTTGCAAACTCT
TTGCATTCGAATAGCCTATTCAGCAGCAGTTTCTCAAACAATTTTGAGAAACCTGCTAGT
AGACTAATTGGTCTATATGACGATATCTCTCCTGTACTTTTACCAGGCTTTAATATCATA
CTGATCTCTGCACATTTCCATTGCCTAGGAAAAAACCCATACCTCAATATACAATTGAAT
ATAAGTACTAAGTATATAACCGCCTTCTCAGGCAACGATTTAATAACCCTATTGTCAATA
TTGTCCATGCCAGGAGACTTATTTAACTCTAGCATATCTATCTCTAGCATAGTCTCGCTA
ACACTTATCGGACGAAATGGCAGAACGGACATACTATCTGTATTCTCTTCGAATTGCTCC
AGCTTTTTTCGCTTTAGCTCTAATAGCTCATCTGCAATCAGGTTACGCACAACCTGTGTA
TTTGTCAGATTTGGTGTGAAGCGTTTCTCCAAATGACATGCAAACGCTTCAGCCTTCTCC
TCATTACTTCGTGTCCACGTTATATTGCCGTTTCTCCTACAACTACTGCCACTAGCTATC
TCTAACTTTAGCGGCCAATTTGGTTGCGGCTGCCTTTTCAAATTATTTGTTAGCCTCCAT
AATTTTTGCATTTTATAGCGATCCTGAACATCAATCTGCTTCAATAACTCATTCATAGTA
TTCACTTTTGACAGACATAGCTCTTTCTTTAGCCGATTTTGTACTTGTCTATACATTTTT
CTTGCATTCGGACAACGCAAAAGCATTAATTGCCTTTTATATACCTGCTTCATCTTTATC
AGCCCTCGTAAGTGCCCATTAAGCCTATATTGTCCGCTATTTCGTTCGTCGGTACAGTTT
ATCCTGCCCATGCCGATGTTCCTCGTATTGAGTCTGCTGCTGCCTCATATAAATTCTTAT
TTAAGAAGTCAAAAGCGTCCTCTATATCGGCGCCTGATCTTATCTCAATGTTTAGCAATA
TGCGTCGATTTAAGTACTCTTGGAACTTTTTTATGTTCGCATTCACTGGCAGCAATATTT
TACGATTTCCTTTCATCATATTAGCAACATTTAGCCCTTCTATGCCCATTTCAATATGAA
CAGGCAAGTGGTCCGAATCTAAGTCTGTCGTCGTATACGTTCTTAGTCGCGCATTTTGTA
GTCCGCCATATACGGCAAAGTCAATTGCCGACGGCATTTTCCGCCTGTCATATGGATAGT
GAGTGGCACCGCCGGTAGCTAGGATATTATAGCGCCTATTCTTGTGTACGCTATCCATTA
GCGCCTTCCCGCGTTTGCATCCTCGTATATTGCCCCACCAGGTATGCTTAGCGTTCCAAT
CCCCACATAGCATAAAGCCAGATGAGCCATTGCATCCATCGTCTATGTGTTTGAATAGCC
TGCTAAATTGCTCTGAAGACCATTTAGGCTGTGGTGGGCAGTATATAGCTGCAATTATTA
TTCTATTTTTATTCCTCTCGCTACTCATCAAGGCAATTGGAGCACACTGCATAAAATTTT
CCGATATTGGCTGCAAAGCGATATGCTTAATATCATTTTTAACTAAGATTGCTACACCTC
CACTTTTGTAGTTATCTGGATGGGTAGCAAAGTATGTGAGGTACCCATTAATCTTCAAAA
CATTCGAGCTAATAATTGTATTTGCGCTAGTATTAATACGAGTCTCTATTATCATCATTA
TATCAATTTTGTGGCGTTGGATAAACAGTTCTAATTCTAGTAACTTATTCCCCACCCCTG
CAGCATTCCAGTAGGCAATCCTAAAGGGGCTGCCTACCTGATTGCCGCTATATGCATCTA
AGTTGCTATTAGTGGTAGAAGTTGTATTCAAATTATTAGGGCTACTATTCAGATTATTCA
TTATTATTCGTGTCATTGGCTTCATACATAGTGTGGCTGCCTGCCATTTGACAATCGCTA
TCAATAGGTCTATTTTCTACAATGGTACTATTCTGTATAGGCATGGGCATATGTAATGGT
TGGGCATTTTTAAACGTATTGGCGACAAATTTAAATAATACATTTAGTAAATTATCAATC
TTTTTACCCATCTCCTCGACGATATTGGCGTTCCGCTCCAACGCTCTCATAAGCGGACAA
TCAATCTGCGGAGTTTGGTGTTGCTGCTGTTGTTGTGATTGCTCGTTGTGTGTTGGCACC
TGTACAATTCGCGTGGGCTGTTGTTGTTGTTGTTGGGTTTGTTGACTTGGGAAGCGCTGC
TGTTGGTTTTGGATACGCTGCTGCTGGTTTTGGTTGCGCTGCTGCTGCTGAGGATGGCGC
TGCTCTTGATGGCGCTGCTGGATTTGGCGATAGTGTTCCTGTTGCTGCCACGGATGTTGT
TGTTGCTGCCGTTTTTGCTGCTGCTCCATACGAAGCTGCTCCTGTAGCTTTTCAAGATGC
CTTGATGCAGGATTACGGATTTTAACACCACCAACACCACGGGCTACTTGGCTGTATGTC
ATACTTTTTGTGTTTGGATTTGTATTCGGGTTTGATCTCTGCTGAGACGCCTGCTGCCGT
ATTGGAGACTCCGGCTGACGTTGCTGCTGCTTTGGAGCTTTTGTTGCACCGTACCGTTGA
CTTGCATATTGTTCGGCAGCCGTTGCTGTTGTACGTTTCGTTGTCGCTGTGTGTTATCAT
CGTTGCATTGCTGTTGTTGCTGATTTACTACTTGTTGCCGTTGTTGTTGTTGCTGTTGCT
GCTGCTGCTGTAATATTGACTGTATTTCGTTGCTGCTGCTGTTGCTGCTTTTTTTGTTGC
CGGCCACGAATACGATTTATGTTTATTAAACTTTGCGCATGTTTGAATACAGCGCATCCT
TTGTAACTGGCAATGTGCCCCTCTCCACAGTTGGCGCATTTAGCAATTGTGTCCCTATCC
TTGGCACACATTGTTGTTGGGTGCTCACCGGCACATTTAAGGCAGACAAATGGCCGACGG
CAATAGTTTTTGCTGTGACCAAATGCCTGACACCTATGACACTGTACTGGGTCAGCACTT
TTATGTTGTCTTTCCACAGCGACATGCTGATTACCTAATTCGTTTAATTTACATATTTTT
GTATGACCACCATCCACTCTTGGCTCAATCTCTATTTCAAATATGTTCAATGGCTTGCCA
CTAAATCGATGCTTCATGACGTTAACGTATCTGACAACATAACCCAATTCTCCCAATTGG
GTACGCAACCAGTCGCATGGAGTCGAACTGTGCAAATGTTTTAATATAACCCTGTAGCCA
CGCTCACTTCTCGGCTGGTGTGTGTGCATAGGTATATTTTCTGTATTTAATAAGCCCAAT
ATGGCGTTATATGTGCTGAAATCTTTACATTGTACTCTAATCCCATCACCCTGGGTACAT
TTTGTTGTAAATTTATTGACGCCCTGTGCGTTATTTAATTTCTCCATTAGTGGCTGAATT
TCTTTTACATTGGGCACAAAAAGTGTTGGAATTTTAATACTTTGACCTAACTGCGGTTGC
GCTTCCTGAACTTCACTAGCTACCTGCTTGCCGCCTATTTGCTGCTCTGTTGCTTCATCA
TCCGAAATAATTACCTCCGAATATCCATCACTACTGGTGTTGGCATCAATGTCCATGTTC
ATGTTGCCTTCCTCCCCACCGGGCATGGCATTTTTGGCTAAATTATTTTTTGGTCTTGCA
ATATTGTATAATCTAACAATAGGCTGCAAGTTAGATTGCATTGCATTTTGCAAATTATTA
GGGCCAAGAGAGCTAGCAGCGCGCATTACTTTACGCTGCTGCTTCATTGGCATAGTCACT
CTACGCTTAGCGCCATTTATTTTTGCCGCCATTGTCACCTTAGCAGCATCACGCAAGCGA
CCACTTGTTGTTCCTGTTGCACATTCACTTAACCGTTGGCGCCAATTTTTGCGCGTCACC
TGTTGCAAAGATGGCGGAACATTGCCTTCTAGGTAGCTATGACATTTGCGCTAGTGGTTG
TTCTTGTACTTGTTGTAGTTGCTGCCCCTGTTGACTCAGGCAGAAATGGCGGATCATTTA
GCGGCACTTCTGCCGCGAGAATTGGCGTCTGTTGCTGTTGTTGCACTTGCTGGCAAGTAG
ATCCTGTAGTTGTTGTTGCTGCTCCCACCGCTCTTCTCTCAATTCCAACTATAGCATTTG
TCCAGTTAGTGTCCTCATCGCTATCACAGAACATATGAGAAAGCGCCGTCTCAGAGAATG
CTGAGGTAGCACTTTCGCAAGTTAAGATAGTCTCATCAGAAATATCACCCTGTATTTCAC
TTCTCTCTGTTGTGCGCTTCACATTTTCACCTGCACTTGTATTAGTGACGCCAGCGGCTG
CCATATTTGCCGGCACATAACCAAGACGTTTGGCCTCATTATGCACACGATTTATATCCT
CAGATTGCACCTGCACAATCCCAGGATCTCTATTTAGCCACTCCTCAGAGGGCTTTCCAC
TTTTATTTGCATTGTGTTCCATATTTACTAGTTGATTCGATAGCGCATTTCCATTTTATA
TGCGCACAATATATATTTTATATGCCGAGTATGTGTGTTTGTGTGCCACATAAATTGCAC
TTGCACTGTACGAGCGCAATGTCTTTATTTGATTTTAATTTCTTTTTGGTTTGGTTTTGG
TTTAATTGACTTTTTATTTATTTATTTTATTTTATTTTATTTATTTTTTTTTTTTGTTTT
AAATAGATGAGTGCGTCCGAGCGCAATCAAGCCTTTCGGTTTTTTTAAGTTGAGTTTTTT
TTTTTTTAATCTAAGTTTAAGTTTAATTTTTT
>dvir_190
TCACCCCACAAGTTCGCTCTCTGTACACCCCGAAGCAGAATGCGAGTGCCGTGATGAATG
TCTGCAACAGTGAGTCCATGATACGCTTCATAAATTTGTACACATAGCCGAATGTGCGCT
GCATGGAACCAAAAGAGTTGGCGTGCTTGCATCCCAGAGCTAAATCTGCATGTGGAGACT
TAAGAATTAGTACACTTTTCCTCAATTCAATGGTTGGAGCTTTAGGCAGACAGGTCGCCG
GCCAATTTAGGCGACCATTTAATAGATACGATGGGCCATGAAACCAGAGCTCCGACTGGG
CTAGGATGTCGGGAACTGTGCCTCTAGAAAGAATGTCAGCTGGATTTCGGTCCGTCGGAA
CATATCGCCACTCCATACTGGCAGTGAGTTCTTGTATGGCAGCCACACGATTTGCCACGA
AAACGTTAAATTTGAAGGGCTCATCTCTTATCCAGGATAGGACAACGGACGAATCGCACC
AGCAATAAAACTGACTGACAAAGATGCCTGTGCGCTTGACTTCATGCATCAGACTAGCCA
ACAGCTTCGCTCCACACAATTCCAGTTTTGGGACAGTCAATGTTTTTAATGGCGCAACTC
GAGACTTGGAGCAAAGGATACGACTTGTGGCTAGTGGACTCCTGGCCACTACGTAGATGC
AGGCTCCATAGGCCTCCACACTGGCATCGCAGAATCCATGTATTTCAACATCAGCTCCTT
CGAAGAGTACTACTCTGGGAAACGATACATGGCGAATGTTGCGAAAACTGCTGCATAGCT
CCCTCCAGGTCGTATCACGTGCAATCGGCAAGCTTTCATCCCAAGTTAATTTGTCCTTAC
AAAGCTGTTGAAGAAATATCTTTGCCTTAGTTATGACTGGTCCCAAAAGTCCAAGCGGAT
CATAAAACCGGGCAACAATAGACAGAACTGATCGCCTGCAGGGCTTAACAGTACAATCTA
GAACAGAAAATGAAAATAGCAACTGGTCGATCGCTGGATCCCATACAAGACCAAGGGCCT
TGGTGACATCGCTTCCATCATCGAACTTTAAGTACTGTTCCCTATCTTCATAAGCTATTC
CATTGAGTACTTCTTGGTGACTGGAACACCACTTTCGAAGCTTGAAGTTTCCACGAGACA
ATATCCCAGCCGTCTGACGAATTTTCTCTCTGGCTTCAGCAACTGAGTTGGCTCCGGATA
TCAAATCGTCAACGTAAAACTCCTGCTTGATGGCATCCGATCCAATTGGAAATGCATCAC
GCTCATCAAAGGCCAACTGGTGGCATTGCGCGCACGGACTGAAATGATGCTGATTTGGTC
CCATATGTTACTGTATCTAATTTAAAGATTTCGATATCCTTCTGAGGCGAGTCCCTCCAC
AGGATTGCACTGGAAGTAACTATCAGGCGAAGTCACTCGGACACAACGATACATTTTGCA
AATATCAGCTGTGAGAGCAACAGGATATGTGCGGAAGCGAATCAGAATGTGAAACAACTT
AGGTTGAATGATTGGTCCCGCCATCAGTACATCATTAAGAGAATGTCCAGAATCAGTAGT
TGCTGAGCCATCAAACACAACACGCAACTTGGTTGTGGTGCTGTCTTCTTTCAAGACACA
ATGATGTGGGAGGAAGTATTTACAACAGCCACTCAACTCTGGACTAACTCGCGACATGTG
ATTTAGATCCAGCTCTTTGATGAATGCCGAATACTGCTCCTTCAGATGCGAATTCCGACC
CAATTTTCGCTCAAGACTGAGAAATCGAAGATGAGCCTGGCCATAAGACTCTCCTAGAAG
CTCTGCACTCCGCTTCAGAGGCAACCGCACTGAATACTCGCCGGATGGTAAACGGGAGAA
GTTATTGGCAAAATGCTGCTCGCATTCCGCCTCTTCTTTGGTGGCCTTTACTGTAGGCTC
TTCCAAGCTTTCAATTTCCCAAAACCGCCGAACCAACTCATCCAGACGGACGTCCAACTG
ACTAGCTTCGCTATTAGGAGTGCGGCCGGCAGCCAACAACGAGGTACTGCGCGGTCTCTC
AAATCCACCGGTCACGACCCAGCCAAGACGAGTTTTTTGCAGAAGAGGTAGTCCTGGCAA
AAGCACAATTTGCCCAACAGACAAAAGCTCATAGAAAAGGCTCGCTCCAATTAAGAGATC
CACTCGCTGTGGTTTGTTGAACGCAGGATCAGCCAACCTTATGTTCGAGGGAATTTTCCA
GTCTGATGTATCGATGACGAAGCTGGGCTGACTATCGGTAATTGTTGGAGTCACAAGAGC
ATCAAAGGTGGCTGAATAATCTGAGTCTTGTGACTTCATGTTAATCCTAACAGCTGATCC
TTCAGTAGAGACGCTTGTGTCTCCGAGACCCATGACAACTGTCGACGACCTGGTTTTCTA
ACTGAAGTCTCAAACGGGATGTGACCATGTGCAACTGCGAGCCTGAGTCTAATAAGGCCC
TACAGGGAAACAAGGAACCAGAACTATTCTTTACCAGTACCACTGCAGTGGCCAGGAGCA
CAACACCAGACTGAAGACCTTGGACAGCAAGAGAGGTAGTGGAGTGAGAGTGCGTCGAAG
TGGCGGCGCCCAAATCAGCCGATGTATGTAATGGTGTCGGCGCTCAGCTTCTCTTTTATG
CTTTCTCCACAAGTACGACAATGACTACTACTGCAAGACCGAGTTTGGTGTCCCTTCCTT
AGGCAGTTATAACAAAGGGCCAGTTTCTTGGACTTCCTTATGCCGAAGGGATGGAGACAA
ATTTCCGAATTTACTACATGTGTAGATCCCGTGACCAGACGCATCACAAAAACTGCACCC
ATTTTGGTTAGTCTCAGCTACAAGCACTCTTTTGCTGTGGTTAGTGTTATGGTTGGATTT
GCCCACCTGATAATTGGTTATATGGGATGACATGGCATGTTGCACGCTCTCCAGCCTTTG
ACTACGCCTTTCCAGAAATGTGAAGAACTCATCGGCTGTCGGGATTTTGTCAATGCCTGC
GGCCTCCTCCCATTTGGTCTGAGTCTGGGTGTCCAACCTTTGAAGCAGCGTGTGGACTAT
TATGCATCCCGAAATTTGCTCCAAACTGCCCAAATTCTGTAAGGCACGCATATGCGAATT
GACCTTGTCCGAGAACTCACGCAGTTTTGAAGCCGACTCCGAATCTACCCTCTTGAGCCC
AAGAATCTCATTGATGTGTGCCTGGAAAACAAGACGTTTGTTACTAAATCTTCTATTTAG
GATATCCAGAGCCACAGGATAATTGGCACCGGAAAACTCCAAAGATCGAACCGAATCCAA
CGCAGGGCCAGACAAACATGAACGAAGATGCTGCAACCTTTCAATGTTAGACAGCTCGGT
ATCCTTGTCGACAACTGACTCAAACATCGCGATAAAGTCCGAATATTCGGAAAACCACCG
GAAAATGGTAATTTGAGCGCGTTCTGTTGGCTAAGATCAAGGTTTGGTTTGGCAAGACGA
AGAACGGTTGAGTGGGGCGGGCCGTTAGATTGACGACGCTGAATATTTACGCGAACGCGA
GCTTCAACCATGGCGATCAACTCGTCAAAATCATCGCGTAGTTTGCTGCCATTTCATCGA
AATTAAGCTCCTCTAGCGAGTTATGCGCGGTATTAAAGGCAGACTTAGTTTGTTCAATTA
GCAAAAGGCGCACTTCTAAGTCGACGGCACAAGAGTTGTTAATTTTATCCTCAGATAATT
CATTTTCAATACACTTGGCTCGCTCAAACAATGCAACCGCTTTGCGCTTAAGAAAAGACA
CCCTGTTTGACTGCATATCATCTGTGTTCTCGCCTTGCATCATTTTTTCACAAGCACAAA
ATCAGAACACCAAACTGAGCACACAACGTGCGACGAATTGTGCTGCTGCTTATGTACAAG
CGTATGTATATAAGCTGAGCCGGCGAATGACCGCGCAAGGGGAAGAGCGCGAAAGTCAAC
TAGCGGCGTTTATGTATATGCGAATATTTGGGAGCTGTAAATGGTCAGCTCACACAGGCG
GTTTGCACTTGCCTAATTATAACAATTTACGATGATTATGTTCTACTTGAATAATCACAA
TTTTAATTTGCAATAGATTTATTTTGCTTGTGTGCACTGCAATGTTAAATCTCGCCGGGG
CCTCCAAATGTTGAGTTACTAATGTTTTTTAGCAACTGTTTAGAACCTAAACCAAGAAAT
AAGTAAATTTTGGCCTTTCACAACAACACGTTATAATTCAGTTTATTAGGCAAATTTATG
TAGATTATAAGGTTATTTGGCTGTGGCTCAGAATTGGTTCTTCGCTTCGCCTCGATCAAC
AACGAACTGAGAGAGCAGACAAAAAAGGAATATGCAATTTATAGCAGCTGCGACAAGTGC
AAGAAAGGCTTGCCAACCTTGTTTATAATAAACAGCTGTTCCACTAGACCAAAATTACAA
CCTCTTCTTATGTTTACATGAATGTTTGCTTATGCTAATTTGATGAGGCTGCTGCAGAAT
CCAACATACTCCCCCCGTTGGAAGCCTGACTTTCAACAGAATCCTTAAGGGGCAGCAGAC
ACAGCTTGTTTACGGCTCTTCGGATGATTCCAGCCGTGGTCTTCATATCAGCTACACGAT
TGAGTTGATGCACAACGCTTGTGTTTGAGTGCTTTAGCTCGCTGAGCTGCGTCACACGCT
GCAGCCATCCAAACGGTCGAGTTATTTGGTTCTGAAAGCGAGAGTAATGGGCGTGAGTTA
ACAATAGCTGTGATTTGGCAAACAAGAGTACGAAGCTCTTCAAAAGTAACTAAAGAGCGG
CCGACAGAGTGATAGAAATGGTGCTTGGCCAACTTCACTGCCGCCTCCCATAGTCCACCA
AAGTGCGGGAGAACAGGGG
>dvir_1003
CAATATAATGGCATTTTTTTACTTCTGGATGGTTAGTACGAATTTCTTTTGATGGCCCCT
TGGATTAAAGAACGGCACCCTCTGTGTTTCAAAGAGCTGTATGAAAAGCACTTGACAGTC
TTGCTCATTCGTTTGTAATCGTTTATATGGACGATATATTAATTGTTTCAGAAACGAAGG
AAGAAGCGTATGAGCGGTTGCAACTTGTATGAGACGTTCTAAGAAAGGTTTCTCATTTAA
AATTTCGAAGTGCTTTTTCTTGAGATCTACATTTCGCTACCGTGGCTATGAGATAAAAGC
GGGGGAGAGGCGATACGTCCAAATTTAAGCAAAATAAAATCGCTAGTGGCGTTGCCTCCA
CCGAAGTCAGTTGCTACTCTAAGACAGTTCATTGGGTTAGTGTCATATTTTCGTCAATTC
ATTCATTTTCTCACATCTGAAAAGAATAGTTTTGATTGGCAGCCACAGCATGAAGAAATT
CGCAGTAAAATCAGCAGTGTATTAACAAACAAGCCCGTTTTAATAATTTTTGAACCCCAG
TTTCCGATAGAACTGCATACCGACGCCAGCTCTATCGGGTATGGTGCTATCCTTTTGCAC
CGCATAAACACTAAGCCTCATGTGGTTAAATACTATAGTAGAGCAACTAGCTCCTGTGAG
TCCAGGTACACATCCTATGAATTGGAAACGCTGGCTGTCGTATCTGCATGGGAGAAAATT
TGTGATTTTTACTGACTGTAATTCAATCAAGTCTTCTCGAAATAAAGTCAAATGGCACCT
AAGGTTTATCGTTGGTGGGAGTTTTTACAAACATTTGAATTCGAAATTGAATACAGAGAA
GGTAAACGCATAGCACACGTGGACTTTTTATCTAGGAATCCGGTGTGTCAAAAGAATAAA
ACAGAAGAGAAGCGAATTGATCTAACAGAAATATCGGAAAACTGGATACTGGTGGAACAA
CAAAAGGATCCAGAAGTACCAGAAATCTTAACTAAGTTGAATAATGACGATTTACCATTG
GCATTAATTGCCACTTAGGAAATTAGATCAAATGTTTTGTATAAAAAGATTCAGAGGAAC
TCAAGAACTCGTTGTTTACCGGTAGTTCCTCGTGCATTCCGCTGGTCAGTTATAGATCAG
GTACATGAGTCTATCATGCATCTACGTTGGGAGAAAACGCTAGACAAGGTGTACGATCAT
TACAGGTTTTCTAGTATGACAAAATATGTTCGAGATTTTTGGAGAACTGCATTACATGCA
GAGTTTCTAAGGGTACGTCAGGAAAACCTCAAATGGATGTAAATCCAATTCCAAAAAATA
GCATTCCTTGGCATACCGTTCACATAGATATATCGGGAAAACTTAGCGGAAAAACTGATC
GTAAAGAATACATCATTGTACAAATCAACGCTTTTACTAAATACGTTTACCTGTTTCACA
ACTTTTTTTTGGGTGCCAATACTTGTATAAACGCAATGAAATCTGTATTTTTGTGTACTG
AGATTGGCTCCGCAAAATATAACCCGAGGTCATATTTAAGTATGACCCCC
>dvir_718
CGCCAAAAGAGAAGTAAGAGACACAAGAAGAACGCCAAGTGCCAACGAAATCGGCACAGG
CATACTACAATAGTGTGCAGAACAAATACACACACAGGGCAAAGGAACTGCTTTACCGAC
AAGTGCCAACAATTTCGGCACACACATAACGCAGCAAGAACTAAACGCTGCTTTGCAGTC
CTCCTTTACCAATACACTCATAAATTCTAACATAATTGGCACTCAGCAACAACTATTACA
GCAACAGCCAATACAGCATCAACAACAAGTTAAACCTTGGAAGCTATTTCTCCAACAACT
CTATCCCTGTGGCAGCAGCAACAGCTACAACAACCAGAAGAAATTTGATGCCATCATTAA
CAAAATCGCCACCAACACAGACGCTAACGACAACAATAGAAACTACCAGCAATGACAAAG
CAACACTGCTACAAAACTGGCTATCAGGTGTGCCACCACTGCTGCCCAGCGAACTACCAA
AGCCTCAACTAGCAACGATAAATACCTCCGCCACAACGTGGCGATCACCTCTGAAGAGAA
GATGTGTGGATATGGACGAGTCTGACTATGATCCCGCTCTCCAAATACTACCGTTAACGA
CGCCCATCTTTAAGAGTGGTTTCGCTATCAAGCTTCACCACGAGGCACGCCGCCAACAAA
TGCTCTAAAGTGAGGCAGAGCAACACGGACATCAGACAGCACAAAGAGGGCAGCAGCCAC
AGAAATGCCAGCAACTGCAACCGCTACAACAACAACAATCGCAACAACATCAGGACGAGA
GTCTGAAGCAGGAATCGAAAGAGAAACTTCCCCAGCCAATCCAGCAACAGGCAACACAAG
GCAAGAAAGTGCCTGTGCTCTTCTTGCCAATGGTGCCCGCAATTATCTGGATAAACTGAA
AAGCAATCCAGGCGTGCGAAAATTCTGGACAAAGGCAACCTCTGGCACTGGACTAAGTGT
TCAATGTGAAGATCTAGCCACGCATAAAGCAATTCTATCCGCCCTGGCTGAAGAAGGCAC
TCATCTGCATACGCACCAACTGCGCAGCGAAAAGGAATATCGCATAATCTTACGGCATAT
CCACCACTCTACAACCTGTGAATGGTTAGCGGCCAATCTAGAACAAATGGGCTTTGTCAC
TCGTTTCATCCGAGTCAAAAAACACCGGTTCACAGGCAGGCCGCTAAATTTGTTTGAAAC
CGAACTGCAGACCAAAGCGGATGGGAGCCATGAAGGCATCCTCAACCTGAAAGAGCTGGG
CAGCCAATCCATCACGGTCGAGCGGCAAGCAAAACCTCGAGATCCAGTGCAGTGCCATCG
GTGCCTTTGGTCTTTGGTCACACGAAAAAATATTGCAGGCGGCCCTTCGTCTGCATGAAA
TGCACAGGCGAGCACATGTCAACTGCATGTACCAAACCCAGAAAGGTGGAGCCTAAGGCG
CAACGTACGTAACCCGGCCTAAAGTCATTTGGCTCCTTCCAGCGGCAACTACGTTTGCAC
AGCATCAAAAACAACATCCAAATCTTTCCCCGGGGCCAGCCGAAAGATCCAGCAATATGT
CCTATAGCCGGGTTGTACGAGATGGCGGCAATGCCACTGTCCGTGAACGAAACCCAGCCT
AAAAGCATTTGAGAGCTCTCCAGCAGCCACTACACAGACGGCAGAAGCAACAACAACAAC
ATCATCTGTACAATTTCAGGAAGCAAGCAACATCAACAAATAGAAGAGAGCTACTCCAGC
CAGTGGTGCCTAGTTGACGCACAGCCGTGTCGACCCTGCCTCCTTGCGTAATCCTTTCGG
AAATCAAATGGTAACTACCCAACGGGGAGTTCCCCAACGGCATAAATGGGACGAATAACA
GCAGCTGGTAGGGCAACAATCACCAATGTCCAAAAGCAATATAATCCAGAACTTGGAACA
AAACATGGCAATGTTCACTCGCATGAAACGAGGAATATATACTTTATTAAATGTCCTTTT
GCAATTGCCACTCATTATAAAAACAATAACACAAATACCAATAATCATGTGTTGTAAAAC
ACAGCTCAACAACAATCAGACAGCAAAACAGTCCAAATGGACTGCTCTATGGAAGCTGCC
ATCGCCAATGAATCCATCAATTATGTATAGTCATCCACACGGTAGTACCGCCGCTCAATC
GACTTTAGCCACTAATACTTCCGCTGAAAATGTCCGCAGTCCGGCGCCAATCAGTACAGT
AAATTCACATCTGACCATCCACAATGCAGCCAAAATAGCAACCCATTTAAAATTGCTTTC
TGGAATGCATGTGGCATAGGCAACAAAATGACGGAACTCGAGCTGTACATGCGACGCGAG
TCCATACAAATCATGATGGTCATCGAAACTCTGGTCACGACACTAACATACAAAGCGTAT
CAGGCTACCACACGTACAGTGTAACCCATCCACGCATGCATTGTAGAGGGGGGGTCGCTA
TCTTTGTGCGTAACGATATCAGGCACGCTGCCCTCCAGCCAATTAACGCGAACTTTCTCC
AGAGAATGCCTATTGCCCTGTTGCTTGAAAATGAGAATAAAAGGGAAATAATTATAATTG
CCCCAATCTATTGCCCACCAGTGTTCAAATGGTCCGTCGAACACTTCACAAAACTATTCA
AACATTTTGACAACTTCATCGATCCGGCTCCATCTAACTTTATTTTCTGCGGCGATTGGA
ACGCCCAGCACTCATGGGGGGCACTGTCCTTTGTCGTAAAAATGTCCTTGCCACC
>Slicemaster
ACGGAAAGTCAAAAAACGAGCATACGGAAAGTCAAAAACGGAAAGTCAAAAAAAAGTCAA
AAAAAAAATCAAAAATTGAAAATTACTAAAGTTGGTGGCAATGTGTCCGCGAGAGTGCGC
GGCGCACGTGAAAAATCAAAAATTGTGAAACCACATACATTTTGTCTGAAAACTATCAAA
TAGAAAATTGCACATTTTTCGGTGCAGCAAAGGGCAAAGGGCACTAGGCCCAGCCGTATT
TGTGCTAGTGCTGTAAATAAAAACTTATCGATAGGACGATATAAAACACATGTAATAACA
GAAAGAATCGATATCACATGATCTATTAAATAATAGTGAGACCAGACTTCTTACTTTCTC
GTATGCCTCTCAAACTGTTTACATGGCACAGCGTCAACATAACAATAAACAAATCACGAC
ACCGATTGATGAGGAAGACTCGGACATTGAAATTCAGCTAATCAAAGCTGGCCGCGGTCC
ATTCTCAGCTAATAATGCGTTGAAAATCCCTGCAATGCAAATTGATGCCAATCAAAATAA
CAATGAGCAGCTAAATCATGCGCCCAGCACCTCGCGTGCCGCAGGCTTAGCTGCTGCTAA
TAAAGTTGCCCCCGACGCAGCCGCAACTACTAAGAAGTCAACTCTTGCTGACTTGCTGAC
CAAAATTGCTAGTGATAAAAAACTCAAGGGTAAGGTTTCTAAACGCCATGCAATTCCAGA
TAACAGCGCCAAGCGAATCAAGATGCTAGAAGCCGATATAAGCAAGGCTGCTGCTAATGA
TGCCGCCCTGAGTGAAGAATTAGAAAATCTCCTTGGGAACGGCCAACAGCATGAACTCTG
GGTTACAGACCATCCTGATGAAGACATGCAGATTGACGCTGTTGATCCAGTAACCGATGC
GCCTGCCCCAAACATTACTAATGTAAATGTAAACAACAACACTACGGTAAATCATGCAAA
TTCTGCTGGTGTTGACGTAAGGGCCCCAGTACCCAAGGTACAAAAAATCAAACCAGCGCC
ACTTTTCATACCTTTTGTTCCGGAAATAATGCCATTAATTGAAGGCATTAATGATGTCAT
TGGTGAGGGCACCTATGCAACTAAGCCTTCTGCTGGTCAGGGCCTGCAAGTGCTTTGCAA
CGATGTAGATTCTTACCGAAAGCTAGTACAGTACTTCCAAGATAACTCCATTGCTTCACA
TACATACCAACTGAAGCACGAACGTGGCTTCAAAATTATCATGCGCCATTTACATCGCTC
TACTCCGGCGGATTGGATTCGCACTAAATTGTCTGACCTGGGGCACAAAGCCCGATTCGT
TAGTGTTATTAAAAAACGATTCACTAGGGAGCCAATGGACATGTTTGAGATAGAATTGGA
GCCCAAGGCAAATAACAGCGAAATTTTAAGGCTCAACATGCTCGGCGGCCAAAAGGTCAA
AGTTGAGCTACCACTACGAACTACCGATATAGTGCAATGTCATCGCTGCCAACAATTTGG
GCATACGAAGAATTATTGCAGGCGTGCATTCGTATGCGTCAAATGTAGCGGGAAACATCC
TTCTACTGAGTGCAGCATAACGGCTAACGATCGGCCAAAATGCGCTAATTGTGAAGGCCC
ACATGCGGCTAGCTACAAAGGGTGTCAGTCCTTCAAGGATGCCTGCAAGCAAAAAGAGTC
TGAGAGCGTGGTCAAAGCCAATGTCCTACTTGCTCAGCTAGGACAGCCAACATTGCCAGT
TATGCGTAGTCGCCAAAGAAAACGGTCACAACAGCGACAGCAGCAGCCGCCGAAATCGGT
ACAGCAGCAAGATCAACGTCAACGCTCAAAGACGCGCCAACGGGTACATATTGATCAGCA
GCAACAACAACAACAACAACAAACTGTGAACTTTGCTGCAAATTCTTATGCGTCGGCCTT
GCGTTCTGGCTTGCCGGATATGCATTCGCAAAAAGCAGCAACAACAGAAGCTAAAGCGGC
AGACAGCCCAACAGCAGCATCGCCAATCACGCCCTAAGCAACAACAACTCCCGACTCGCA
GGCAAATGGATGGTCAACAAACGCTGGCACGCCAGCAAAATAGAAGCCGCAGCTGCAGTA
CGCGACGGAGCGCTACTAACTTAAACACAAACTGCGACATTGGTCAAAAACTGGACACTC
TTATCACTTTAATGACTGAAGATCGTTTGAGAGCCAACTCCAACGTTGAAAACAAGCTAG
ATAAACTTCTGAACTTACTTACCAACTTGACATCTTGCCTAATGGCAAAGGAGCAAGTTA
CTAGCAAACAAAATGTTTAACAACCATATACCTAGCACAGTCCGTCAAGATAGCAGTAAT
CGCAGATCAAACGGGCTCAAAATCGCCTCATGGAATGCATGTGGGTTGCGAAACAAAATG
TTAGAAATGGAGGCATTCATCTATCAGAACAATATTGACATCATGATCATAGTTGAAATT
CGCCTGCGCGGGACAGACGACATCAATATCGACGGCTTCTATGCATATCACGCCCTTCAC
CCATTCATACACAACGAGGAGGCGCAGCTATACTGGTCAAGCACAGTCTACAGCATATCG
CTCTTCCTCTCACTAGCGCTATATCAATGCAGTGCGCGGCAACAAAAATCACTCTGCTTA
ATGGGTCTGCTATTAACATCGCAGCAGTATATTGCCCGCCCCTGATTGAACTCGAAGATG
AGCTGTTTGCTGCTCTTCGTGAGCTCGGCAACAAGTTCATCATTGCAGGAGATTGGAATG
CGAAAAGTCATTGGTGGGGCAATGCTAGATCCTGCAGACGAGGTGGTAATCTTCTCAGAT
ATGTACAGCAAAATAATTGTGAGATTCTTGCAACTGGGTCCTCAACACACTTCCCGTACA
ATGCTAGACAATCGCCGTCAGCAATAGACCTTTGCTGTTCTATAAGGGACTGCAGAGAGA
ACTCCTACAGATAAGCGCTACACACGACCTTGGCTCTGATCATCTCCCTCTATTAATCGA
ACTTCTTGAAACCCCGGCATTTAACAAGTCAAGGTGCTATCTACTACCACTTAACGCGAG
TGTTGCTCGCTTTCAAGCCTGGCTAAACCAGCATGTACTGCTGGATACAGAAATCCACTC
AGCTGCAGATATTGAGGATGCCACAGATATTCTTGAGCGTAATATTCGAGCAGCAGCACA
ATATGCAACAAACTCTCACGCAATTCAATACCACCAACGAGCGCAAAACCAGTGCCCACT
CAGCAGGTCTCTGGAATTAATGATCAAGGCCAAAAGACTGCTCAAACGTCATTTTCTTGT
GAACCGACACCCATTAGCCAAAAGAATTCATGACAGTCTCGCAAACCAGGTCAGAAGAAC
TTTAAAAGAAGCCAAGGAGAGACGTCTGAATAGCTTGCTTGAATCTATAGATCCTAGTGA
CCGCTACAACTTTCAAAAGCTGTGGCGACTAACAAACGGCATTAAACGGCAGCCTGCGCC
AAATGTGCCAGTTAAAAAGTTCATTCAACCTGGCAGCAGCGCAGAAGACAGCAACGCGTG
GTGTAAAACTACGCAAGAAAAAGCGGAAGCGTTTGCTCAAAATTTAGAAGAGAGATTCAA
GCCTATTATTACTGCCTCAACAGCTGACAGAGAGCACATCTCGAGTCAACTACAGCTACC
TCCAACGCACGCAGAGATGCATTTTCGGCCAATAACAGATGCTGAGGTAATAGCAGAAAT
CAAGGCGCTTAAACGTAAAAAGTCTCCTGGGCTTGATACAATTGACAACCGGACTATAAA
GGCCTTGCCGTTAGTTGCTCTCCAGTACCTTAGCCTCATTTATAATAGCATACTGCGCTT
GGGCTACTTTCCTAGCAAATGGAAGTGTGCTGTGGTCATTATGATTCCTAAGCCTGGCAA
GCCGCAAGAGCAACTAAATTCATACAGACCAATAAGTCTGCTATCAGGTCTTTCAAAAAT
ATTCGAGCACTTGCTGCTTAGACGAATGTACGAATCAGATGGTTTTATACATGCTATTCC
AAAGCATCAATTTGGCTTTCGCAGCGAACACGGAGCAGACCAGCAGATTGGCCGAGTCAC
GCAATTTATACTCGAAGCATATGAAAGGAACCAGTACTGTGCTGCTACATATATGGATAT
CCAAGAGGCCTTTGATCGAGTATGGCATGATGGGCTACGATATAAGCTACGGATGATTCT
GCCGTATGCTACATACAATGTAGTTAGCCACTACCTCGCCGAGAGAACATTCATGGTAGA
ATGCAGCGGGGGAATCCGATCTAGCACTAAGCGAATTGCGGCTGGAGTGCCGCAAGGAAG
TGTACTTGGTCCTGTGCTTTATACGCTATATACAGCTGACATGCCCATCCCGGGACCAAT
AAGTCCAACAACTGGATATGTGAGGCATATGTACCGCAAAGAAACATTGCTTGCAACATA
TGCAGACGATACCGTCATACTAACTGTAGGCAGAACGCAGACAGATGCAGTTAATCGAAT
GAACGAGTATCTCGAAGTCTTGTCTGCTTGGGCCACTAAATGGTGTATAACAATAAACGC
AACCAAGACGGTGCACGTCATGCACACTTTGCGCAGGCTTCAAATGCAGACAGATGCCCA
AACTGCACACATAGGCGGGCAAGCGCTACTCAACCAAACGGTGCACACTTACCTCGGTGT
AAAATTGGATACACAGCTGCAATTTAATAGACACATATCTGCTGTAATTAACAAATTGAG
AACGAGGTTTAAAAAAATGCAATGGCTGATTGATAGCACAAGCAAACTACCCCTCAAAAC
AAAAGTTATAATTTATAAACAACTCATCGCGCCAATTTGGCAATATACATTGCCCGTCTG
GGGACCGCTTGCAAGTCAAACACAAATCGATCGCATACAGACTATGCAAAATAAAATTCT
CAGATCGATCGCAGGTGCACCATGGTACGTGCGCAATAGCACCATAAGCAATGATCTGGA
AGTTGCAAGTGTAGATGACGTCTACAATGAGGCATGTAGCAAATATGTGCAGCGCCTTTT
GAATCACAGCAACTGCCTGGCTAAAGACCTAGCAATCAACCCATATGTACCGCAGCGGCT
AACTAGGGAGAGGTACAGCCGAATGCTACAAAGACATATGCCCCATGTGCAGCGACAGCA
AGAGCAGCAGCTGCTAGAAGCTCAACAACGAATGGCAGAAATTGAGGCACACCGACCTAT
ACATGGAAGATCTGTTGAACGGCCACTAACTGCTCTGCAGCAAAGCATTTTGGAGCGCCT
TAGTAGGCAAAGAAGCTATCAACAACAGCGCGCCGAACAACGAGAAGCAGAACGCGCACA
GCGGAGAATAGAGAGGCAACAAAGAGAAGAGCAACATAGACAGGAAATGCTTCGAGAACA
TCAAGAGTCGATACAAATATATGCTCAAATATATGCGCAAAGAGAGCAGGCACTACAGCG
GCTAGAAGAGCGACTACAAGCAAGACGTCTGGCAAGGCAAGCGTACTTCGCTATGCCACC
GGCCCAACAAGAAGCCGTGCCGATAACGAGTATTTTTATATTTCCAGCGAACTCTGCAGC
AGCCAACCGCAGCGCAATGGGCATTTCTCCAACGACGAGCACCCACACAAACACAACAAC
AGCACAGGCAACCAATACGGCGTCGGCTATCAGCTTGTCTGTGAGGCACACAATTGACGG
CATACCAGATGTGCAAAATGGCGAAGGATTTACTGATCTCGTTATCATGGTTACGTTTAG
GTGCATTCAGCGCTCAAATCAGACAACTCGACCAGAGCAGCTTCCACGTCAATGGCGTCT
GATCGAACGGCAACTGCAACAAAGATTGAGAATCAGAAGATATGCTGCAAGAAGCTATTA
TCTGATGCATACTACCAGACGACAGCGGCTAGCACGTTTGCAGCAATTCAGACTCCAATA
TCCAGCACAGTGGCGATCAATCTGGCGACGGCTGCTCCTGCGAACTTTGGACTCGAATTT
GTGGTACCTAGATCAGCGCTGGTCAACATGGCGACTCCAGTTAATCAGGCTGCAAAATAT
ATTCCGCTGGTTGACCAACAGACGACATGGTGGTAGCAGCCGCTACTTATCTGACCGGTA
ACAACGGCTGAGATGCAAGGATTGCATGTTTTATAATCCACTAATTCAAACAAAGATCAA
CTACTCACACTTCGAAGCAGTCGTTATGATCAAATTGGCTATATCGTTTAGCGCCTTCTG
AAGAGTGCAAATATGCACATCGTCCACCTTCTCCAACAAATGCAGCACGAAGGAAACCTG
AAAAGAAGACCATGCAGCATAAATATAAGATTATTAAAATTAAATTCAAATTTAACTTAC
CTTTGAAAGACACAATAGCTAAAAGCTGTGCCTGTTAACAGCGGAAAACTTGTTTACCTT
TTTTAATGTTAAATTGTCCTAGTGATGGGACTTGCTAATATGTGCCTGTAAATAACATAA
TGTTAAATTGTAAGTTAACAGAAATGTTAAAATGTAGGCGCTAAAAAATTCAATTAAAAT
ATGTCCAAATATTAATGTTGAATAAAGAATACCAACACTAGCTGCACCCCCCCTCCTGCT
ATGCAGGTGCGGATTGGTGCAATTTGAATGTTGGTCTAGTGCGTGTGTCAACGAGCATAC
GGAAAGTCAAAATCAAAAATTGTGAAACCACATACATTTTGTCTGAAAACTATCAAATAG
AAAATTGCACATTTTTCGGTGCAGCAAAGGGCAAAGGGCACTAGGCCCAGCCGTATTTGT
GCTAGTGCTGTAAATAAAAACTTATCGATAGGACGATATAAAACACATGTAATAACAGAA
AGAATCGATATCACATGATCTATTAAATAATAGTGAGA
>dvir_868
TGAAAATTGAAATGTTTTATACAATTATAATCATAAGCTAGAAAAGAACTCCACTGGTAA
AGAGACAAAAATAAACAATCTTAATAAAAACCGAAATGATTTCGAAATAAATACTAATTT
GGAAAGCACCCATAATGCACGGTAAATTACAAAACCACTGGGAAAATAGAAAAAGTTGAC
GAAGATCATTTTAAAGAGACTAACAGAGGTCGAAAAATTAAACATTATAAAACAAATTAT
CAAAAACAAAAGAAATTAAATAAGAGCAAATATTTACAGGAGGACGCAATTCCAAAACAG
GACCTATAACTTTCATTTTTCTGGCATTAATGATGTCAACTATATTACCAGGAAGTAATA
ACCAGTTTATAGATATCAACCCTATTAAATCAAATAATGGATACTTACTCTTTAAAATAG
GCATGATAGACAACTACGAGCACCACTGCCTCACAATAAATTTACAAAGACAGAAGACAC
ATATGACAAATTAATGTTACAAACAAACAAATATAAAGACAGAATACAAATTCAATATTT
AACAGAAAAGTTGCAAAGAGAAATAAACGGTATCCGAATAGTAAAAAGAAGAAGAGAGGA
TTACTTAATTTCGTAGGAACAACATACAAATACTTGTTTGGAACTTTAGATAACAACGAT
AAGGAGGAACTTGAAGAAAAAATGAATTCAATAGCTCAAAATAGTATTCAAATAAACGAA
CTCAACCATGTTATTGAAGCAGTCAACCAAGGAATAGAAATAGTAAACAAAGGAGAAGAA
TTTAAATACTGGAACTACATTCAACTTACAACAATTCACAGAATATATTGAAGATTTAGA
AATGGGAATGCAACTAACTAGATTGGGAATTTTTAATCCAAAATTATTAAAACACGACTA
TCTCACAAACGTTAATTCCGAAAAGCTACTTAACATAAAAACATCTACTTGGCTTAGATC
AGATACGAATGAAATTTTGATTATTTCACACATTCCTAGAGAAAATAAATAAAACCCCAT
TATACGAAATTCTACCCTACCCGGACGAATGATAAAAATATTTTACAAGACGAAACACAA
TACAAATACTACTCACATAATAAAAAATCAACACAACAAGGACAAAAAAAAACACAATAA
TAAACCAAAGATTAGGA
>dvir_1029
CAGAAGGCGTGAGCACCAGTAGGGTAGGGGCACAACCACTTAAACCACAAAATCCACACA
AACATTTTTGCAAACAAATAGTTTATCCCATTTTTCTCGTTCGCCCTCCCATTGCCCACT
GAATTATTTAGAGCAAAGAAACACACGAAATATTAACAGGAATTTATTAAAACATCAGTC
GAAGCAGCACATGTGAGCTTCAATCAAAAGAGGAACTCCTGCTGTTCCCTTTTCCCTTTC
GCCTTTCTGTTGGACGATTCTCGAAGCTGTTAATCTTTTTTCAACTTTGTAATTACTTTT
GCAGGCAGAAAACTTTCTTTGAGCTGCACATTCACAAATTATTTTCGAAACAAACAAACA
ACAAAGCCACTCAACCACAGCACCACACACACCTCTTACACACACTCCCCTCAAACACAC
TCTCGCACCACACATCACAGAGTGTCACAGACTCTGCATCTTCAGTCCGAAAGTCAACTA
AATCACTTTCTATTCAACAGGACTGCGAGCAGACGGCACAAAAAGGCCACCAGCACAAGG
AGGACAACCTGGACACGTGCTCGACACCAACAACTGGCACAAGCCACTGACCAGCGGGCG
AGACGTTGCCAACGTGACGAGCTGAACCACCAGCAGCAGGAGTGGAAGCAGCTAGGCAAG
GGGGGAAGAAGTGGCCAATAAAAAAGCTAACGAAATGCTGATGCCGCTTGCAGTCGACAG
GCGAACTCGGCAACAACAACAAAAACAACCGAAGCAACCGCATTAAAAACAAAACTGGAA
AAGTTGAACCCAGTCCGTAGAAAGGGACAGCCAGAGTAAAAGTTCCAAATTTGCCAGACA
GAGTCCACGTAGAGCTGCTCGTCGCTTTGTGGCCGCCATC
>dvir_71
CTCAATTTTTTAGGAGCAAATCCCTGCTACCCGTCATCCGACGAAGAGTAGCAGGGACTG
ATATGAAATTCCTCATCGATACGGGCGCGTCGAAAAATTTCATTCGACCACATGAAGGAT
TAAAAGGCGTTTGCCCGGTTGACAAAAATTTCACAATTCATTCAATCCATGGCACGACAA
ACATCACACAAAAATGCTTTGTGTCAATGTTCAATACAAAAGCTACATTTTTTATTTTAC
CCAGATTTGTCAACATTTGATGGCATCATAGGCCTTGACCTGTTAACACAGGTAGGAGCC
TCACTTTGCTTAGCTTCAGGACAACTCAAGTGGGGTACGGAAGTCGAAAAAATCACCTTC
CACACGTGCAAAAATGTAAATTTCACAAAAGTAGATTGTGCAGAGGCACCCCCATTAGTT
AAAAGTTCTTTCTTAAAAATGCTAAAGACCAGACAAAAGGCCTTTGCAGACCCAGATGAA
GCGTTGCCGTATAACACATCAGTCGTGGCTACCATTAGGACCACTGATGAGCAACCCAGT
CTATGCCAAGCTTTACCCATATCCAATGGGAGCAGCTGATTTCGTTAATAAAGAAATCAA
AGATCTTCTAAAAAATGATATCATTAAAAAATCTGTCTCCCCCTACAATAACCCCATTTG
GGTGGTGGACAAGAAGGGGACGGATGAGTTTGGGCAACAAGAATATGCGGCTGGTAATGG
ATTTTCGCAAACTTAACGAAAAAACCATCCCAGACAGATACCCTATGCCTAACATTCCAA
TGATTTTGGGGAATCTTGGCAAAGCTAAATACTTTTCGACATTGGACCTAAAATCTGGCT
ATCACCAGATCACGCTAGCAGAGCGTGACCGTGAAAAAACCAGCCTTTGCAGTTAACGGG
GGGGAAGTACGAATTTTGTCGGACTTCCCTTTGGGTTGAAGAATGCGGCCAGCATCTTCC
AAAGAACTGTTGACGACGTACTGCGTGAGCAAATTGGCAAATCTTGCTATGTCTATGTTG
ACGATGTCATCGTCTTCTCAAAAGACGAAAATTCTCATGTCCAACATGTAGAGTGGGTCT
TAAAGAGCCTGTACGAGGCAAATATGAGAATCTCCAAGGAAAAATCGCGTTTTTTTAAGA
AAAGCGTAGGTTTTCTTGGTTTCGTGGTAACCAGTAATGGAGCTACAACGGACCCTGAAA
AAGTCAAAGCGATTCAGGAGTTCCCAGAACCAAAGAATATATTCGAGATCAGATCATTTT
TAGGACTGGCCAGTTACTATAGGTGTTTCATCAAAGACTTTGCCTCAATAGCAAAACCCA
TTTCTGATCTTCTAAAGGGCGAGAATGGGTCAGTAAGTAAACATAGATCGCGAAACATCC
CGGTAGAATTCTCTGAGCTTCAGCGTCACGCATTCCAAAAGCTACGCAACATTTTGTCAT
CAGAAAATGTCATGCTCAGATACCCTGACTTTAAGAAGCCGTTTGATCTAACGACAGACG
CTTCAGCTTACGGCATAGGGGCAGTTTTTTCTCAAGAGGGTCGTTCCATCTCAATGATTT
CCAGAACATTGAAGACAGCGAGGTTAACTATGCAACAAATGAGAGAGAGTTATTGGCCAT
CGTATGGTCACTTGCCAAGTTAAGGCACTATTTGTATGGGGTGAAAGACATTAATATCTT
CACTGACCATCAACCCTTGACCTTCGCAGTTTCGGAATCCAATCCAAATGCGAAGATTAA
AAGGTGGAAAGCGCGCATTGACGAGTCTAATGCACGTATCTTCTATAAACCTGGCAAGGA
CAATCTGGTTGCGGATGCCTTGTCAAGACAGCAGCTCAACGCTGTAAATGAACAAGAAGT
TGAGTCCTGCGCAGCAACGATCCACAGTGAGGTATCTCTCACCAACACCATTGAGACAAC
AGACAAACCCTTGAATTGTTTTCAAAACCAAATAGTGCTAGAAGAGGCGCGTTTCCCCTT
AAAACGAAGTTTTATTCTTTTTGGAAATAAGAAACGCTACTTGATCAGCTATACTTGCAT
CGAATCGCTGCTAGACGAGCTCGAAGATGTAGTTTCACCCAAATGCGTAAATGCTCTCCA
CTGTAATTTACACACGCTTGCAATGATACAAGATGCATTGGTTCGAAGATACCCGGCCAC
AAAATTCTGGCACTGCAAAAATCGCGTAGTGGACGTATTTGCGGTTGGAGAAAGAAGGGA
AATCCTCACAGCCGAGCATAATAGGGCCCATAGGTCTGCACAGGAAAATATTAAGCAGGT
ACTCTCGGAGTACTACTTTCCAAAGATGGCAAAAATAGCCAATGAAATAGTACAAAATTG
CAAAACATGTGCTAGGGCTAAATATGATAGACACCCCAAAAAACAAGAGCTTGGGGAGAC
ACCGATCCCCTCACATGTAGGAGAGATGTTACACATAGACATTTTCTCCACTGACAGGAA
ATACTTTCTCACTTGCATCGACAAGTTCTCTAAGTTTGCTATTGTCCAACCGGTCCCTTC
AAGAACCATTGTGGATCTGAAGCCAGCTTTAATGCAACTAATGAATTTTTTTCCAAAAGC
CAGATCCATTTACTGTGACAATGAACCGTCATTGAATTCAGAGACCATCGTGACTTTGCT
CGCAAACAACTATGGGGTCAGCATTTCAAATGCACCACCATTGCATAGCATCTCGAATGG
ACAGGTTGAGCGCTTTCACAGCACTCTGTTAGAACTAGCCAGATGCCTAAAGATCGATAA
AGGCATAAGTGACACCGTAGAAGTCATTTTACTGGCTACAACTGAATACAATAAGTCGAT
CCATTCGGTCATCGACCAGAGACCAGTCGATGTGGTTCAGGCGCACCCAGATGAGCCACA
AGAAAAGATACAAAACAGGATCAGAGACGCTCAGACGGCGCTCAGAGCTAGGGAGAACGC
CAAACGGCAGAATAGGGTCTTCGACGTTGGTGACAAAGTTTTGGTCAAGTCCAACCGAAG
GCTCGGGAACAAACTCACACCTTTATGTGATGAGAAGGCCGTTGAAGCAGACCTGGGGAC
CGAGGTCCTCATTAAAGGGAGGGTGGTCCACAAGGACAACTTGAGGTAATCACCACGAGA
ATAAGGCCCTTGAAGTTTTTTCTTATAATACCAATCTGTTTAGCCGCTTGGCTCGCTTCT
TCCAATTAATTATAAGACTTAGATATTAGCGTGTGCCCTCAGTTTAAGGTTCTGGTGGTG
GTGGGTTAAGCAATATTAAAACACAAAAATAGCTAAAATTCCCATTCCACAGGTTTGAAC
TAATTCTCATCTTGTCCCTGTCCCTGGCTTCGGCGCGCGTCACCGATTATTCAAACGCAA
GGTACATCCCGATAGTGGATGGACGAATCCTGGTGTGGGAGGATTTCGCCTACATTAAAC
ATCGGCGAATCTTTCAGAATATGCACGTGTGGTGGAGGAAACGGTCAGTTTGCTTGACAT
GTTCCCACAATCTCACATGAAGAAGTTCCTAAAGGTGGACACAGCTCACCTGCAGGACCT
GCTGGAAGCGTTGGGCGTACACCATAGGGTGGCTAGAAGTTTGGATCTCCTAGGGTCCAT
GCTGAAAGTAGTAGCAGGCACTACGGATGCCAACGATTTAGAAAGAATAAGATTTACAGA
ACAACAACTAATACATGAAAACAATAGACAAATAGAGATTAATTCAAAAGTACAAGACCA
AGTTAATAAGCTTACAATTACTGTCAATCAAATTCTCAAGGCCGCGAAAAACACACAAGT
AAACACTGAACACTTGTATGAAACGCTATTGGCTAGAAATAGGATGCTGATGATAAAATT
GCAAAATTTAATGCTTGCAATATCATTAGCAAAAGCAAACATTGTAAGCCCGAACATTTT
AGACCATATCGACTTGAAATCAGTTTGGCTTGAGGAGCCCACCGACACCCCCATAGCAGA
ACTTTTGTCCGTTTCGTCCGTTAAGATACTACAATCAAACAACACCTTATACTTCATTAT
TAGGTTCCCAAAAGTTAAGCTAGCTTGTAAGAAAATCACAATTTATCCCGTCATTCAGAA
AGGCGTAATACTGCGAATAACAGACAACACTGTGGCAGAGTGTGATGGAAACGTTCACGC
TCTCGAAAACTGCACCGCATCCCCTGGAGCGACGTTCTGCAGACTCTCAAAGGAAAGCTC
ATGCGCCAGAGAGCTACACGCCGGGGGGGTGGCTAACTGCGAAACCCAGCCTAGCAACCT
GGAGCCAATTACTCAGGTGGACGAAGGGATGCTAATTATCAACGACAAGCTAGCAGAAGT
GCAAGTTGATAACGGCCCTAAGACCTGGCTCCAAGGCACACACCTCATTACGTTCGCTGA
TCGGGCTAACGTAAATGGAACTCTTTTCATAAACCATAATAACATCTTGGATAGAATCCC
AGGAACGGCGAACTCTCCACTGCTGAACATTACGGCTAGCCGAGATATACTAAGTCTTCC
ATATCTCCATCTATTGAACGAACGTAATGTGGAGGCAATTCAACAGTTCAGGGAGCAAAT
CAATGAGGACCGGGCCTACCGAGTTTCGTGCATAGCAGGAGCTATCTGTTGCGCAACCGT
TTTTATCGGGTTGACACTTTGGCGAATCACCAAGAAGAGGAAGACTGCAAGGCGGCTGAG
AGAGGTGATTGCCGGCATAGGGTCGACCGAGGACGGTCATAAACTCGAGGGGGGAATAGT
TAACACTTAAGATTGCACCAAATAACGTTGTAGAAACTTGCACAATACTTATATTGACCC
ATTTACAACCAAGCACATTCCGCTGACACATGAGTTCAGCGGCCTGACCGCAACGGTCAG
CAGCGGTAACCTGACACTTGACTATGCTGCAAGTATCCGCGTTGTCGCTTATGCTGAGTC
GGCTTGCCGACTGTAGCTTTGTAGTTTATAGATCCAAGTTTTAGGTATAATTCCAATTCA
ATTTTATACCACAATTCAGTTTTGTATTTGACGTTTAAGAATAAACTTGCACTACTCCGG
CACACTGCCGTAAATATCATTTGTTATATATTACAAAAACATTGCTGAGCCACAAGGCCA
GTAATTAGCAAAGAGAGTGAAGTCAAACTCTCCACCATAATCGTCCTAAATATCACTGGA
GTAGGCATCGCTGGACGAGCAACGGATCAACTATTGCATCGCTGGACCAGCATATGTTAA
TATTCTTTAGTAGTTGTTTTAGAATCATGTAAGTGGGCTTTTCGTTAACTCTTTTCAAGT
CCATTCAAAAGAAATTTAAAAAAAAAAAAAGCACCTTATATTTTGCATTACCTATTACTC
GATTATAAATCTATAAAAGAAAAATAATAATAATAATTTTTACGGGCTTGAGAAGCTTTG
ATTGATAGATAAGCTGCATTTTTGGTCACTTTTATTTAAAGCAAA
>dvir_693
GTTGTTAAGAAAAAAACTTGTTTAAAGTGGAATTATTTAAAATGGTGGCCCGGTAAGTTA
TTTCGGGAGCATAACGGGAATGGAATCTTTGCGTGAATTTTGGACAATTAGTATTAAGCG
ATTGAAATGAATCGTTTATCGTGGAATGATTTTGATTTTTTGCCGATGAATCTATCCTAT
CTTAAAGATCCACTATTAGCCGAGGAATCTATTTTAATTATTAATGGACGTAATTCAATA
TTTTAAGTAAATATTTTGTATTCAATATAGTAGCACTAGGAGCAGTGCCATATACATATT
TAAGAACATTTATTTTGCTTAACTTTCAGACCTTTAAGGATATGGCATAGTGTATACCTC
CACTTCAGTTGCAGTTAATTGGCATTTGCTATGATCATTCGGATGTGTCTCTATTGCATC
TTATATTTTAATACAATCATTTTTATATAACGTTAAGCAGCATGAATGTTGTTAAAAAAT
GTATCTCTGTACTGATCATGATAAGGATTAAATTTATATATATAAAAAAAAATGTATTTA
TACTTTTCATTACCTTTGTTAGAAATATATAAATATAAGACGAGCACAAGACAGTTGAAA
CGAACACAAACTAGCTGGAATAAACACGAATCAGTTAACAAAATAAAATTTGAGTAACAT
CAAGTATATAAAAATAGCCTTAGTAAATAAATAAAAAAATTAACAAAAACGGTTTAAATA
CGTCAGGAGGCATATAGCTTGCAAGAGAACGTCACTTGCACTTTTATGCATAGAGCCGGT
TTTAGAGCGACCTTGCTTAAGCAAGTCAGGAGTTCCTTTCTTATGATCGCCGCCTATGCA
ATTATTTATATGACTGCGTATTGCACTTTTGGGGAAAAAATCCAGAACATCCCTTGCAAC
ATATGACAACATATTCGTTTTTAGAGTTAATTAGCTTTAAAATTTCGTTATTTAACGATG
CATCGATATTGTCGATTTAATCGCCATTACTCCAAATCTCATTAATAACTACTTTTCGAG
TTTTGTCATTTTTCGAGGCATTAACACTTTTTTACTTGTGGCTTATTATTTGGAAGTGAC
GAAGAATCAAATCCCTTATATCACTTAGTGGAGTTACATTGTGTAAGTTAAACTTGGAAG
TATATAAGTGCTGGACTGATTAGTTATATCCGGAGTATAGTTGGAATCGACTCCTTGAAT
AGAATGTGGAAAATTACCAAACGATTTAAATGTATAAAATGCTTATGCTGGGGAATCTAG
CCATTTAGAGGCCAGTCTTTGTCTATTATGACGGGCAAAAGACACCTGAAACGAACACAA
AATAGCTGGTACTAGCACAAATTAGGTAACAATCCAAAAGGCGAGTATTATCAGTATACA
ATGTTAGCTTTAGTTAAAATACAAATTAGCAAAAACTGTTTGAATACTAAAAAAGGTTTG
TACGTCCGGAGGCATATAGCGGACAAGAGAATACACTATTCCTAGAAAAGTAATGACCGA
TTGTGTCTTTTGTGTAGCTTTTTATAATAAATTGATCTGATTTTGCATATATGATTAACT
CATAATACAAATGATAATTAAATTGTTTTCAACAACTAATAAGGCTATAAATCTTTTGAT
ATTTTCCGACTCTGGCCTTAAAACTGTGGTACTCACAATTATGCATATTTAAAACTTAAC
ATATAATAATAAATACATTACAAAACATAACTCTGTCAGAAGTGTAATGCAAATGATTTT
TTATTTAGTCCTGGCTTAGTTTTAATAATTGCACACATACCGAAAGCTTCAAATTGTCCC
AGGTTGCTTTTATTTGTTGTGTCAGTATTTGACTTATAAGCTGCTAATGGCGCCTCTTTT
AAAAGACAATGCTCATTAATTTATTTCAAAGGCACATTAGTATTGTACTTACGGATTTAT
CATCGTTCGTTGTTGCTTCACTTTCATTTAACTTAGTATCTGCTTCTAGTAAGTCTATAA
ATATTTAATGTATTATTAATTATAATTTAAATTAAAAAACGATTATTGCATTGCCTATGT
ACATATGTATAGTTATTGATTTATGTACATACCCTTATTAAGTTATTGACATTGCTGGTC
CAGTATTTCACGATCTTCTAATGAAATAAAAGTACATATACAGACAAATATAATTATTGA
AATGTCAAGCTCAACTTACCTCGCGAATCAATAATCTCCGCTTCGAAACTGCCTTTGCTA
AATTTTGCAATGCACATTTTACTTCCTTCCACTATTTTAATTTTTTTTTATGCAATACAT
AATATTGCTCGCACTTAATTAAGAAATACATCCTCTCGCAGTTTCCAGAAATTTAATGGC
GCCAAGTTTTCGAGATACGCGACGAGCAAGTCAAGTCATTTCTTCAAATGTACTTTTAAG
GCAGCTCAGCACTATCAAATTGAATACTCGAAACGCGTTCATTTTGCTTGCGTTATGGTA
AAAACTAGTCGATATTTATGCAATTAAAATGAAGATGTGAGAGAGATATTAAATTGATGA
TGGATTGTAAAAATGAAAGCGGTCAAATAGAATAACTGTTAAGAAGAAATAACTGTTTTT
AATTGGA
>dvir_324
GGATTTGTTCAGGTTGTTCTTCTTCCACAGGAATCTCTTCCACTGTGACAGTTGTCTCGG
GTTGTTTGTCATCCTCTTCGATGGTTTCAATCTTGGTGACTTCTTGTTTGTCACCCTTAA
CCTTCTTGATAACACGTGTGCGTATCTTCTTCTTCTTAGGCTTGCCGTCTTCGGTTACTG
TTTCAACCACACGAACCTCTTCCGGAAGCTCCTGGATTTGTTCAGGTTGTTCTTCTTCCA
CAGGAATCTCTTCCACTGTGACAGTTGTCTCGGGTTGCTTGTCATCTTCTTCGATGGTTT
CAATCTTGGTGACTTCTTGTTTGTCACCCTTAACCTTCTTGATAACACGTGTGCGTATCT
TCTTCTTCTTAGGCTTGCCGTCTTCGGTTACTGTTTCAACCACACGAACCTCTTCTGGAA
GCTCCTGGATTTGTTCAGGTTGTTCTTCTTCCACAGGAATCTCTTCCACTGTGACAGTTG
TCTCTGGTTGCTTGTCATCCTCTTCGATGGTTTCAATCTTGGTGACTTCTTGTTTGTCGC
CCTTAACCTTCTTGATAACACGTGTGCGTATCTTCTTCTTCTTAGGCTTGCCGTCTTCGG
TTACTGTTTCAACCACACGAACCTCTTCCGGAAGCTCCTGGATTTGTTCAGGGTTTGTTC
TTCTTCCACAGGGAAATCTCTTCCACTGTGACAGTTGTTCTCTGGTTGTTTGTCATCCTC
>dvir_390
TTTAAAATTTGTTCTTGTGTATTTTTGTTTGTGCGCTCGCGCTATTAGCTGTGCGGGTTA
GCTTCTTGTTGTTGTATGTTTAACTGCACATTGCCCCTCTGGTGAGCAAGTTTTCGTTAG
CAAGCAAGCAATCTATGAATAGACTACTCTCGCGCTCTCTACCGTTTTTCAACTTCCGCT
TTGAAATTGTTCTACTTTCTGCCGCTTAGTGCTCCATACGCTATTAATCTAACTCTCTTT
TTTTATTTGGCTGCGTTATTACAGTAGAGACCCACAATAATGCACCATAAAATTGTATGT
TAAAAGAAAACTTGCCAAATGCAAATTACGGCAAGTCAATCCAGCATACCTTGTTGGCTG
TATGATAATGTCGTGCATTCTAAATGTACGGGTTACACTGGCCTAGTGGGGGATGCTTTT
GCCAAACGAAATGGTTTGCACTATAGTTGCGACTCGTGTAGGGAGATTAATGGTAAAATG
CGGGCGATTATACGTCAGACCAGAAGTGGCTTTAGGGGTCTGATTGTTGGTTTTCGTAAA
CTAAACGATCAGCTCACAGCCTTGGATACCCAATTTAATAGCCCAAAACTGTTGGATGAG
TCTCCTGGGCCTAAAAAGCCCATTCCTTGTGATTTGACATTGCCTAATACCCCTCAGCCT
CCAAATGCAAATCAGCAGCCTACATCTCGTTTATTACTCCGGTAGCTGGGAGGTCTGCTG
TGGACACTGATTCTGACCTAAGCTGTGTGAAATCGGCACGAGAAAACCAGTCAATTTATC
CGTGTCGTCCGCTGTCATAGAAGTTACGAAAGGGCGATGGCAACAATTAAATTTACAACA
GCCCCTAGAAGGCTCGTCGTCCGGACTACCGGCTGCTTTAGGTACCACAGCTAATAGTGT
TCCCACTGCCCTACCTGTGGCGCCTACGCCTGTAGTGGGTTTTGTTTCTAGGCTTTCCCC
TTACTTCTCATGAGATGGTGTAAAAGCCTTTATACAGGTAAAAATGCAAGCCCCAGGTAT
AAAGGTGGGGAATTTTAAACGCGCCTATGGACCTGGCTGAAGCAGGACATCTCAGACTCT
TCAATTTTTACCTTCAAATACACAACTTACAGATGTGATCGAGCTTCCCGTATCGGTGGA
GGAGTACTCAAGCTGTCGATTTTGCTCTTTCGTGGGAACGCACTGATCTTTCCATCTCAG
AGATTGAGTGGTGGCTGTAAGAGTTGTATTTGGAAGTTTTTATTTCATTGTCCCTTTCTG
ATAGAGACCTTTTAGTAGTTCTTGGGGACTTTCATCTTCCATATGTGGAGTGGTCATCGC
CATCAGACTCAAACTTTCTGTTGCCGTCTTCGTCTAACAAATTTATTGATGGTTTACATG
AAATGTCCTTACGGCAGGTTAATCGTGTGCATAATTCAAGAAACAGATCTCTTGATCTTA
TTTTCGTGTTGAATTCGTTCAACAGTGTTGTGCACTTCCTGAAGACCCTTTTCATCCAAC
TCTGGAAATGGCATTGATTTACCAGGCCGAGTCCCTATCAAGGATCCGGAATTAGTTGAA
CGTTTGCGTTGTTTCCAAAAGGCTTATTTTCATAAGCCAAATGAACTTATTCTACAAGTT
GTACTTAAACTTTTTTATCTCTATTTTTGATGTCGTACCTCTTGATCACATAGCGAGGCC
TGAAGGCCTTCGTGGTTTTCAAAGGAACTTATAAGGTAAAAAGGAACGTCGAAGTGTTAT
AAAAAGTTTAAGAAATCGGGAAATCACTCTGATTCATCACGTTATGCAGTTGCCCGATAA
AATTTTTCCACTCAAAATTCCATCTGTTTTAAGGATTACCTTCGGCGTTGTCGGCTTCAA
TTTTCACACAATCCT
>dvir_608
CTAGAAGCTAATTGACACGTACGACTGGCTCAGGCCTAACTAGACTATTACACCAGAGAC
TTTTCAACCTTCCGAAAAGAAGTTGCCTTCATGGAACAAACCAACTGCCAAAACTTCCAC
TACCAACTGCACGAAGACACCCCTTTTCGCATTGTCATCAAACAGATGGCGTCTTCTGCG
GCCTAAGGGCCCAAGGCCATATAATTGCAAGATAAAGGACACAAGGTAGTAAATATCTAT
AACCCTAAAGGCAAGGCCACAAATGGCACGCAGCAAAGCAGGCTACATATGTGACATCAA
ACCGGCCCCCAACAATAAGGAAGCGCTGAAAATAAACCTTATATGCCGGCAAGAGTCTTA
GTGCAGCGCCCCGCCGATCTGCTGACGTTATCCAATGCCACCGCTGCCAAGATTATGGAC
ATTCAAAGAATTACTGTATGAAGAAATTCGTCTGTGGTAGATGTGCTGAAGAGCACCCAA
CAGGATCTCCTCCTTGCAAAGCAGTCCAGGAAGCCGACTTCTTCTACGCCAACTGCGGCG
GAAACCACTCTGCCAATTACAAAGGCTGTAAATGGTACATAGACCGAATCAAGGTACGCA
AGCCGGCCCCCAATATCTCGGCTCCCTCCACAAGGCGCATATAACCACGCTCGGCAAAAT
AGGAATGCAATGCAATTTATCCCTCCTCCCATGGTAGCTGGCAAATCCGTATCATTTGCG
GACATGCTCAGATCGGGCAACCAACAAACAGCCAGCGAAGAGACACCACCCAACGCATAC
CGGATGAAAAAGCGTACGAAAGGCAGCCCAACAACATTACCGGAAACCAACCGAGCGACG
ATACTAACTCGAGAATTGCGGCTCTTGAAGAGGCTATGCTAAGCCTTACCTAAGAATGGA
CCAGATCCTTAATACACTTCATAAAAACTCCGAAACTCAGCACATCCTGATGTCGCTAAT
TTCTCGCCTTATCCCATCAAAATGAGCCAATTAAGGATCGGATTATGGAACGCGGATGGT
CTTAATAGAAAAATCATTGACATAATGCTCCTAACGGAAACGCACATGCACATGTGCTCA
AAAATATATGTCCCCGGTTATACTACATATATAACTCAACATCCCTGCAACTACCGCAGA
GGAGGTGCCGGCATCTTAATCCGCCATAGCCTGAGCCACCACCCCCTGGAACACATTTCC
CAACCACATCTGCAGATGGCCGCAGTCAAGATAAACACTAACAGAGGAGACTTCACAATT
GCTCTCTATACCTCCCGCCCGGCTGTGCCATGGACCAAAGCAAATTTTGAGTTCCTAATA
ATGAACTTAGGACAAAAATTCATTGCCGGAGGGGACTGGAATGCGAA
>dvir_964
CATACATATTAGGTTCATAAGCCTGGTCGGCAACCTGCCAAGAATTAAAAAAACACAATT
GCAAATAATCGAATTTAACCAATTGACAAGCCTCTACAGACAATATGTATCAACATTCAA
ATTGCTAGCGAATTATATATTGTACACATATGAACACACTGGTCTGCTGGGTGGTTGCCC
ACCCAAATTTGTTAGTGTAAAAATTGGTAGAAATCGTTCAGCTGGCACTTATACATATAC
ATATCCAAATTTTCCCAACAATTGTGATTGACACTGCTAAACTGAGCATAATTTCCTGAC
TCTTCACCAATTTAAATATAATTCATAATCCATATTTTGCTTGATAACATTTTGCTAGGT
GATCGTCGATATATCGATACAGCGACAGGCGTGCTGATCTCAAACGATACTTTTCTCTCT
GCCGCCGCTAGGCGATAGTCTCGAAATTGTCATAAGCTGCGAGTTGTCTCTATAAAGTGG
TCGTGGGTTTAAAATTGGCGGTAATTGAAAAAGACATCGAGCAAGTTTAAACTTATTAAA
ACACTAACAGTGGAAGCATTTATTGCTGATATAAACCTAAAGCGTGTTCAATAAGCAAAT
TAAGGTATTTCAAAAAATTCCTCAAATTAGTGTGTGAAAATTATTTTGCAATTAACAAAT
AACCGGTGTCCGTCTGTGAATTGCCAAGCAACAAATTGAAGGCCTAATTACCACCAAAAG
TGAAAGACATATAATAAAGACCAAAGTCCCAATTCAAATCTGAGAATAACTGGGGTAAGG
CTCAAACCAAAAAATTTTTACATATATAACCCCAAATTTGCCCAGTTGAGTCTCGAAATG
GAGCGCGCATAATAATTTCATCACAAGCGTCACCTATACATGCACAAACTTGCAGCTGCA
GACAATTTTGGCGACGGCCACAGCGGCGCCCTGCCAGACTGACGCACACACACACACACA
AATTTTCTAAGAAATTTTCTACCCAACATTGCCAGGCCTAAAAACCACATACGGACAGAA
CTATATTCTACGCTAGCATCTATTATTTACACTTTCTTATTTTTTGCTAACTTTAAACAT
TTTTGCAAATTTAAAACATACAATTAAACATTACTGCCAAGCGATCATCGATACATCGAT
ACATATACGCGCGCACTGATCTCAATACTATACCTTCCACTTTGCCGTCACTAAGTGATA
TTCTTGAAATTGTCATGAGCTGCGAGTTGTGTACTACGATATGGTTGCGAATGTGAAACT
GTTCAAACTTATAAATACCCTAATAGTGAAAAGCATTTAATGCTTATAAGGAACTAAAGT
ACGAATTAAACAAATTTAGTGAATTTCAATCAAGTGTAAGTCTTTGAAACTAACAGTGCC
TATAAAAGCCCCAAATAGCCGGTGTCTGTCTGTGTGTAAATAGGCACATATGCAATTAAT
TGTAAGTGAAACATAATTCAGGGCTTCTGACAAGTGAAATTTAGTCCTGCATGTCCAAAA
AGAGTCCCAAAATAGTGTGTGCCAAGTGTGTCCACCTGCATGAATAAATGCATATATCCA
AACACAAATTTAATCTAGTGAATAATCCACCAAATTATGCCATACAACTCCAATTTTGTC
CATAAAAGTCTGAAAATAGTGCGCGATCAATTATTCCACAATTTTAGAGGAACCAATTTA
AAGGCCTAAC
>dvir_564
TATGAGTATGAGTATGAGTATGAGTATGAGTATGAGTATGAGTATGAGTATGAGTATGAG
TATGAGTATGAGTATGAGTATGAGTATGAGTATGAGTATGAGTATGAGTATGAGTATGAG
TATGAGTATGAGTATGAGTATGAGTATGAGTATGAGTATGAGTATGAGTATGAGTATGAG
TATGAGTATGAGTATGAGTATGAGTATGAGTATGAGTATGAGTATGAGTATGAGTATGAG
TATGAGTATGAGTATGAGTATGAGTATGAGTATGAGTATGAGTATGAGTATGAGTATGAG
TATGAGTATGAGTATGAGTATGAGTATGAGTATGAGTATGAGTATGAGTATGAGTATGAG
TATGAGTATGAGTATG
>dvir_920
TAAGAGCTAGAGACTTAAATTTTTAGATGTAGGTGGCTTCTTATAATAATAATGTGATGT
TTAATATGTGATTATAATTATAAAGCTAAGTAGCGGCGCGCAGTTCGATTATGTATACTA
AATCGTGGCGGTAGGAGAGGGAATATTTCCGAACACTTTCTTTCAATGTGCTCCAAGAAG
CAGTAATCGATTAGTCTGTAGCCTGCGATGCCATCACACTACCACTAACCCAAAGGGTAC
AAAAAAGTTGTGCCTTTTGGTGCCTGCCTACCTGTCCAATGCGCATTTGACTTTATTTTG
GGATTTCTGATTTACGACACACACACCCATAAATGTGTGAATGGGCAGATCATGGGTGCA
TGACCTGTATCTGTATCAGCATTTTGGGCCGAAAGGGTCAACTTATGGAAAGCACCTGCA
TCTGCATCTGACCAGCTGCAAATTCATAAATTTGCCATAAAATCTGGGAAATCAAAAACA
ATGTTTGAAAAACTACTAAAACTACTACAAATTAGACTTTCTGTTTTATGCTGTTTGGCT
AGTGACACTACAGAATTTTGCGTGTTGTCGATTTTTGCGTTTCTTACTGATCTAACAACG
ATTTTTATTCAAATAAACTTTTCTATCGGGTTCAAGCGGTTGAAAATAAATAAATTGAAG
TGTTTTGTGACCATTTAAAAAAAAAGAAGTGAATTATCGACAAACATAATTTTCGACCGT
TACAATTTGGCGTGTATGTGCAAGTATTTATGCACTTATGCGAAATAGAAAAAATCTCAA
GTTCTTAAACATAACTTTAGTTTTAGTCTTTTTTTTAAAAACTATCCAGACATATAACAA
AATAATAAATATAATATAATCAATACATACATATAGTATAATTTTAAATAAATTATATGG
GAAAATAATTTATTGGAAATTAATTAATTTAAATTACAAATTTTACTATATGACATTTTT
ATGCCCCTGCAGAGATATTATAATTTTGGTCGTGAAAT
>dvir_1054
GCGCTAACTGCGCCCTTTGAACACCCAGCCAACCATGCTGGGATGCAAAGTCTACAAACT
TTAGCCAATCAGACGGCAGCATAAAGAAATACTCCCAGTAATTTTTCTAATCGATTACTC
GACCTACACTTTAAAAAATTGGCCACCACCACTCTACGGACTCGTAGCATGATCTCAATG
CTGACCCAATCCTTCACAAAAATGTCTCAAATGATGAAAGATCAAACCAGCGTCTCCTAG
AGAAGATTAGAGGTATGGTCAATGATATTAGGAGCCTCATTGACCTTGCCACCAAAAAAT
AGTGGAAAATAGTGTTTTGGAACGCCTGTTCGGTATAGAGTAGAGCGCTTGAAATTAAAA
CATTCATAGAACAACACAGCCCAGATTCCTTACTAATTAATGAAACCCACATCTGTTCCA
GAAAATTCATACGAGTTCCAGTATACCCTCTCCATAAAGCTAACCAATTTAATGACGCCC
CACAGGGAGGCGCTGCTATACTTATAATTAATTACTAAATTATATTAAACAATATTCTCT
TAGCCCCATCACACTTAGTTTCATGCAAGTAGCAGTGATCGGAATAGATTCATCACAAGG
CGATCTAGTGCTACCGTCTATATATTGTCCTCCCAGGTACAATTCCATCGGAACTAATAA
ATTTCATGACCTTTTTGACTCGAGGGTAACAAATACAAATTCGCTGGAGATTGGAATGCA
AAACAT
>dvir_740
TTTGTCATTGTCAATTTGTTATGGCTTGAATTAGGGACGAGCGCTATTTACTCAACCTGT
TTAGTATTTAAAAGTAACTAGTTACTGCTGTTACACTTTTCAAAAGTAACAGCGACAAAA
ATCATCCAATGACATGCACAGATAGTAAAGCAAGGGTCTACATTTTGGTCGTTATTTACT
TAAAAGATTGACACCGAAAAAGAGATTACTACGACGATATAACAAATGACTGGATCAATG
CTAATGGCTTAATTTGTATTCACTTTACACGAAGATATACTTTTTAATGTTTATTTTTAT
TTTTACTTTGTCACAGGCCTGTACTCAGGCTGTTCCTTTCGTACTGGCTACAAAGCTAAG
AACTATGAAAATGATGTGTACCTGGCTGTTATTTTGAACTTGCAACTGCACAGCCTCACT
TACAAAAATCGTTTAAATTTGTGCGAACGTTTTTACCTTATCTTAAAATGGATAAAAAAC
GAATGAAATTTGGTCCTTATTTAGGGCTGACGACGATAAATTTGCAAAATGCATTATTTT
CAAAGAAAAGTAATCCTATAGTTTCCTACAAATTTAATAAAATAAAAAAAAAAAAATTGT
TATACAGCCTAACAATATTAAAATTTTAATTGGTTTCCTTATATATATTAAAAAATTGCT
GCGC
>dvir_436
CATACATACATACAAACTACATACATACATACATACATACATACATACATACATACATAC
ATACATACATACATACATACATACATACATACATACATACATACATACATACATACATAC
ATACATACATACATACATACATACATACATACATACATACATACATACATACATACATAC
ATACATACATACATACATACATACATACATACATAACACATACATACATACATACATACA
TACATACATACATACATACATACATACATACATACATACATACATACATACATACATACA
TACATACATACATACATACATACATACATACATACATACATACATACATACATACATACA
TACATACATACATACATACATACATACATATACATACATACATAC
>dvir_495
GTTCATTGAGCTTCCCTTAAATTCGATTACTAATCCATTTTGTTTTTGTTGCCGTTGGGG
TCGAAACCTTTTTTGTCGATGACCCAAGAAGGGCTGTTGTATGGCGATTTGGATGGTCCA
ATTATACCATCTTTTAGCAATTGTTTGATTTTGAAGTTTACGAAATCTGAAACTCCCATA
GGGTGCGGGTATAGTTTTGAATACACCGGCTCGTTGTCTGTGGTTCGAATAGTGGCAATG
ACAGAAGTGTTGAAAGGAAGTGCCTCGTTAGAGGTCGAAAATGCCAAAGTCAAGTTTCAG
CCATCCTCGGTCACCTTATAGCTACTGATGATCCTTTTCACCTTTCTCGAAGTCTGCCAT
TACAACTAGCCAGATGATGATGAGCTGCTGATGGTAATGCTGAGAGCGGCGTCGACTGTG
GCCAGGTGCTTGGATGTTTCTGTGGTGCCAACTCATTTTTTAAGTTGTTGATGACATGGA
GATTATGGTTATATGTTGAGTGGAGGTGACCCCATGATGCCTGGTGCCTTCCCTATGATC
TCGCGCTTATTCGCATATTTTGTGCCATTGATGGTAGCGGAGAAATGGAAGGTGACGAGG
TGGGTTCCGTTTGTTACGACCCCTGGGCCATCGTCAGTGCTCACTTTAGCTGTGCTTCCG
TTGATCATGATGACATTACCGTCTATTAATGCGACTGGTTCGAGGTGGCTCGGTTGTGTT
CAGCAAGAGGACGTGCTGCCCGTATAATCCTCGTGCACAGAAGTCGTGTGAATTATACCC
TAGGATAGGCTATTAATATGTGGACTATATTTTCGGACTGGAGGACCTTAATTTAGACGC
TTCTGTAATGCTAACTATGGGGACTTCTACTGGGTGTTCATTCAAAATAGTTTTAAAATC
ATTATGTTCAAAAATAGTTGGATATATTATATTGGCTTTAGCTAATGTAATTATGAGAAT
TAGATTCGATATTTGATTATTAAATATTCTATTTCTCGCTAATATTGTTTCATATAAATG
CGGTGTGTCCACTAAACTATTCTTTTTTGCCTTTAGTATTTTATTTACTGGTCAGTTAGT
TTGTTGACTTGCCTTTGCATCTCTGAGTTGATAATCAATTGCCTATTGCATTGATTAATT
GGGATTCGGCCATCTAATCTTTTTGAAGTCGATCTAATAATTTCCGCATGTGAGATTGTG
GGAATAGCTCTATTAGTTTTTCGGCTTAATCTGCAATGGCATTAAATTCCGTCAGGTTAC
TTGAATGCCTCAAGTAGTCCCTCTGTTCCCATACCAATACCATTCCGTCTATTATCGGAA
TATAATTGGAATGCGAATAGTCGATAATCCGATTCTGTACTAAACCTAGCATTAACAAGA
TTGCAGATTAAATCCTGTAAAAAAAAAACAGATAAGGTTTGTGCGGTTAGTAATATGAAC
TTAGCTGCTAGCTCTTATTCTAACTGATTTTTCTGACTGCTACCTTAGATTGTCTTATGG
ACCACCCTCCCTTTAATGAGGGCGAAAATTTGTGCATGAGAATCTAGTGAAGTGTGTAAG
GACCAGAGGCTATAAAAACCTTTCGGTTAAAGAGGCAGGTGTATTAGCTTGTTATATTGT
TGGCTATAATGTTTAAGTTTTCCGTTCAGGGAAAATCGCTTTTTCCACTACCGATAACGT
ATGTGGACCTGAGAAAAAAAATTGAATTTGATTGTTAAAGAGGCGGCTGTCCTTATGAAC
AATTCTTACCCTAATGAGGACCGTTGTCCCCAGATCTGCCTCGACTTTATTTTCAATATA
GAGGGGCGATAGCTTGTTTCCCAATCTGCGGTTCGTCTTTACCAGAACCTATTCGCCCAC
TTCAAAAGCCCTATACTGTCTGGCTGCATTACATCTTTCAAGTACAGCTTGCTGCACCTT
TTCAGTTGTGGCATGTATGACATCCGGCGGTTTTTGGTTCGTGACCGAGTGGTTTGACCT
GTTATACTCCATAATACTCCTCATAATTAAGCTTAACTGTATCGCTGGCTTTCTTATCCA
TTTTTAGGCTTCGAGCTATGTCCGTCAAGGGTGCTATGATAATCTTTCTACCTGACCATT
GGAAACCGCTATGTAACGGTGGCGAGTTAAACGATGTGTATGTCGTAGTTATTTTTCAGA
AGTGACACTATTGTTTCAGAATTGAATGCTGCTTCGTTATCGCAGAATATCGTTTTCGAT
TTAGGGATTAATTCAGCTGATTTAAAGTCAATTTTTTGTGTGACGGGATTGGTTTGGACG
ACAGCGAATTTAGAGAATTTGTCTACACAAGTAAGGAAAAACTTCTTATCGGAGGAAAAT
GGAAAATGTCCATATGCAACATTTCCGCTAGCATATGAAGGTATTGGTGAGACTCCAAAA
GTGTTTGTTTTTGTGGATACTTATCATATTTTGTTTTTGTGCATATTTTTTGCAATTTCT
GACAACTACATTTGCCAAATTATTCATTTTGGGAAAAATAGTAGTCACGAATTTGCTTAA
CATTTTCCTGTGCGGCTCTGTGCGCTCGGTTATGTTCTGTCGTAACGATTTCCATTTTGA
TCGTTTTTGTCATTAATATCTGACACATAGTTCTTCCAATGCCACAACTAAGGTGGCTGG
GAAGTTTAACTCGAGTTCGTGTTGAAAGCTAGCGAGCGTTGGAAGATCGTAGTGAATTAC
GTTGAACAGTGAAGCTTTGTCCACGAAGCTAATGATGTGGCGAATTTTTTTGCCGAAGGT
TATCATTTTCCTTTGCAGTGGAAAACGTGCCTTTTCTAAGACAATTTGGGTTTAAAGCAT
TTTAATGGCTTGTCAGTTGCCTCTATCGTGTAGGTTAACGAGGTCTCCCTGTGAATGGTT
GCACCGTCGATAAAGGCTCATCTTGCACTGCGTTCACATTTTGTCTGGATAGGGCATCGG
CCACAAAATTTTCCTTGGCGTTGTGTTCGTCAATGAATACTTTCCATCTTTTGATTTTTG
CATTTGTATTTCTGTCAGAGACAGCGAAAGTAAGGTGCAGATGTTCGGTGAATATATTTG
TCCCATATAGATAATTTTGTAACCTAACTATGGCCAGCAACTCTCGTTCATTTGTAGCGT
AATGAGATTCGCCATCTTTGAGGGTTCTGGAAATCATAGTTATTGGCCTACCATCTTGAG
ACAAAACGGCACCGATGCCGTCCATAGAAGAGTCAGTGGTCAAATCAAAGCATATTTAAA
GTCCGGGTACATGAGGATTACATCTTCAGATGCCAAAATACTCAAGGTTTCGAAAGCATT
GCGTTGCGTTTCATCGAACTCAACTGAGATTTTTTTGGACATGTGTCTACTCACGGAGCC
GTTTTCTCCTTTGAGAATGTTGGTCAGTGGCCTAGCTATTGCTGCAAAATCTTTAATAAA
GCCTCTATAAATAGTTGGCTAGACCAAGAAATGATCACAGGCAAGTTTTTTGGCTCAGGG
CATTCCTGCATGGCTTTCACCTTTTCAGGGTCGGTTCTGGCCCCGTTTTATGTTACTACG
AATCCCAGAAACTCGACGCTTTCTTTGAAAAACTTTGTCTTTTCTTGAGCAACACACATG
TTAGCATTGCACAGACATTCCAACACCGGGCTTATGTTCCGGACATGATCAAAACTTCCC
TGTGTGTTCTTCCCTATGTGTTCTCTGAGGACATCTTCGATGGCCCTTTGAAAAATGCTT
CCCGCATTTTTCAGTCCGAAAGGCAATCGGCAGAACTCGTATTTTCCCCCATTGACCGAG
AACGAGATTTTTTCGCGAATTTGTTCTGCTAAATAAATTTGGTGGTAACCCGATTTTAAG
TCGAGGGTCGTGAAAAACTTTGCCTGTCCCAGATCATGGGAATACTCGGCATTGGGTATC
GATCGGCTATAGTTCGTTCATTGAGCTTCCTTAATTCGATTACTAATCATTTGTTTTTGT
TGCCGTTGGGGTCGAAACCTTTTTTGTCGATGACCCAAGAAGGGCTGTTGTATGGCGATT
TGGATGGTCCAATTATACCATCTTTTAGCAATTGTTTGATTTTGAAGTTTACGAAATCTG
AAACTCCCATAGGGTGCGGGTATAGTTTTGAATACACCGGCTCGTTGTCTGTGGTTTGAA
TAGTGGCAATGACAGAAGTGTTGAAAGGAAGTGCCTCGTTAGAGGTCGAAAATGCCAAAT
GTCAAGTTTCAGCCATCCTCGGTCACCTTATAGCTACTGATGATCCTTTTCACCTTTCTC
GAAGTCTGCCATTACAACTAGCCAGATGATGATGAGCTGCTGATGGTAATGCTGAGAGCG
GCGCCGACTGTGGCCAGGTGCTTGGATGTTTCTGTGGATGCCAACTCATTTTTTAAGTTG
TTGATGACATGGAGATTATGGTTATTGATCCTGTGGAGTTATGATTTATGATGTTGAGTA
GAGGTGACCCATGATGCCTGGTGCCTTCCTATGATCTCGCGCTTATTCGTATTTTGTGCC
ATTGCTATTAATGCGACTGGTTCGAGGTGGCTCGGTTGTGTTCAGCACGAGGTCGTGCTG
CCATCGTATAATCGTCGTGCACAGTAGTCGTGTGCTGCGAGCTTACAATCAGAGGCGTAG
GTTGTTTACACGCACTCGTTGACTGCTAGTTGCAATCGGCTACGGTGTTGTCTTGTATTT
GTAGTGCGACATGTTGGTGGGTCACGGGATAGATAGTAATCTTCTTGCAGATGAATTATA
CCCTAGGATAGGC
>dvir_469
TATGTCGTTTCAAAACGACATATCTCCAAGATCTCCAGGATTCAAGAAGATATGTCGTTT
TAAAACGACATATCTCCATGATCTCCGTCAAGAAGATATGTCGTTTCAAAACGACTCTCC
ATGATCTCCGGGATTCAAGAAGATATGTCGTTTCAAAACGACATATCTCCATGATCTCCG
GGATTCAAGAAGATATGTCGTTTCAAAACGACATATCTCCATGATCTCCGGGATTCAAGA
AGATATGTCGTTTCAAAACGACATATCTCCATGATCTCCGGGATTCAAGAAGATATGTCG
TTTCAAAACGACATATCTCCATCTCCGGGATTCAAGAAGATATGTCGTTTCAAAACGACA
TATCTCCATGATCTCCGGGATTCAAGAAGATATGTCGTTTAAAACGACATATCTCCCGAC
AGATCTCCATGATCTCCGGGATGCAAGAAGACATGACGGTGTCCAAACGACATACCTCC
>dvir_519
CGGATCCAGTGTGGGGAATTCGTATATGTGTGCGTGCATACATATTTAAATGCGTAATTA
CATATCTGCCAGCCAACATTAAAGTATGCGTGTATGTATGCATGCTTGTATTTACATGTC
GTTATGCATTATGCACATACATACATACATACATACATACCATACATATTTATACAAATG
CAAAACAACTCATCACAAATATTAAATGCACTAAATATATATACATATATATCACTCAGA
ATTCAAAAATATTAAATATGTACATAATATTATATCATCACAAATAAAATGAATCATACA
TTAAAAAATCATACCTATTACTATTTTTTATATATCCATTAACATATTAGCATCATTATC
ATTATAAATATATATATTAACTACATACATAAATATATTCATGATAAAATTATGTAAATA
CATGCAATCATGCATGTATGCATGTATTAATACATACATACATACATACATACATACATA
CATACATACATACATACATACATACATACATACATACATACATACATACATACATACATA
CATACATACATACATACATACATACATACATACATACATACATACATACATACATACATA
CATACATACATACATACACACAACACACCAAACA
>dvir_934
TTTGTGTTAAACCCGAAAGGTACTGGTTCATTTTTTTTTAGGGGGCCGTTTGTCCCAGAC
TGTATTGAAAGCTTTTTTGAAGTTCAAGGGCACAGGCATTGTAGCACGCTGTCTAGCGAT
GTTGCTAGATATAAAGGAATTTGCGACAGCTAATGGGTTGCTAATAGATAGGTTGTCTCT
AAAACCAAACTGATAGGGCTTAAGTATTTGATGGGAGTCTAAGTGTTTTTTGATTTGTGC
CATTAACATTTTTTCAAATAAGAGGCTAATAGCGGAGAGGATTGAGATTGGCCTGTACCC
TTGTAGGCTTTGTGGTTTTGCTTTAGGTTTTAGTATGGGAGTTATTCTGCTGCATTTCCA
GGCATTTGGGAAGTAGCCTGAATTAAAGCAATGATTGAAAATAACTGCTAGGTGTTTGAG
GACTAACATATTGCAATGTTTTAGGAGGTAATTACTACTGCCATCTGGTCCCATGGTTTT
TTTGCTATTTTTCAATTTGACCCACTCGAGAAGTTGCTTGGCGTTTGTGAAGCCAAGCTC
TTCTGAGTTTTCCCAGTTGCCGTCTGCTCTTCGGCTGGGATCAAAGTTGACTATGTAGTT
TGGTATGTGCAAGGGATTTTGTGCTATAGTGCCGACTCGCCTATTTATGCGGGCAGTGTG
TTGCCTAAGCTCGGGGCTGCCATTAGACATGTCGTCATTCTGCTTATGAATTTGCTCGAA
TGACCACGCTAGGGCATTGACTTTTTCAAATTTCGACTTAATAACGGTGGAAACGTTAAT
GTCGATTTCATTATGCTCAGTGGCTGTTAGGTGGATGTCGTGTTTAAGCGGCTCGTCTGT
TTGGTGGTTTGGGTTACTATGTCTTAGGGATTTTAAGCTTACCTTACTTGGCCTTATGTA
TTTCAGGCGGCTTTCTACATGTCGTAGGTTGCTAGTGTGGATATGACTATTGATTTGGAT
TGTGAGGTCGGAGATAAGGGATTTAAGCTGTGACTTTTCGTCAAATGACAGTGAGTGTTG
GCGCCTAACGAGGTATCTTCTAATGATGCGCTTCTGCTTGATAAGACCAAGGCATTGTGC
GCTTAATTTAACTGTATTATAGGGCTTGGATGGGTGTATAGTTCTTTTGGGGATGGCATC
TGGCGAGTCCAGTGCAATATTAAGTGCGGTATTAAGTTCTTCAATGTGTGCGTCTATTTC
TTGAGGGCTTAGGTTGGAAGATATCGTAATTGGTCTGAGATTTCTTAAGAGAACAGAGTT
CCATATGTCTGTGTTGATACTGTCGAATTTATAGACTTTTTTTGGATCGGTGCTTATAAG
TGTATATTGGCCTAGTTGTATTTTTAGGGTTACCCCCGAGATGATCTGATGGGAATTCAT
CTATTGTGTTGCAGAGGGAACTATGTTCTGTCTGGAGGTCTATAGAGCATATAAAGAAAT
CTATTGAGGATGGGTTGTTAGAGTTATTGGGACGACTAGGTTCTTTGGGGGGGCAAAGAA
CGAAGTTGGGTTGTCGTAGAAGCCAGGTTTGAAGGTTTTTACCGGCGTTATTTATGTGGG
CTGGGCTATAGTGGGGCACATGCCAACTAGGGTGTTTGGCGTTTAGGTCGCAACCTATGA
TTATTTGGCAACCATTTCCAATATGGTGTAAAGAGTTGAATAGCGTATTCATGTCATTAG
TAAGAAGCGGGTCTTTAGGGCGTTTGTATAATGAGACTGCTATAAAGCTTTGGGCGTTCC
TGAGCGAGTCTTTGTATGAGAGTTTAATTGCTACGGCTTCGATATAGCATAGTGGCGGGA
TATCTACGCGTTCAAACTTTATGCCGTTTTTAACGCATATAGCGACAGACGTACCATCAT
TTTCAGGGTGGCGTTGCGCATGTCTTGTGTGGGTGGCTTTCACATTTTGCCTTATAAATT
GGTATTGGGATAGCTTTGCGGTATTTCTGTTGCCTAGACGATGCTCTGCTATGAGCATTA
TGTCTGGCCTATGTCTATTTAGGAATTGGTCGAACTCATGTCTCTTCTGTAGTGATATGA
GTGAATTGACGTTTTGGAAGATACATTTAAGGGAGGTCATTTTTATTGTGCGATTTGGAT
GAGAAAGGGCTTGTTTTATTTGGCGAGCTTCTGACTCATCTTGGGCTTGGCTGGTGGGGT
ATTTTTTGGTAAGTTTCTGCATGATGTCTATGCAGGTGAAAATATCTTTGCCAAAGGCTT
GGACACTATCGCTGTTGATGGTCTCAAGCGAGAGATTTGTTGTTTGTGGGCCATTTGGGC
CAAATTGTTAGCAAGATGCTTCTTTAGTACCGGGTTGGTGACAACAATGTTTTTTTGGAG
CTGTGGCTGACGGGAGTCGGGCCTAACCTCATCTGTTTTTTTTTTAAGAGTGAGGCGAAT
GGGACATTATTTTAAATCTTGCTTACAGTTAATGCTGTGGTGGCTTTGGTAATTTTTTTT
TACATTTCTCTGTTCGGTGCTATTTTGCTTATTTTCGATTTTGGCCGTGATTGCTACTCT
GACCGGGCAGATTTTAGCATTTGCTGGGATGTTTTGCCCCTTGCATTTGAAACATTGTGT
TTTATTGTTTTCTGATGGGTTGTCAGTCTTTTTGATACTGCATTGCCCGGGGGCGTGGTC
AGCAGTGCATTTGATGCATCTATACTGCATTTTGCAATTGCTTGCGACATGGCAATACCG
TTGGCAGTTGTGGCATTGTTTTATTTTCCTTTCGGCTTTGAAGGCCTCAATTTTTATTTT
GCAGTTAAGTAGACTTTTGATGGAGTATATTGTTTTGGCCCTTTCTGTTTTTTCCATTGG
ACCAGCCAAAATGACGCTAATGATTTTCAGGTCAGGGCAAGTTTCTTGTACTGCTATCTT
AACTTCATCTTCTGTGAAGATTTGCTGAGGTAATTTTTTTATAACTATGGAGTAAGGCTT
AAGTTCTTTGGGGGTGTAAGTATAGTAGCTTATTTGATTAAGGTCTAATAGTTTCTTAGT
CTCTTGGAAATCTTCGAGGGTAAAGACATTGATATGGGTTCTATTTTTGTTGATTATATT
AAGTCTAAAACGCTCATTTTTTATTATTTGTCGCAACATACCTGTCAGTTCCTTTGGATT
CACATTATATGTCGCTATAATGGGTAGTTTTGACGTCTTGGGTTTCCTCTCTTTTGTTTT
GGGTGGTCCAGGTAATTCCTTCCTGGGTTCAGTTGGGGCTATCGCGGTGGTTTCCTCTGG
GTCATCATCGATGTCCATATCGTCAGCTACTTTTGGAGTGGCTGGTTTCTGGCCCTTTGA
TTTCTTGTTTTTCTTGGGCTTGGACGGGCCCAGTTCTGGGAACTCGTCGTTCCTGCGTGG
CTTCCTTCTCGTCTAGTTGGGAGAAAGCCGCAAATTTGTTGCCATCCAATGCCTTTGCCG
TTGCTTGGATTTTTAGGTGTTTCAGCCGGGCTTGAATTCCTTGATGTTTCTTCCAAATTG
CTCCTGACACGCTAGCAGAACCGGCTGGCTTGTGCTCCGAAAACCATTAACTCCTTCCAA
AATTAAATGGTATTCTGGTGGATTTCCTCCACACCCCCTCC
>dvir_915
CTGCGACTTTCCGACACTAGCTTGTGTTCAGCATGCCTTGAGGCAGGAGTTCCCTGCAAC
GAAATTTTGGCATTGTAAAAATTTTGTAACTGACATTACAAATACCAATGAACAGCTGGA
AATTGTTAATGTCGAACACAACCGCGCCCACAGGGCTGCGCAGGAAAACGCCAAGCAAAT
TCTTCGCGACTACTATTTCCCCAACATGTCAAAAGTGGCCAGCGAAGTCGTCGCGAATTG
CAAAGTCTGCAATAAAGCCAAATACGATCGCCACCCCAAGCGACAGGAGTTAGGAAGCAC
CCCAATTCCTTCATATGTAGGGGAGATGTTACATATTGACATTTTTTCTACCGACAAAAA
GATCTTCCTAACTTGCATCGATAAGTTCTCAAAGTTCGCCATCGTACAGCCCTTATCTTC
TAGGGCAATAGTTGATGTACGGGCCCCTATACTCCAATTGGTAAATTTCTACCACAAAAC
TAAAACCATCTATTGTGACAATGAGGCTTCCTTCAATTCTGAAACGATTACGTCTTTGCT
GAAAAACCAATACAGCATCGATGTCATTAATGCGCCACCGCTTCACAGTAGCTCCAATGG
CCAAGTGGAAAGATTCCACAGTACCTGGCAGAAATAGCCAGGTGCCTCAAAATCGATAAA
AAAAAATTGACGACACTGTGGAATTAATTTTGCGGGCTACAGTAGAATATAATAGATCGT
TGCACTCAGTCACGGATTGTAGGCCAGCGGAAGTTATCCATGCCAGCAGCGACGAGGTTA
ACTCGGCTATTAGAGCCAAGATTGACAAGGCGCAACAAACCAACCTCGATAGAATCAACA
CTTCAAGACAAAACAGAGTCTTTGAAGTTGGGGAAAAGGTCCTCGTGCGCAATAATAAAA
GACTCGGAAATAAGCTGACGCCGCTCTACTCAGAAGAGCGCATAGAAGCAGACCTAAAAA
CGTCTGTTCTCATTAAAGGGAGGGTGGTCCATAAGGACAATATAAAATAAACACCTCCGC
CATCCATACTCGCCCTTATGTTATTCAGAACTCAACATTACTACAATCTCCACAGGCTTG
CCGTTATACTCATCTTACTGCTGTCCATAGCGAATGCGAGAATTACCGACTTCTCTCACG
CGAAGAATATTCCGGTACTGGACGGGAATGTCCTGGTGTGGGAACAATATGGCCTAGTTA
GGCACTCGACAAATTTGTCTGAGTTCTCCAGCATAATTGACTCTACGGTCAGAATGCTGG
AGCTGTTCCCACAGTCGCATATGAGGAAGTTATTGGAAGTGGACGTCGATCATGCCCCAG
AACATTCTGG
>dvir_931
CCGCTTGATAGCTGCACAAATCATGCTGATTTGAATGGGAACCACACTTTTTATAGCCGC
TGATTTGATCAGATGAAAGCACTGGAGCATTCATATAATCATTATAGTCTTCGACGCTTG
TTTTTAGCATATATTGTAAGATGTCTTTTTCCTGACATCCGTACGTAATTATACGTTTGC
CTTTAGTTTTTTCGCGAAGCCATCTTTTAGTTGAGTTGTAATCGTCCTCACCGATCTCCC
ACGAGAGCACTGCATCTGCCCGTGAATAGGTTTGCTGAAGCTTGTTTAAGTCCCTAAAGG
GGTATGGAGGTTTTATTCGAAATACTCGATCGAGCATGGTGTCCGGTGTAAAGAAGATTC
TTTGACAATAATCTCACATTGTTTTCCGCCAGTAAATGTAAGATATATGACAGCGGTATT
AATTTTCTTGGGATCGCTACGAATACATCCGATCGGTATCAGACTATGCGTTGAACTAAA
GAGGTTAACGGTGAATACTCAACCAAGCGGTCATGGATAAGTAGACAGTAAGCATCACAT
GTTGAAGTATTTCCTGTTGCTAAGTCTATAGAAATTCGAACATCAATGGGTCCGGTTTTA
ACTGCCTCATTCTGATATGATAAGTCCACAACAACAATGGGGGCATTTTGTTCAAATTCT
TTAGGTGTTAGCAGTGGTTGAGGTTCTTTCATATAATAGCTTCTTGAAATTAGCGTACAT
ATCATACAAAACAGCAAATCGTCCGCGCTCAAAATTTAAATTTAAACATATGTTTCTGAG
TTCAAATGAACTTTTAAATTTAATAAATTGTTTGTAATCATTTTTCCCTCCGAAATAAAT
ACGAATAATGCAAATCGAGGATGTTCTCTATTAGCTGCTAGCTTTACATTCCAAGTGTGT
TGAGCGCCAACTGTGAGTGATGGATTCATATAACAGTCCCAGCTGCAGAATGCCATTGGG
AGAGAGCTTCCAATTTTTAACCACATTAAACATTTGCAGTTTTGC
>dvir_690
CCTAATAATGATACGCTGAAAATCAAGCAAATAGGGCGACAAAGAGTCTTTGGTTGAAAT
ACCAAAGAAAAATTTGAATGCCATCCTGTGCCACAGATGCCAAGAATTTGGACATACAAA
AAACTACTGTATGAGGCCTTATATCTGTGGAAAGTGTGCTCGAAATCATCCAACAGCTCA
ATGCAAAGAAACTTTGGTTGAGAATCTTTGCTGTATCAACTGCGGTGGAAACCATGAGGC
TTGGCATAAGGGATGCAATGTGTTCAAAGCTAGAACGCAAGAAAGAAGACCAAAATTAAG
TATTGGATTGAAAAGTCATGTCAGTAGCAAAAAAGACCATCAGCAACACATTCCAGCATC
CTTAGTGCGAGGAAATTTTTCGTACGCCGATACTCTGCGTACTGGGCTGGAAAAGTTCAA
TAAAGAGACGTCAATTAAGAACCCTACCCCCAAGCACCAAGAAACCCCACCCCACATTAG
TTCAAGGCTGGAGGCTGCAATAGAAGCACTCACTGTGAAAGTCGACACTCTACAAGCTAT
GTTTAAGGAACTTCAGGAGACGAATCAGTTCCTTAAACAAATGTGTCTGAGTCTATTGAA
CGCCAAAAAATGATGCACAGTTCACTAAGCCTCGGATTGTGGAATGCCCGTGGTATCTCT
GGGCATGTGGAGGAGCTAAAGCACTTCCTAACTGAACATAATATTGATGTGATGCTAATT
ACATGGCTACGGCGGTGTATCCATCTTTATTCAGGCTACAAAATTCACAAAGCGGATCAT
CCTAGCGTAGAGCAAGAGCAGGAGCGGCGGTGTTAAGCAGGAGATCGAATATTTCCAAAA
TGAAGGAGAAACAGATTGCAACTAGCCGGGGTGAATTAACCATTGCTTCGACATATCTCC
CGCCGCAACTGTCGTGGTCAGCAATGGAGTTCCAGCAACTTTTCAGCGGACTAGGAAGAA
TGTTCCTTATGGGAGGCGATTTTAACGCCAAAAACAGATGCTGGGGTTGCTTTAGAGCTA
ACGCAAGAGGCACCTGCTTACTGGACGCGGTGCAAAACTCATCATCTGAAATACTAGCGA
CTGGACAAGCCACTCATTTCCCGTTTGCCCAAAGTTACACGCCGAGTGCCATTGACTTCT
TTATTTATAACGGACTTCACCCAGATGGCTTAAGTATAAGGCCTGAGTTTCAGCTATCCT
CTGATCATATCCCACTAGTAGTTGGTTACGACTGTAAAAGGGCAAAACAATTAAAGGTCG
TCTGCTGCCTCCTGGAGCCAACATTGCTGCTTTTCGACGAGAGAGGAAACTCTAGACCTA
AACTTGGAAATACTTGCACCAGAAGACATCGAAGATGTATATGCGCTATTCCTGAACAAG
GTTCACTCGGCACCCCTCATTTCTGCGCCAGTAAACGACCACAAGTGAGACTTCCGCAGC
AGGAGATCCAATTGTGGACAGGATCTACCGCAGAGTGTCGAACCGTGTCAAAAAGCTGCT
GCAGCTGAATAAAAGGGAAACCGACCGTTTTTTGGAAAATGTTTCTCCAGATGAATCTTC
AAGTCACTCCCTATGGAGACTGACGAGAAGGTACAAACAGCAAGTGATCCCCAAATTTCC
GATCAGAAAGCCTGATGGATCTTGGGGCGATCCCCAAAGAACGGGCTGATGCATTCGGAT
CGCTTCAAGCCTTTTAATACAAGCTCGGCAAGCATGAACAGAAGGGTTCAACTCACACTG
GAGAGCCCAGGCCAGCTAAGCCTCCCAGTTGCTCCTATCACTGCCAACGAAGTATCAGAC
CACATAGCAGCACTTAAGACAAGAAAAGCTCCTGGCGAAGATGGGATCGACAACATAACA
CTTAAAGCATTGCCGGTCAGAGCAGTCCTATTTTTAGTGTTAATCTTTAATGCGGTATTG
AGACTGGGGCATGTTCCAAGCCAATGGAAAAAGGCGAGGATATGCATGATCCATAAGGCC
GGAAAGAGCCCCTCGTCCCTAGACCTCATTCAGGCCTATTAGTTTTGTTGCCCACGAATG
GAAAACTCTTCGAACGTAGTCTGCT
>dvir_938
ACCAATTTGTCACGGGTTCATAAACGCAATTATATTAACCATTCGTAATTAAGCTTAAAA
ATTATACAAAAATAAAATTTTTTTTTGAAAATCTTCAAAGTACTTCATTAATATATCTGG
GGCTTATGAGCCACTTTCCTGAGTAATGATAACACTGTTCATAAATGTGCAACAAGTAAA
GGCATTTATAATATACGATATCTACAAAATACGATAGTTTCGTTGGGATATGTTCATAAA
GCAACGATCAGCCGCATAGCAAACGACAGTATGCCTGATCGCCAGAATTATCAAGTATCA
GATAGGTATGCTTCCGTATTTCAGTTAAAATCAGCGGTATACTGTAATAAAAGGGTAATC
AATCCAATTGCCATCCTAGTAAAGAAAAGCATCAGTAACACTAAGAAGACCAGGATCACT
AGCCACCAGTATATTATCCATAATGTATCGATGTACGATAGATGGAAATTGGGAGCAGCG
TATGCCCACCCTACCATGATCGTCCAAGAGGCAAGCCATGTTTGAGACGATCCCTTGTAC
ACCCTTGATCTTGTTTACATTGACTCAAGTCCGCTTTTCATAAATCCCGGATTGGGAAAG
GGTCCTAGTTAGAATTAATGGTAACTTCTTTATTTATACCAATAAGATCTTTCATTTAAG
TTGTTGTTATTCCGTAACATTTCAAAACTATTACATCTTATAGATGAGTTAGTTTTACTA
TAAGTAAGAAGCGATAGTCCTTTCTTAAATTAGAGTTCTTCCCTACCACTAACTGAAGTT
TTATACCCTAGGCAAAAATTTTTTTTTTACCGTTGTTTACTCAGGGTTCTCATAAGCTCG
GTTCACGCCTTGAAACAACAAGACGATAATAAAACAACAACTGTTTAAAATTATCGTACG
CATGCTAATTTGGCTGTTAAAAGAAAAAAAAACTTATTTTGGCTCGTGAACCTGCCAAGT
AATACCAAAAGTAAACAGAACAATTGTAAATTATAATGGGGGCTCCAGCTTACCATTTAG
CAGATCCAGCGACGAAAGTACTTTCGGCGGTGTCCATACGAGTGGTATTTATAAATATGC
TTAAAGGCTTATTTTTCTAACGCATTGTTTTAGATGAATTAAAGTTGTAAATATCACTTG
CCAACCAAAA
>dvir_500
GTTTGGAAATCAACTGACGGATATCTCTCTGTCGGAATGGTAGTCAGTCCAGGCATAGTT
CCATGCTGAGCTATTGTTGATGAAGTGGTGGTTTCCCCGGATGCAGTCACTAAGGTGGTA
GCCTCTGAAGGTATTCTACCTGTTTGAGTAGTATTTGAAGTTTCAAGGCTAGTCGGTTCT
GTTTGAGTTACTAGTACTGTGGATTCTTCTGTGACTGTTGGTACAGAAGTACTAGCGAAA
GTTGTTTGGGTAGTTTGAGAAACAACTGACGGATATCTCTCAGTCGGAATGGTAGTCAGT
CCAGGCATAGTTCCATGCTGAGCTATTGTTGATGAAGTGGTGGTTTCCCCGGATGCAGTC
ACTAAGGTGGTAGCCTCTGAAGGTATTCTATCTGTTTGAGTAGTTTTTGAAGTTTCAAGA
CTAGTCGGTTCTGTTTGAGTTACTAGTACTGTGGATTCTTCTGTGACTGTTGGTACAGAA
GTACTAGCGAAAGTTGTTTGGGTAGTTTGAGAAACAACTGACGGATATCTCTCTGTCGGA
ATGGTAGTCAGTCCAGGCATAGTTCCATGCTGAGCTATTGTTGATGAAGTGGTGGTTTCC
CCGGATGCAGTCACTAAGGTGGTAGCCTCTGAAGGTACTCTACCTGTTTGAGTAGTTTTT
GAAGTTTCAAGACTAGTCGGTTCTGTTTGAGTTACTAAGACTGTGGATTCTTCTGTGACA
GTTGGTACAGAAGTACTAGTGAAAGTTGTTTGGGTAGTTGTCGGTATGTCATTTGAAGAG
GACGTTTGAGAATCAACTGACGGATATCTCTCTGTCGATAGTAGTCAGTCCAGGCATAGG
TTCCATGCTGAGCTATTGTTGATGAAGT
>dvir_956
CAGCTGTGTCAGCGTGGAGAAATCTTGCCGCCGCAACGTAGAGTTTGTATTCGGAAGCAG
CGTTTTGGTAGATCCGGTGCAACTCCTGTACCGGCTCGTACCTGGCGTGGTGCATCAGAG
CTCTCAGCTCTATCAGGTACTCCTTGAACTCCTCCCCCACGCGTTGCCTGCGGGACCGGA
TCTCGTCCTCAAGCCTTTCGAAGTAACGTGGGGGCAGGAAGAACTCCAAGAAACCCCTCC
TGAACACCGACCATGGCACATCCCTTAGCCCACTGCTCAGAAACCACCGAGCAGCCCTAT
CGCAGAATACCTCGCTCATTGCCCTGGGCATACGGTCGAGGGCTATACCATAGGTGATAG
CGCGCTCCTCGAGGTCCTCTAAGAACCCAAGGGGGTCGGAGCGTCCATCGTACCTCATAC
CCCACTTCCGAACTTGCTCCGGGACATTAGGAAGTGGCCTCGCCTCCGATGGATGGTGCG
GCCTAGTGTAGCAGGGACCACCACCCGGTTCAACAGGGGACCTCCCCACCTCTGCGTTGA
CCGCAGTTGCTCGGCGGTCTTCATTTCCACCGAGAGCAGGAACTGCCTCCACGCCCGAGA
CGGTCAAACTCGGGGTGGGCGCCTGCAAAAGCCCGTACAGCTGGGAGCTTCTGAGGTCAG
GTTCCGACTTTTGCCGTGGCCGTCCACCAAAGTCGGGTGGGACGCCCCAAGATGGCGGCT
CAAGAGTTTTAGCATACTGGGATTCCAGCTCGGCGAGCCGAGCCCAAATCCCAGTCGAAT
GACCGCCCTCCTGCACGTAGGTGGACAGCCGCTTACGTAGCTCCTCCACGCGCCCCTCCT
TTTCCAGCCCAAACTCCTGGGCGATCGCCACTAACTCCTCTTTGCGTCGCTGGTGAATCC
AGCGGACGCCTACCCCCGGGTTTTGGCACTCACCTGCCTCCATCCTTTATTGTATACTTC
CTTGCTAGTCGACGTCGCTGTTTCCCTCTCTTCCCGTTCTAAGGGGTTCCGTCGGTCCCT
TTACTATTCCTCTCTCCTTTTCTTGGTGTTGGTGTCTTTTCACTTTTACGGATCTTGCTC
AGCCACTTTGTTCCTTTTAGTTTTCCCCTTTGTTCACCACTTGAAGGGTGACCACTTCAC
TGCCCCCGACAGCTGTACTCACGAATTCAACTTTTCACCGCGCGTGAGTTGGATTCGCCC
CACTGTACAGCCGCTGCCGCGACGCCTTAACGGCCCTTCGACGCCGACGTCGACTGCGCC
GCGCGTGTGGGCACCCGTGTGCGAGCGTGGTCTCGACGTCGCCCGGCTGGCGCGCGCGCG
CTGTACTCTCACGACCGACCGTTATGTTTTCGTCTCTTTATCTTACTTGCCGGCTTGCTG
CTAGCATTTTTGTCACTCACCAGCTGCACGTGTTCATTTTCTGGCTATGCCTAACACAAG
GTATAGAAATGTTCTCTGGGGTATACCGGACTACTTAATACCCTATTTTCATATTTCGCA
CATACATGACCTTCTCATTTTCTTGCTCTCTGCTAGGTTACCTTGGAAAAACCTAGTAAG
GAAGCTTCTGGCCGGGGTATAATTCTCAGTCTTACCAGGTCTAGCGAGTTACAAGTTATT
TATAATTTCGCTGGGAGAGAGGGCTTAAAGGGGGGGTGAGTATCCTGACCAAACCAAACC
CAGATCTACCTCTACACACCTACACCATCGGGCCGTGGCCTCGTACCATCTATGCTAGCG
GGCCGTGGCCTCGCTCCAACCACACTAGCGGGCCGTGGCCTCGCACCAACTCCACTACCT
AAATACTCTATCTTTCTGCCGGGCCGTGGCCTCGTACCACTATGCTAGCGGGCCGTGGCC
TCGCACCAAAACTACACTAGCGGGCCGTGGCCTCGCACCAACTCCACTACCTAAACACCA
ACCGGCAATGCCCACCCCGGAGCCACAATCTCGTACCGCATGCCCCTCGTTCGAGGTTAG
GTCGAACACCGGTTAGTTCCGATGTTAAGGTAAGCCGGGTTACCAGGAAACAGGGAATAA
TCCAATACTTTCTAGATAATTACAACGTTGGCACTTTATTCACTATTATTCATTCCGACC
TTATCGTAAATCCTAAGCTAAACCCTGCCGCACTGTTTTCTGGAGCCCTAGCGCTCCACT
ATACCATCTATGATTTCGTTTATCTCGCGCAGCACTTCTACTCACCCTTAACGTTCGATC
ACAAGTGCCGGCACGCTCGCCGGCAAGCCATGCGCTCGCTTCGGCTGCTCAACTTCGCCG
CGAGCTTTCGCAACTTCGCCTCGGAGCTTTCGCTCTTCGCCGCCGAATTGAAGTTGCGCT
CTCAAAGACGGTGTTGAGCAACCGATCGACAACGCACGGTTGCAGCGGCGGCCGGCGGTT
AAATTCAAACTCACTATTTAAATCAATTATAATATTCGCGGCTCCTTGCCTCTTTGCTAC
TAATCGAACTGCTTATATTACTGATGGCTCCTTGCCTCTTATTTCACTAAGATCTTAACC
TAATATAATTAATACTTATAACTAAAGAAAATTAATACGTTGTCCCGCCAGCGGCTCCTT
GCCGTAATTTGGCCAAAGGGATGACGGCTCCTTGCCGTGAAAACTGTGGGGTGGCTGGTC
TCATTAGCCGCCTCACATTCACTTCGGACAGGTGACGGTCACGTCGCCTTTCGCGTTCAG
CGTAACGCTGTACTCGCTCTCCCCGTCGGACACGTGGAACCGAGTACGTCGCACCGGAAG
CGGCGGATTCGCGCCTCTCTGGCGATTAGGTCCACCACGCCCGACGACAACGGTGTTCCA
AGAGGAAACACCTTCCAGCCTGAGGGGGTGGAATCGGGCACGGGTTCCTCGACGGGGCCC
TCCGGTTTTACCCCAACGTCAGCACTGTGGGCGATCGCCTCGACCTCGGTGTCGGGTTTC
TTGGGGTGGCTCTCCGGTGTGACCCTCACGTCGGCACTGCGGGCGACCGTGTCGACCTCG
GTGTCGGGTTCCTCCTCCAGCACTGAGTCCAGGCTAGTGTCCCACCCGTCGATGCCGTCG
AAAAGGTCCACTATGTCGTCCCACAACTCGCTCTCCGTGGGAGTCTTTAGAGCCATGGGG
GAGGAATCCTGGGTTGGACTCGAAAGCTTGGGCGACGAAGCCGTCACCACCGCGTCCTCT
TCCTCGGACCAGACTTCATCCCGGCCTTCCTGGCGAACCGTGAAGGAACCTTTTCGGGAT
GGCGCCTTGCCTTCTTGGCCGAACCAGGCGTCTTCTAACTCCCGCCGGGCGATGGTGTCG
GGTGTCTCGGCGCGGGCAATAGGCACGAGCGCGGGCATCTCGTCCTCGTCGTCGAGCCAC
TCCTCCTCCGATTCCTTAGGTTCGTCCTGGCGCCTCGGCGCGGGGTGGGAAAA
>dvir_887
AATAATGGGTCCCATTTGGAGTTGGGATTCCCGTTGGGAGCTCTCCAGCGCAGCCAATTT
CTTGTCAGGCAAGTTTGATTCTCGCTGAAGCTGCTTGTCACAATTTGACCAGATTCCGCC
CTTTTGGGCCGAGCAACGTCGGCGTAAGACATACTGCATCTGACAGTCTCAGCCGGGATG
AATCCACGTGAAGGGCCTTGGTTATATTTTGGCCTGGCAGTGTTGCCAGTAGCAGAGAGC
CTTGGGATCGGTTTCATTTTTTTGCTTTTCTTAATCCTGACGGGGCAGTCTTTGTCGGTC
GACGCGTGATCACCACCGCAATTGACGCACAGGAAATTTTCACTCGTGCAAAGCAGAGAA
CCAGTCATATGAGAGCCAGCGCATTTGCCACGGATTGGGTCCCGAAGGCAATAATTTTTG
GAATGACCGAAGAAGAACTTCTTTTCTGCGAGGAGCACGCTCCACTGAGACTCTGTATCT
GCCGAGTTGTGTAATTTTCAAAGCATTAGACACATTGGGTCCTTGTTTTAGATTGACAAA
AAATTGATTTTGCCTAGTCTTGTAGTTGATCGTCGCTTCATCGTCTGTCTCGTTGACCTG
AACGTTACGCCAATCTGCCTTTCTTGGGCAATATATATTGAGAGTTTCGAAACCCTGGTC
AGTAAAAGCTTGCGCAATTTGTGGTTTGGGGACGTTGGCATTAACGCCCTTGACGACAAC
CCTGTAAGGCTTTTCCTCCTAAGTTGATGGTGCCAGAATTGACAGTTAAGTTTTGTCAAA
TGTCTTACAGCTGCTCGGAAAGCGTCAGAGTTTGCGGTGTATATCCATGATACACCGAAC
TTAGAGGTGCGAATGCTATAGTTGTTGGCACCCACGCACGAGTCTAGTGCTTGTTCCATG
CCTAAGGGATTGTTGACTTGTGGTACAAATATTGCTGGAGGCTTTGAGAGCGTTTTTGAG
GATTGTGTGTTTCCGTTGCCAACAGCACGAGCTTCATCTTCGTCGTCAGAATCGCTTTCT
GACAATCCTTGCTCCATCATGTTGTCCGCTTCTTCGTCCAGAGCTGCAAAACGGTTTTTA
CTCAGTGCTGCTGCAGTCGAGGTGGATGCCGTGTCTTTGGCTACTTCCTTGTGTAGCTCA
GCGGGCTTCGACTTAGCTTTCTGTATAGATTTAGATGTGTTTATAACTCCCTTATGTTTT
TTACTAGCAGGCAGGCCACGGTCTTGAAACGAGCACTTCGTCTTACGAGATGCTGCTGAC
AAGAATTCACCCAATGTGTTGTCAAGTGACGTAGTCGAGGAAATGTTAGGCCCCACAGTT
GCCGCTACAGTATACGTAGATGTAGATGTCAAACTTGCTTGCGACATAGAGATAGTGCAG
GTAACGCTGGTATCAGTGCTTGGTGTTACTGTCGGCCCAGTTATCACCCGATTTGACAAT
AAGCTGTTGTTTTCTGCAAAAATGGATGCTACGCTACCGCGGATTTGAGAGCGTAGAGTT
TCAAGGCTTATCCTTGCTGCTTTTCTCATCTCCTCCAGTACAGCTTGCCCAATACTAAGT
AGCGACTGATTCCATGAGTTAATGTCCAAAACGTCAAATTGTTATTAATTAGGAGTCCAA
TAATGGCATTGTCGTCCACCTTTTCCGAATCAAAAGAATAAGAAATTACGGAAACCAACC
TCTC
>dvir_703
GTAAAAAGACTTCTGCAAAGTTCAATAAGATAGCTAAAAACTAGAAGACAAGTTGGCATA
GAAACAGACAGACGGACAGAGGGACTCGAATTGTGGATGTTATCGACTATCGGAAACAGC
GGTGCCACTGTCAGCAGTCTTATTCTGTCTGGGCACACTAAAATAGTCGCAGGCACCCTT
GGGGTTCCCTCGTTGCGATTTATCGTTATCCGATAAAAAGGCTGTTTGGTATATCTATGC
ATTGTATTATTAATGCAAAACCATGATACAAAACCAACTTTTCCCCATTTTCACTGTATT
TAGGGTATAGCAGAATCAGCCCCAACATTTTGGAGGAACACGGCAACGCCCCGCCATTTC
GCTATCGCACGACCGCCCGGTTCTTAAATTTGAGCCTTGCAGTTAGGGCCAGCATGAAAA
AAAAACATTCACAGTAGTGACGAAGAAATTTGAAAAGAATTATATTAACCTTACTTAAGA
ACGTCCCTATCGACCAACCCCCTTTAATAAAAACTGTCTAATATTGGCCTTTTTCTACCA
CGCCTTCTGTGCAGCCAGTCCGCTGAACAACGGCACGAGGGCAAATTGTGAAAACGTTGA
AAACGTCCGTCTGTCTGTCCCTATGTATGAACATGACTTGACGCCTCCAAATTTGGCTAT
ATATGAGGAGTATAG
>dvir_741
AAAAATTCAACTGCACCAAATTCATCATATCTACAAGCCCTTAAATGAGAACCCATCCCA
TCCGAATGCTCAATCGATCAATCCTAATCCATGGTCACAATCGGTTGGTTCAATATTAAA
TCCAGACAAATGGAAGAAATACGTCTTTTTGAAAGACGCATCCTACGCCGTGCCTTAGGG
AAATGCTCCCTCATACCCCACTCACACAATTACATATCAAACTCAAAGCTATACAAAATC
TCAAAGACCAAGCGAGTAGACACCCTCATATTTAAGATAATTGAAAAGTTCCTAGAACGA
AACCGCAACAGTACAAACCAACAAATATTAGATAGCATAGAGCAGATCCGGATACCGGTC
GGATTCTCAACAAACCACCTAACCATAAACCATATAAACAGTCTCAAAGAGAAGGGCATA
ATACGCAACTCTCAGAACAATCTAATATTCTACCATAGAAAAAGGCAGTCTATCGACCCT
AACGATGGACTTGCTTACAACATTAGACAATAAAAAACGAAATGCTCATCTTATTATTTG
TCGCAACATATCTCCCCCCTTTCTCCCTATCTTCTATTGTATAAATATTTCCTACCTCCT
ATCTCTTCCTCAATCCAGTTAACTAGTTCCTAAGCCCCTTGTTATTACTAATTAAGCTAG
TTATAAGACAAAAACCAACAAAACCAAATTAACACAATGAAATCCAGGTTTTTACTCAAT
ACGAGTCTTTCCTAGGAATATATATATACACAATAAAATTACACAACTACACCAAAACAT
AAACCTTAAGAACTATAAAATAAATAAAATTAAGTAATAGAATTAACGCCTGGATAAGCT
AGAAGCGCAAGGCAACATGAAAATGTAAAACCTAAAATTAAGTTAACTTGACTTTGTCAA
TCAAGACTGTACTAATAAATAAGGTACCAAAATGTATTACCATGTAACCTACTGTGACCA
ATAAAAAAAGAAGAAAGAAGAAGTTTTCACACCAAAATAGTGTTTTCAGTTCACAAAAGT
AAAGTAAAGCGCACGAAATGTCTGATTCTGCAGTTGCAACGTCCGCATCTCCTGTACAGC
AGTCCGCCACGCACCACCAACTCAGCAAATGGTAGATGCATCGATTAAAAATTTGAAGGA
ACGTGGTGGCTCATCCCTTCTGGCAATTAAAAAATATATCGGTGCTACATACAAGTGCGA
TGCCCAGAAGCTAGCCCCGTTCATTAAAAAGTACCTTAAGAATGCAGTTGCGAATGGAAA
GCTGATCCAAACAAAGGGCAAGGGTGCCTCCGGTTCGTTTAAACTATCTGCATCCGCTAA
CAAGGATGCCAAGCCAAAGGCCTCCGCTGTCGAGAAGAAAACCAAGAAGGTAAATGCTTC
GGCGGCAGCAGCAACTAAAAGGAAGAGTAGTACGTCTACCACGAAGAAAGCAGCGGGTGC
CGCTGATAAAAAGCTATCAAAATCCGCAGCAGCCAAAAAAAATGTTGAGAAAAAGAAGGC
TGACAAAGAAAAGGCTAAGGATGCGAAGAAAACGGGAACCATAAAGGCCAAGCCTACAAC
AGCAAAGGCTAAGTCAAGCGCAACAAAGCCAAAGACCCCTAAACCTAAGACCACAAGTGC
TAAACCGAAAAAAGTCGTGTCGGCTACGACCCCCAAGAAAACTGCTGTCAAGAAGCCAAA
AGCGAAGACTGCATCTGCAACGAAGAAATAATTTGAAATTGCTAACTGCTTGTCAGCATA
TGCAAATTTCTAATAATGAAATTTGTTTTCCTACAAAGCCCTTTTAAGGGCTACAAATTA
CGATTTTCTAAGAGAAAGAATTTTTCCTTTTGTGTACAACAGCAAATA
>dvir_728
ACTGAAAACAACGACCGCCCAAATAGCTAAGTCAGCGTTCTCACGCTTGACCGTCGTTGT
GTATACATATGTGCGCGCATGACTCTCTCTGACTCTCTTGCTGTATATAATAAGCCTAAA
AACCATGTATGTAAAACGGCTGCTCACTGCTTCACGGTGGACAGCTCGAACTCCAAAAAA
AAACAGATAATAAAGAACCATCAAGAAAGACGGACGTCTTTTAATCTTGGAACCATTACA
TGGCGACCGTGACAGGACGTCACAAAAACATGAAAACGTTAAGATACATAACTTCAACTC
TAATTTTAAACCAGTCATAAAAGTAATTAAAGGAAGTAAATTAAAAGGAAATATCACTCA
AAAACAACTGAAACAACGAAGCATCTGGAACGGCACACACCCTGGAGAATCAAAATTAAC
TGAGTGAGTACAGGGGGCATGAGCTCTAAAAATACTTTAAGCTAAAAAGGCGCAGTGGCA
TTAAAGAGCGGATCAGGCAAAGAAAGTCTGAGATCGTAAGACTCTTATATAATCCCAAAA
CCCAATACCTTGGGAAACTGCAGTCAAGCTACATGACGAACTCAAACATCTTGAGTAGTA
AAGCCCCCTTCCCTCAGAGGAAAATTATTAATACATCGACCACAGCCACAACCGATCCCG
AGAAGGCAACGTGAATGCCCAGCAGACTGCGAGGGACCGCTTTACAGCCAACATTGCCTG
GGCACATGTCAGCGGCCACCCACGAGTAAAAACTAGTACGAGAGGCAAACCGCCCCTTGT
ACCAACGCTGGAACAAGAAGAAGTACGAGAGGCAGACCGCCCCTTGTACCAACGCTGGAA
AACACCAAGGGTGAACTGACCGACAGCGCCACAGAGGGCGTACAGCAAAAAAAAAATTTA
TAATTATAATTATTATTAAAATATTTGTAAAACTATTGTAATGCCCGACGACAATTGAGT
CGACCGGCAAGACGTTTGGCCCGTAAAGCCATTCGAAATACTAGGCAGGATAAAATGTAC
ATTCAGTAAAAACTGAATTAATATTAAATTTCTCCCCGCCCACGGGCGTAAATACAAAAA
ATTTTTAAATATAAACTCAAACTACAAACCTTATAAAGTTAATGAATAGCGTTAACAAAA
CTATAAGTTCATATATAAATCAAGGACCCAAGTATATATTAAGAATAACAACCCCAAATA
TGGGTTTGGTAGACGTTAAGACTGTTGACTCGACGGCTAACGTAATAAATAAAGTTGAGG
TCAGCAACACAGATGTAAAATTGATAACAATTTTTGTCGTTATGATATTTGTCATATTAG
TAGGACATCTATTGTACAATTATATACGTACCAGAGTCACGCAAATGACCTGGATAAAAT
CTAAATTTTTCTTGAACAAAATAAATAAATTATTCTTATTACCAGAAATGCCTATTAATA
AGTTTGCGATAGAAGTATATTTAGAAGCAATATATAATAGCGACGCAGACTTTAGAATTC
GTGCATTGAATATTCTACAACAATAAGATAAAAGGCATAATTTTAAATACACTGCCATAA
GTTGGCATTAAAGAAATAGTGGTCCAGTGGACGGCGAGTGCCCAATTATAATGGTAAAAC
TTCATAAATAGAGAACTATGGAATGGAGTGAATTAGCGAAAAAAATAAATAATTTCAAAG
ATAAATTCGAAAAATCTTATAAGTGTGTTAATAAGAACGCACCTATAAGGGTTGAAACGC
TAATTCACCACATAAACATATTAGTGCTAAACTATAATAACATAGTTCAACTTTATTTAA
GTAAAGAAAATAGGCTTACAGAGCAGCATGTAAATCAATGTAAGAAAATAATCAAATCAC
TTGGGACTAGAATATCGAATATCAGCACTAGGCACAACATAGTAATAGATATCCCAACAG
ATTTAAAATTAATGGCAACTTTTGAACCAGATCAACTAGAAGAACTGAATGAGTCTAAGC
CAACACTAAATAGTGACCCTGATATTGAAGCTGATAGCGACATTGAGCCACTTGAATTAA
CAGAACCAAACATGGCAGTAAATCAAGTGGCCTTAGACCGCGAATATGTAAGACAGGTAT
CGTCTACAATTCCGGAATTTGATGGCAAAAAGCTATCACTGGCCAGATTTCTAACGGCTT
TAAGACTAGTCGATCGTACTAAAGGTACACAAGAAGACAGCCGTAGAAGTCATAAAGTCT
AAAATAATTGGCCCAATTTTGTACAAAGTACAAAATGAAACATCCATTATGGTATTATAA
ATAAATTAAATACCAATATCAAAGGCGAGTCAACTGACGTTATCAAAGCTAAGTTGCTTA
ACATAAAGCAGAAAGGCAAGTCAGCCTCGCAATATACAGCTGAAATTGACAGTTTGCGTA
AGCAACTGGAAGCAGCCTATATTGACGATGGACTAGATTTTGATAACGCAGAGAAATTTT
CTACTAAAGAAACAATATCTGCCATGACAAAGAATTGCGAATACGAAAAGCTTCGCATAA
TATTAGAAGCGGGCAATTTCAGCAATTTCAATGATGCTATGGGTAAATATATCCAATGCA
GCACTGAAATGACTGGAAGCCCAAGTACAATATTGTACTACAAAGGCAGAAATGATCGTG
GAAATTACAACCGTAATAACCAAAGAGGTAGAGGCAATGGCCGCGGTAATAGTAATTTCC
ACTATAATAACAATAGCAACAATAGGGGTAATTTCAGAGGAAATTACCGAGGTAGCAACC
GAGGAAGAAATAATTCAAACCGAGGTGGCTACCAAAACCAAAATAATAACAATAGAGGTA
ATGTCCGAGTAACTCAAGGTAATTCGGAAAACCAACAAGACCCCTCAGATGTTCAGAGCC
AATAAATGGCACAATAAAAACCATCAACCTTAATCTCAGCATATTTGTAAAAATTAACAA
TGAAAGAACAGGTAAATCCTTTACACTGTTGCTTGATACTGGTGCAGATATATCTATATT
AAAAGAAAATGTAGATATATTTGAAAACGTAAACGAAAGAGTTACTACCCAAAAATCGGG
AATTGGCGAAGGAACAATTTTTTCAAAAGGCTTGGCCTTTATAGAACTCACTACAGGTAA
ATACATAATTCCGCATAACTTCCATTTAGTCGATCAAAAATTCCCAATACCTAGTGATGG
CATACTAGGCATAGATTTCATAAAACAATATAATTGCCAATTAGATTTCACTCAGAGTGG
CGACTCACTAATTCTTCGCCCAAACAACTTAAATTATCCGATTAAATTACAAATACTTCA
TACTTGTGACAATAATGCCACAGTACTCCCAGCTCGTTCCGAAGTTGTCCGTGAAATACA
AATACCCTCAATAAAAAATCAAATTTTGATATTAAATCAAGAAATTGATGAAGGAATTTA
TATCGCAAATACCATATCCAACCACAAAAATACTTATGTCCGATTTAAATACAACAAATC
CAATAAGATGTAATTTAAATAAAATAAAATATGAAACTTAATTAAAAAAACAACGAAGAA
AGAGACAACTTCGTTATGAAAAAATTAATTAAAAACTTTCCACCTTTATTCAAATCAATT
AAAAGATTTATGCACCAGATATACTGACATATTCGGACTAGAAACCGAATCAATAACAAC
ATAATAATTTTTACAAACAAAAACTTAGATTGAAGGATGATGAGCCCGTATACATAAAAA
ATTATAGAAGTCCTCATAGTCAAGTAGAAGAAATTCAAAAACAAGTAGAAAAATTAATAG
ACGATAAAATAGTCGAACCGTCTGTATCAGAATATAACAGCCCACTTTTACTAGTTCCGA
AGAAATCACTTCCAGATTCTGAAAAAAAGAAATGGCGATTAGTAATTGACTATCGTCAAA
TTAATAAAAAACTATTGTCTGATAAATTTCCACTCCCCAGAATTGAATGATATTCTAGAT
CAACTAGGCAGAGCAAAATATTTTTCATGCCTTGACTTAATGTCAGGTTTTCACCAAATT
GAACTTGAAGAAAGTTCAAGAAATATAACGTCTTTTTCAACGAGCAATGGCTCATATCGC
TTCACGCGATTACCCATTTGGTTTAAAAATAGCACCAAATTCATTTCAGAGAATGATGAC
TATAGCATTTTCCGGGTTTAGAACCCTCTCAAGCATTCCTTTATATGGATGACTTAATAG
TGATAGGTTGTTCCGGAAAAACACATGATTAAAAACTTAACTGATGTTTTTGATATATGT
AGGAAAAACAAACCTTAAATGCTTACATCCATGAAAAATGTTCATTTTTTCATGCATGAA
GTTGACATTTTTTAGGTCACAAATGCACTGATAAAGGAATATTGCCAGATGACAAAAAAT
ATGACGTCATCAAAAATTATCCAGTCCCACATGATGCGGACAGCGCGTAGACGATTCGTT
GCATTCTGCAATTATTATAGACGTTTTATAAAAAACTTTGCCGATTATTCACGGCACATA
ACAAGATTATGTAAAAAAAGAATGTTCATTTTGAATGGACAGATGAATGCGCCCAAAACG
CATTCCAATATCTCAAAAAAAAACTTATGAACCCCACATTTATTACAATATCCAGATTTT
AGCAAAGAATTTTGCATAATAACAGATGCAAGTAAACAAGCTTGTGGAACGTTGCAGTTT
TAACTCAAAACCATAATGGACTCCCCAACTTCCCAATTGCATACGCATCACGTTCATTTA
CAAAAGGAGAAAGCAATAAGAGCACAACAGAACAAGAATTAGCAGCAATTCATTGGGCAA
TAACCCATTTTAGACCATATATTTATGGCAAACACTTTACTATTAAAACAGATCACAGAC
CATTGACATATCTTTTTTCTATGACTAATCCCAGTTCAAAATTAACTCGCATGCGGCTAG
AGCTTGAAGAATACGACTTCACAGTAGAATACCTAAAGGGAAAAGATAATTTCGTAGCAG
ATGCACTTTCGCGTATTAATATAAAAGAACTCAAAGATATGCAACATAAAGTCCTGAAAG
TCACTACCAGGCGACAAAGTAGACAAAATAAAAACTGTACAGTAGAAAATTATGAACATC
TGCCAAGGCAAAGTCATAAAAAAGTTTCTAAGCCCAACGTACATGAAGTCATTACAAATG
ATGAAGTACGAAAAGTAGTGACCTTGCACATAACAGATACTATATGTTTATTTAAACATG
GAAAAAAAATTATCGCAAGAATTGAAGTTAGCGATTTATATACTAATGGAACCCTTGACT
TAGGTCAATTCTTCCAAAGGCTTGAAACAGAAGCCGGTATATATAAAATCAGCCAACTTC
AAAGTGGCACCGTGGGAAAATATCTTTTGAACACGTTTCAATAGATAATTTCAAAAATAT
GGGCAATAAAATATTAAAATCTTTAAGAAGAGTAGCGCTACTCCACCCGGTGACCCACAT
AAAATATAAAAAATAATAAAAAAAAAAAAAAAAAAAGAAGCTATACTATCTATATTGTCT
ACACGACATGATAATAACAGTACACAAGGAGGTCACAAAATACCTTGGCCAAAGTCAAAA
GACATTACTATTGGAAAAATATGACACGTCATATAACTGAGTACATACGTAAATGTCAAA
AATGCCAAAAATCTAAAATAACAAAGCACACAAAGACTCCTTTAATTATAACTGATACAC
CTATACATGCTTTCGACAGGGTGATAGTGGACACTCCGCTACCCAAATCTGAAAATGGTA
ATGAATACGCAGTCACATTAATTTGTGAATAAACTA
>dvir_689
GTTCTCGTCCGATCACCGAAATTAAGCAGCGTCGGGCGCGGTTAGTACTTAGATGGGGGA
CCGCTTGGGAACACCGCGTGTTGTTGGCATCGTCCACAACTTTTTTTATAGCTCGAACAA
ATTGTATATTACTTCAGAATCAGTATCTCATTTTTCTCTATCTAACATTATTTATCTGGT
TATATATGGATTAAAGATTTTTTAAAATATAGTTCAGGTAAATTCCGTATTAGTTAATAT
TTTAATTTTCCCCTTTCCCGACTTCTTGCCGTCTTGTCGTTCTGACTTATATATAAAATA
GAAACTTTTCTTGCGTTCGTTTGCCGACTCTTGCAAATGCTGAGCCCCAAACGTCACACT
TGTAGCATAACAACAATTTTTAAATCCAGCAAAAATGCACTCCTCATGATTTTGAAATTC
CAGCTACAAGTTTGTGCTCTAAGCACTCGACATTCGCCAACGACCATACCACGCTGAATA
CATCGGTTCTCGTCCGATCACCGAAATTAAGCAGCGTCGGGCGCGGTTAGTACTTAGATG
GGGGACCGCTTGGGAACACCGCGTGTTGTTGGCATCGTCCACAACTTTTTTTATAGCTCG
AACAAATTGTATATTACTTCAGGTTATCTATCGTTTAAATTGCTCAAAAAGTACCTCATT
TTTCTCTATCTAACATTATTTCTCTGGTTATATATGGATTAAAGATTTTTAAAATATAGT
TCAGGTAAATTCCGTATTAGTTAATATTTTAATTTTCCCCTTTCCCGACTTCTTGCCGTC
TTGTCGTTCTGACTTATATATTAAAATAGAAACTTTTCTTGCGTTCGTTTGCCGACTCTT
GCAAATGCTTAGCCCCAAACGTCACACTTGTAGCATAACAACAATTTTTAAATCCAGCAA
AAATGCACTCCTCATGATTTTGAAATTCCAGCTACAAGTTTGTGCTCTAAGCACTCGACA
TTCGCCAACGACCATACCACGCTGAATACATCGGTTCTCGTCCGATCACCGAAATTAAGC
AGCGTCGGGCGCGGTTAGTACTTAGATGGGGGACCGCTTGGGAACACCGCGTGTTGTTGG
CATCGTCCACAACTTTTTTATATTACTTCAGGTTATCTATCGTTTAAATTGCTCAATCAG
TATCTCATTTTTCTCTATCTAACATTATTTCTCTGTTATATATGGATTAAAGATTTTAAA
ATATAGTCAGGTAAATTCCGGTTAATATATAAAAAAAA
>dvir_397
ATCATTATCATTATTTTCTTTCTTTCTTATCATTATCATTATCATTATCATTATCATTAT
CATTATCATTATCATTATCATTATCATTATCATTATCATTATCATTATCATTATCATTAT
CATTATCATTATCATTATCATTATCATTATCATTATCATTATCATTATCATTATCATTAT
CATTATCATTATCATTATCATTATCATTATCATTATCATTATCATTATCATTATCATTAT
CATTATCATTATCATTATCATTATCATTATCATTATCATTTATCATTATCATTATCATTA
TCATTATCATTTATCATTATCATTATCATTATCATTATCATTATCATTATCATTATCATT
ATCATTA
>dvir_363
AAAGCTAGCAAAGCTAGCAAGAGCTAGCAAGAGCTAGCAAGAGCTAGCAGAGAGCTAGCA
AAAAGCTAGCAAGAGCTAGCAGAAGCTAGCAAGAGCTAGCAAAAACCTAGCAGAAGCGTA
GCAGAGAGCTAGCAAGAGCTAGCAGAAGCTAGCAGAGAGCTAGAGCTAGCAAAAGCCTAG
CAGAGAGCTAGCAGAGAGCTAGCAGAGAGCTAGCAGAAGCCTAGCAGAGACCTAGCAGAG
AGCTAGCAGAGAGCTAGCAGAAGCTAACAGAGACTAGCAGAGAGCTAGCAGAAGCTAGCA
GAAGCGTAGCAGAAGCTAGCAGAAGCTAGCAAAAGCTAGCAGAAGCTAGCAAAAGCTAGC
AGAAGCGTAGCAGAGACCTAGCAGAAAGCTAGCAAGAGCTAGCAAAGGCTAGCAGAAGCT
AGCAGAGAGCTAGCAAAGAGCTAGCAGAGAGCTAGCAGAAAGCTAGCAGAAGCTAGCAAA
GACCTAGCAGAGAGCTAGCAGAAAGCTAGCAGAAGCTTAGCAAAACCTGACGAAGACCTA
GCAAGACCTAGCAAAAGCTAGCAAAAAGCTAGCAGAAGCTAGAGCTAGCAGAAGCCAAAG
CTAACAGAACTAGCAAGAGCTAAGCAAGGCTAGCAAAAGCTAGCAAAGCTAGACTAGCAG
AGCTAGCAAAGCTAGCAAGAGCTAGCAGACCTAGCAAAGCTAAGC
>dvir_1000
CCTCCACGCGGATGGGCCGAAGGAATCAGGGGCAGATTCCGCCATGCCCGACTCATGATC
CTTAACTTCCACTGGGCAAGAAGTGTTGCGTCCTTAATATGGCGTTAATGATCAACGTCA
[truncated: 44,667 more chars]
