# Supplementary material for: piRNAs Are Associated with Diverse Transgenerational Effects on Gene and Transposon Expression in a Hybrid Dysgenic Syndrome of D. virilis
Source: PLoS Genet. 2015 Aug 4;11(8):e1005332. doi: 10.1371/journal.pgen.1005332 (PMC4524669; doi:10.1371/journal.pgen.1005332)
Supplement: S2 Dataset — (XLSX) [file pgen.1005332.s002.xlsx]

## Sheet: Sheet1
	Synonyms
>Penelope_3394_Penelope_Like_Retroelement
GATCGAAAAAAGCAACGTCGTTTACCAAATACCATGTGGCGGGGATAACAACAACAAGTGCAATAGTGTCTACATAGGTACAACAAAATCGAAGCTAAAAACAAGGATTAGTCAACATAAATCGGACTTCAAACTAAGACATCAAAATAATATACAGAAAACAGCACTTATGACCCATTGTATAAGAAGCAACCCACACACCAAATTTTGATGAAACAACAATCTTACAACAAGAACAACACTATAACAAGCGACACACATTGGAAATGCTACACATAATTAACACACCAACCTACAAACGACTAAACTACAAGACAGACACAGAAAATTGCGCTCACTTGTACAGACACCTCTTAAACAGTCAAACAACCTCAGTAACAATCTCCACGTCAAAAAGCG…
>Polyphemus_1708_Tc1-like_DNA_transposon
ATACAGTATGTCAATAAAGTGTTTTTACTAACAAAAAAAAACTAATTTTTTGGGTTTAGTTGAAAATAAATGTACCTAAAAGTGAGAATTTTTTTTCAATTATAATTTATTTCGATTCTATATTTCTCCTAGAACTTAATGGCAAAAAGAATTGTTAAATAACATTACCCAAACATTTTATAAAATTAAAAAACTAAAAACATTCACATTTTATGCTGTCAATAAAGTGTTTTTACAGCTACGGTAAATTGTTTTGCCGTTCTCTTTTGGGTGATCCCGTTAGATTTGGGCCCATGCGTTTTGGCTTCTCTTGTGTCTTCGACTTTTCTTGTCATTTTCTATTGCAATTTATAACGTTTTGCTTTAATTTTATGAAAAATAAAATGCCAGGAAAAAGAA…
>Slicemaster_6878_LINE_Like_Jockey_Clade
ACGGAAAGTCAAAAAACGAGCATACGGAAAGTCAAAAACGGAAAGTCAAAAAAAAGTCAAAAAAAAAATCAAAAATTGAAAATTACTAAAGTTGGTGGCAATGTGTCCGCGAGAGTGCGCGGCGCACGTGAAAAATCAAAAATTGTGAAACCACATACATTTTGTCTGAAAACTATCAAATAGAAAATTGCACATTTTTCGGTGCAGCAAAGGGCAAAGGGCACTAGGCCCAGCCGTATTTGTGCTAGTGCTGTAAATAAAAACTTATCGATAGGACGATATAAAACACATGTAATAACAGAAAGAATCGATATCACATGATCTATTAAATAATAGTGAGACCAGACTTCTTACTTTCTCGTATGCCTCTCAAACTGTTTACATGGCACAGCGTCAACA…
>Skippy_635_unknown_621_ORF_RT_like
GAGGGGGACAACATAGATAGCAAATAAATCATCCAGTAATTCGCTGGTTGTTGTTGCCGTAATTGACTTTGTGATCTTAACGTCCAACCACTTTGAGTATGCATCCGTAACAATCAAAAGCATCGCACCTTCAAATGGTCCCGCGAAGTCGATATGAATGCGCTCCCAAGGCGACTTAGGGTATTCCCAATAGTGATCGGAGCATTTTGGAGGTCGATTCGCATGTTTTGCACAGAACTCGCATGTTATTGCCGCATTCTCGATGTCTTTATCGATTCCTGGCCAGTAGACGAAAGAGCGTGCAATACCCTTAATTTTTACTATATCCAAGTGGGCCCTGTGTAGTTCGTCCAGGATCAGTTTTTGAAGTTTAGTCGGGATAACCACACGATGTTCAAA…
>Nausicaa_5413_LTR-like_mdg_like
TTAACCTGTGTAATAGGATAAGAGCATCATTGGTAACCCTAGCCAGGGTATTATAGTGTCACTATCTATGTTAATTATAACAGTACGATAAGTAAATATCGATAAAGAAAAGCGGCTGCAGAGAAGAAGTGGAAGGCAGTCTCGCTACAGTACTAGCAGTAAGAAGACGTGTTGTTAAAAATAAAAAGGCAACCCGAACATAAGTTAAATCAACGAAGAAAATCATACTATTACAATATCAGAAAGTGGGATTGACTCAGAAAAAAAAAAAAAAACACAACAAAATGGAAAATATAAATATAAATGACGTGTCAATAGCGACATTGAAAAGTTGGTTGGCATTACTAAATTTGCCAACAGAGGGTACCAAAACTGAGCTGATGGCGAGATTAAATAAGG…
>Helena_2715_LINE_Like
ATGAATCCACTCAAGATCCTTATCTGGAATGTTAATGGCATCGCAGGAAAAGCCAGTGAAGTTGAGCTCTTCGCGCACAACAACAATGTCGACATTCTCCTTCTAAGTGAGATCAGACTAAACCGAGGACAAACAGTCAAAATACATGGGTACACCTTCTATCCAGCTTACAAGCCATCACGTCATAATCACGGTGTCGGAGGAGCGGCGGTATTCGTGAGGAGTTCTCTCCGCCATTTTCCACAAAGAGTAATTGAAACGAGCACTATACAAATGTCTTCAATAAAAGTTGCCACTGGTTTGGGAGACATGGAATTTAGCGCCATATACTGCCCACCAAGAAATAGAATTGAAGAAAGGCATTTCAGTGACATACTCGCTTCTTGCGGCCAAAGGTAT…
>750_8180_LTR-like_Isis_Like
CCTCTTGTCGTTAAATTATATGAGATTGTCCCATTTAGAGCCATTTAGTAAAATTTCAAACTTCAACCCCGCATGCCAATGAGATTTACATCAAAGTGAATATCATTATATTACTGATACATTTAATGAAATATTAATGATCTTGTTCTTGATCATTATATCAACGCTTATACCGACTATTATATTTAACAATATATGTTTTCTTTCTCAAACGAACTGATTTTTAAAGTTTTGAAACTTTATATGCTAGAAGAGCATGCTATCTTGATCATGTCTTTAATTAACTTGTTTTTGCTCATTGAGGATACGATACAACTTACGTGCGAATATAGCGTTTTACATATGATGAAGTATGAAATTTAAATGATGTCGGTGAAAGATGATTTAGTAAAGTGATGT…
>938_1150_unknown_NOclearORF_MaxORF_255
ACCAATTTGTCACGGGTTCATAAACGCAATTATATTAACCATTCGTAATTAAGCTTAAAAATTATACAAAAATAAAATTTTTTTTTGAAAATCTTCAAAGTACTTCATTAATATATCTGGGGCTTATGAGCCACTTTCCTGAGTAATGATAACACTGTTCATAAATGTGCAACAAGTAAAGGCATTTATAATATACGATATCTACAAAATACGATAGTTTCGTTGGGATATGTTCATAAAGCAACGATCAGCCGCATAGCAAACGACAGTATGCCTGATCGCCAGAATTATCAAGTATCAGATAGGTATGCTTCCGTATTTCAGTTAAAATCAGCGGTATACTGTAATAAAAGGGTAATCAATCCAATTGCCATCCTAGTAAAGAAAAGCATCAGTAAC…
>TART_8500_LINE_Like_TART
CAATTTAAAAAAAACACAACTTAAAAATCAGAATTTTTCAATTCTAATAATTAACCAAGCTTGCAAATATATTTGTGAAGTTATCTGAGTAATTGCTAAACAGGCATAGTGGCAAGCAAATACAATAAATATTTAAAAGGTGCAATAGTGGTAAAGACAAACATAACTGCACCAGAAATAATATATAAAGTGCATAAATGCAAAAACCAACTGTGTCTAAAAGCCCGCCTAAAAGTCCGCATAACGCTTCTGAAATTACCGCAAACTCGGCTGTCCCCCCCCACCGCGCAACCGAAGAATGCAGCATAAGTGAAAGAGCGAAAAGTGAACTTTCACAGTTGCAGCAACAGCTCACAAAAAATCCGCAAAAGCAGCTCAGCCGAGAACACCGGCGACAGC…
>Uvir_4641_LINE_Like_Jockey_Clade
CACCTCATCACACCTTCATATCTTTTATATTTACGCCCTATAAATATAAATTTATCTCTTTCTGGTGTACCATCACCAAAAACCATACTTTACTTACCTTCACACAAACTGCTCGCATGATTGGCCTCCGTATTGGCATTTGGCATGCCAATGGTTTGTCAAACAAAACTGACGAGCTAGAGCAATTTATAATACGTCATAATGTCGATCTAATGCTTATAAGCGAGACTCGCTTCAACTTCAACTCTCGTGTCCAAATCCCTGGATACTCCATCATAACGGCCAACTCACCCCAAACTCACTTATGCATTGGTGGTGCAGCCATCCTAATCTCAAACCACATCGAATATCAAGCTCTTCCAGGCATATCACTGCCACAATTACAATGTGCTATTGTGC…
>934_3581_LINE_Like_Jockey_Clade
TTTGTGTTAAACCCGAAAGGTACTGGTTCATTTTTTTTTAGGGGGCCGTTTGTCCCAGACTGTATTGAAAGCTTTTTTGAAGTTCAAGGGCACAGGCATTGTAGCACGCTGTCTAGCGATGTTGCTAGATATAAAGGAATTTGCGACAGCTAATGGGTTGCTAATAGATAGGTTGTCTCTAAAACCAAACTGATAGGGCTTAAGTATTTGATGGGAGTCTAAGTGTTTTTTGATTTGTGCCATTAACATTTTTTCAAATAAGAGGCTAATAGCGGAGAGGATTGAGATTGGCCTGTACCCTTGTAGGCTTTGTGGTTTTGCTTTAGGTTTTAGTATGGGAGTTATTCTGCTGCATTTCCAGGCATTTGGGAAGTAGCCTGAATTAAAGCAATGATTGAA…
>734_6845_LINE_Like_Jockey_Clade
GGGAAAAAGGAAATGTACTACTTTTGAATTATTTTCAGATGGCAACTCTAAGTTATCCATCTGAGTAACATGCTTGGAATTTTTGGGCACGCTGTGTTTGTTTTTACTACGCGCTATTGATGCGCGTAGCAGCGTGTGCCCTCTGTAATATTTAGCATTTGAGTTGCCTTTTTGGCTACGGCTGAGTGGAGGAGAAACATATTCAGTAGAATACTCTAGTAAGTAATTTGTAGTTTCGATAGCATCCTTGGTGCTAAAATTAAAATAGCTTTCCAAGGCTGCTTGAATGTCATGACTGACGCATTTGCTTAGTAAACAGATAGCTTCTGGGTCCGATAATAGGCATTTTATTATAGTCGCCTTATCTATAGTACGGCTGAAAGCCATTTTTGAGTATAT…
>1069_low_complexity_repeat
GAAGTAACTTTCTCAACTGCTGCCCGTGGAGGACTCCTCGGCAGCAGCAGTTACTTCTGCCGGAGTAACTATCTCAACTGCTGGCACTGGAACTTCCTGAGAAGCAGTTACTTCTGCCGGAGTAACTATCTCAACTGCTGGCACTGGAACTTCCTCGGAAGCAGTTACTTCTGCCGGAGTAACTATCTCAACTGCTGGCTCTGGAACTTCCTCGGGAGCAGCAGTTACTTCTGCCGGAGTAACTATCTCAACTGCTGGCGCTGGAGATTCCTCGGGAGCAGCAGTTACTTCTGCCGGAGTAACTATCTCAGCTGCTGGCACTGAAACTTCCTGAGATGCAGTTACTTCTGCCGGAGTCACTATCTCAACTGCCGGCACTGGAACTTCCTCGGAAGGAGT…
>258_4655_unkown_NOclearORF_MaxORF_411
GTCTTTATTGGGGGACAGCACTTAGTGTAGTGGTTTGGAAACATCTGTTGGCGTCTCTCACTCGCGCCTTCAATCGGCTCAATAGTTATGGATGGCCTGGAGGCAGGCCGGTAGCGATTCAGATTGCTAGATGGAGCCCACAAGGAGCTGCTGAGCTGTTGCATATTTTGTTTGAGTGGGCGATGCCGAAGCCGTCGCTCACTCCAAATTGAGGTATTTAACCAGCAGGCCGTCGTGGAGCATATCATCTTCTTGGTAAGTATGTATTTTAAACAATGTTTATTTTGTTTTTGTTTATGTGCCTTTGCTTGCAGGACCAGCGCATCATCGTCGTGGTTTGGAAACATCCAGTGGCGTCTCTCACCCTCCACAACTTGTCCAGGAATTGCATGTCAGCTG…
>Paris_1730_Tc1-like_DNA_transposon
CAGTTTGTCAAGTAATTGTTTGCAAAGTGAAAAACAGCACACAAATTCATTTTTAGGCTTATATTTTACCGAATTAAACTATTTCTTCTTCATTTTTTTTGCATATAATTATTATTCTAAGTATTCTTAATAGATATAAGGCACAAACATAACAAAATTCAAAGCGCAAATGTAAAAAAAACAGTCAAAACTAAAATTAGGCAAATATTGCGCTGTCAATTAATTCTTTGCAAAATGCAAACACAATTCGAAATAGAGCCCAAGCTACCTAACGGTACTTCAAATTCGAAGAAATTTGAATGCATGAGTCATTGGTATGCAGTGTGCGAATGCCTTCTAAACGATTTTGCGATTTTAACAGTTCACATCTTGCCTAATTGAGAGCTTCTTACAATGCCT…
