# Supplementary material for: piRNAs Are Associated with Diverse Transgenerational Effects on Gene and Transposon Expression in a Hybrid Dysgenic Syndrome of D. virilis
Source: PLoS Genet. 2015 Aug 4;11(8):e1005332. doi: 10.1371/journal.pgen.1005332 (PMC4524669; doi:10.1371/journal.pgen.1005332)
Supplement: S1 Table — (XLSX) [file pgen.1005332.s006.xlsx]

## Sheet: Sheet1
0.05 FDR Cuttoff
UpInDys
Process
GO Term	Description	P-value	FDR q-value	Enrichment	N	B	n	b	Genes
GO:0007606	sensory perception of chemical stimulus	6.34e-06	0.0363	5.43	7268	64	272	13	[Ugt35b - udp-glycosyltransferase 35b, dpr7 - cg33481 gene product from transcript cg33481-rf, ppk19 - pickpocket 19, Oct-TyrR - octopamine-tyramine receptor, Obp99a - odorant-binding protein 99a, Obp49a - odorant-binding protein 49a, Obp99c - odorant-binding protein 99c, pros - prospero, CheB53b - chemosensory protein b 53b, king-tubby - king tubby, CheB53a - chemosensory protein b 53a, CheB98a …
Function
GO Term	Description	P-value	FDR q-value	Enrichment	N	B	n	b	Genes
GO:0046906	tetrapyrrole binding	4.59e-06	0.011	2.8	7268	68	994	26	[Cyt-c-d - cytochrome c distal, CG3556 - cg3556 gene product from transcript cg3556-rb, Gyc-89Db - guanylyl cyclase at 89db, Gyc-89Da - guanylyl cyclase at 89da, Cyp6a17 - cytochrome p450-6a17, Cyp4g1 - cytochrome p450-4g1, Cyp6a23 - cg10242 gene product from transcript cg10242-ra, Cyt-b5 - cytochrome b5, Cyp305a1 - cg8733 gene product from transcript cg8733-ra, Cyp6d5 - cg3050 gene product from …
GO:0004364	glutathione transferase activity	1.23e-05	0.0146	8.58	7268	20	339	8	[GstO3 - glutathione s transferase o3, Mgstl - microsomal glutathione s-transferase-like, GstE8 - glutathione s transferase e8, GstE6 - glutathione s transferase e6, GstE7 - glutathione s transferase e7, GstE5 - glutathione s transferase e5, GstT4 - glutathione s transferase t4, GstD9 - glutathione s transferase d9]
GO:0020037	heme binding	1.29e-05	0.0103	2.73	7268	67	994	25	[Cyt-c-d - cytochrome c distal, Gyc-89Db - guanylyl cyclase at 89db, Gyc-89Da - guanylyl cyclase at 89da, Cyp6a17 - cytochrome p450-6a17, Cyp4g1 - cytochrome p450-4g1, Cyp6a23 - cg10242 gene product from transcript cg10242-ra, Cyt-b5 - cytochrome b5, Cyp305a1 - cg8733 gene product from transcript cg8733-ra, Cyp6d5 - cg3050 gene product from transcript cg3050-ra, Cyp4p3 - cg10843 gene product from…
GO:0038024	cargo receptor activity	1.74e-05	0.0104	22.25	7268	23	71	5	[Corin - cg2105 gene product from transcript cg2105-rc, CG31221 - cg31221 gene product from transcript cg31221-ra, mgl - megalin, CG3921 - cg3921 gene product from transcript cg3921-rb, verm - vermiform]
GO:0004872	receptor activity	1.81e-05	0.00867	4.21	7268	207	125	15	[Corin - cg2105 gene product from transcript cg2105-rc, Sur - sulfonylurea receptor, Oct-TyrR - octopamine-tyramine receptor, CG31431 - cg31431 gene product from transcript cg31431-rc, Glu-RIB - glutamate receptor ib, CG3921 - cg3921 gene product from transcript cg3921-rb, scb - scab, Gli - gliotactin, verm - vermiform, wit - wishful thinking, lea - leak, CG31221 - cg31221 gene product from trans…
GO:0008083	growth factor activity	5.91e-05	0.0235	11.32	7268	18	214	6	[mav - maverick, Actbeta - activin-beta, miple2 - cg18321 gene product from transcript cg18321-rg, myo - myoglianin, sog - short gastrulation, Pvf3 - pdgf- and vegf-related factor 3]
GO:0022803	passive transmembrane transporter activity	0.000119	0.0405	11.9	7268	94	39	6	[Ih - i[[h]] channel, Glu-RIB - glutamate receptor ib, CG42340 - cg42340 gene product from transcript cg42340-rd, tty - tweety, shakB - shaking b, na - narrow abdomen]
GO:0015267	channel activity	0.000119	0.0355	11.9	7268	94	39	6	[Ih - i[[h]] channel, Glu-RIB - glutamate receptor ib, CG42340 - cg42340 gene product from transcript cg42340-rd, tty - tweety, shakB - shaking b, na - narrow abdomen]
Component
GO Term	Description	P-value	FDR q-value	Enrichment	N	B	n	b	Genes
GO:0044420	extracellular matrix part	1.04e-07	0.000102	20.42	7268	14	178	7	[mav - maverick, vkg - viking, Ppn - papilin, LanA - laminin a, Cg25C - collagen type iv, Tig - tiggrin, LanB2 - laminin b2]
GO:0044421	extracellular region part	1.05e-06	0.000514	3.38	7268	179	288	24	[Spn28Dc - serpin 28dc, vkg - viking, Gpa2 - glycoprotein hormone alpha 2, Phk-3 - pherokine 3, SP2353 - cg8403 gene product from transcript cg8403-ra, Ten-a - tenascin accessory, LanA - laminin a, Spn43Aa - serpin 43aa, Tig - tiggrin, CG14869 - cg14869 gene product from transcript cg14869-rb, obst-A - obstructor-a, Rfabg - retinoid- and fatty acid-binding glycoprotein, tnc - tenectin, CG43366 - …
GO:0005604	basement membrane	1.17e-05	0.00382	20.42	7268	10	178	5	[Ppn - papilin, LanA - laminin a, Cg25C - collagen type iv, Tig - tiggrin, LanB2 - laminin b2]
GO:0000502	proteasome complex	2.18e-05	0.00532	4.06	7268	25	932	13	[CG2046 - cg2046 gene product from transcript cg2046-ra, Pros45 - cg1489 gene product from transcript cg1489-ra, Pros54 - proteasome 54kd subunit, Pros26.4 - proteasome 26s subunit subunit 4 atpase, CG13349 - cg13349 gene product from transcript cg13349-ra, Pros29 - proteasome 29kd subunit, Pros28.1 - proteasome 28kd subunit 1, Pros25 - proteasome 25kd subunit, Prosalpha5 - proteasome alpha5 subu…
GO:0005615	extracellular space	3.06e-05	0.00598	3.95	7268	107	275	16	[Spn28Dc - serpin 28dc, Gpa2 - glycoprotein hormone alpha 2, Phk-3 - pherokine 3, SP2353 - cg8403 gene product from transcript cg8403-ra, Spn43Aa - serpin 43aa, obst-A - obstructor-a, Rfabg - retinoid- and fatty acid-binding glycoprotein, tnc - tenectin, Spn77Ba - serpin 77ba, CG43366 - cg43366 gene product from transcript cg43366-rb, proPO45 - prophenoloxidase 45, Cys - cystatin-like, CheB53b - …
GO:0009986	cell surface	9.6e-05	0.0157	4.98	7268	27	541	10	[Ser - serrate, Wnt4 - wnt oncogene analog 4, CG6234 - cg6234 gene product from transcript cg6234-ra, Con - connectin, wg - wingless, boi - brother of ihog, rols - rolling pebbles, Gli - gliotactin, kirre - kin of irre, wry - weary]
GO:0005886	plasma membrane	0.000166	0.0232	1.74	7268	414	585	58	[Mmp2 - matrix metalloproteinase 2, sdt - stardust, CG12001 - cg12001 gene product from transcript cg12001-ra, Gp150 - cg5820 gene product from transcript cg5820-ra, sog - short gastrulation, Syb - synaptobrevin, CG5080 - cg5080 gene product from transcript cg5080-rb, Ser - serrate, rst - roughest, Snap25 - synapse protein 25, kirre - kin of irre, CG1732 - cg1732 gene product from transcript cg17…
GO:0019773	proteasome core complex, alpha-subunit complex	0.000171	0.0209	6.3	7268	7	989	6	[Pros25 - proteasome 25kd subunit, Prosalpha5 - proteasome alpha5 subunit, Prosalpha7 - proteasome alpha7 subunit, Pros29 - proteasome 29kd subunit, Pros35 - proteasome 35kd subunit, Pros28.1 - proteasome 28kd subunit 1]
GO:0005576	extracellular region	0.000205	0.0222	2.4	7268	213	369	26	[CG17147 - cg17147 gene product from transcript cg17147-rb, Obp99a - odorant-binding protein 99a, Obp49a - odorant-binding protein 49a, serp - serpentine, verm - vermiform, Obp99c - odorant-binding protein 99c, Obp44a - odorant-binding protein 44a, Cht3 - chitinase 3, ImpE2 - ecdysone-inducible gene e2, spz4 - spatzle 4, miple2 - cg18321 gene product from transcript cg18321-rg, CheB53b - chemosen…
GO:1902495	transmembrane transporter complex	0.000232	0.0227	2.45	7268	85	839	24	[Atet - abc transporter expressed in trachea, CG3397 - cg3397 gene product from transcript cg3397-ra, CG6927 - cg6927 gene product from transcript cg6927-ra, Sur - sulfonylurea receptor, CG31793 - cg31793 gene product from transcript cg31793-rb, Glu-RIB - glutamate receptor ib, CG14508 - cg14508 gene product from transcript cg14508-ra, CG2316 - cg2316 gene product from transcript cg2316-rd, pain …
GO:1990351	transporter complex	0.000284	0.0253	2.42	7268	86	839	24	[CG6927 - cg6927 gene product from transcript cg6927-ra, CG3397 - cg3397 gene product from transcript cg3397-ra, Atet - abc transporter expressed in trachea, Sur - sulfonylurea receptor, CG31793 - cg31793 gene product from transcript cg31793-rb, Glu-RIB - glutamate receptor ib, CG14508 - cg14508 gene product from transcript cg14508-ra, CG2316 - cg2316 gene product from transcript cg2316-rd, pain …
GO:0005839	proteasome core complex	0.000442	0.036	4.13	7268	16	989	9	[Pros25 - proteasome 25kd subunit, Prosalpha5 - proteasome alpha5 subunit, Prosbeta2 - proteasome beta2 subunit, Prosalpha7 - proteasome alpha7 subunit, Prosbeta7 - proteasome beta7 subunit, Pros29 - proteasome 29kd subunit, Pros35 - proteasome 35kd subunit, Pros28.1 - proteasome 28kd subunit 1, Pros26 - proteasome 26kd subunit]
UpInNdys
Process
GO Term	Description	P-value	FDR q-value	Enrichment	N	B	n	b	Genes
GO:0044767	single-organism developmental process	4.47e-11	2.56e-07	1.33	7268	2154	977	385	[scrib - scribbled, mask - multiple ankyrin repeats single kh domain, Spc105R - spc105-related, Ice1 - interacts with the c terminus of ell 1, chif - chiffon, yl - yolkless, fra - frazzled, CG18273 - cg18273 gene product from transcript cg18273-ra, ine - inebriated, cact - cactus, Sin3A - cg8815 gene product from transcript cg8815-rc, l(1)G0007 - lethal (1) g0007, Cas - cas/cse1 segregation prote…
GO:0032502	developmental process	7.43e-11	2.13e-07	1.32	7268	2237	977	396	[scrib - scribbled, mask - multiple ankyrin repeats single kh domain, Spc105R - spc105-related, Ice1 - interacts with the c terminus of ell 1, chif - chiffon, yl - yolkless, fra - frazzled, CG18273 - cg18273 gene product from transcript cg18273-ra, ine - inebriated, cact - cactus, Sin3A - cg8815 gene product from transcript cg8815-rc, l(1)G0007 - lethal (1) g0007, Cas - cas/cse1 segregation prote…
GO:0044699	single-organism process	6.05e-10	1.16e-06	1.16	7268	4347	985	683	[Aats-glupro - glutamyl-prolyl-trna synthetase, scrib - scribbled, Adh - alcohol dehydrogenase, mask - multiple ankyrin repeats single kh domain, Ir25a - ionotropic receptor 25a, Spc105R - spc105-related, Ice1 - interacts with the c terminus of ell 1, chif - chiffon, fra - frazzled, yl - yolkless, CG18273 - cg18273 gene product from transcript cg18273-ra, ine - inebriated, cact - cactus, Caps - c…
GO:0006022	aminoglycan metabolic process	3.93e-09	5.63e-06	8.18	7268	74	180	15	[CG7017 - cg7017 gene product from transcript cg7017-rb, Muc18B - mucin 18b, CG43896 - cg43896 gene product from transcript cg43896-rc, Mur18B - mucin related 18b, CG18278 - cg18278 gene product from transcript cg18278-ra, CG32302 - cg32302 gene product from transcript cg32302-ra, Cda5 - chitin deacetylase-like 5, knk - knickkopf, CG6403 - cg6403 gene product from transcript cg6403-ra, PGRP-SC2 -…
GO:0042335	cuticle development	5.1e-09	5.84e-06	3.2	7268	75	968	32	[EcR - ecdysone receptor, CrebA - cyclic-amp response element binding protein a, krz - kurtz, dp - dumpy, Cpr65Av - cuticular protein 65av, Duox - dual oxidase, gho - ghost, Dhc64C - dynein heavy chain 64c, TwdlW - tweedlew, Sec61alpha - cg9539 gene product from transcript cg9539-ra, TwdlN - tweedlen, ttk - tramtrack, Cpr67Fa2 - cuticular protein 67fa2, TwdlD - tweedled, Cpr51A - cuticular protei…
GO:0040003	chitin-based cuticle development	5.12e-09	4.89e-06	4.09	7268	70	634	25	[CrebA - cyclic-amp response element binding protein a, dp - dumpy, Cpr65Av - cuticular protein 65av, Duox - dual oxidase, gho - ghost, TwdlN - tweedlen, Cpr67Fa2 - cuticular protein 67fa2, ttk - tramtrack, TwdlD - tweedled, Cpr51A - cuticular protein 51a, Cpr67Fa1 - cuticular protein 67fa1, TwdlM - tweedlem, TwdlP - tweedlep, Lcp65Af - cg10533 gene product from transcript cg10533-ra, TwdlB - twe…
GO:0010171	body morphogenesis	3.57e-08	2.92e-05	138.44	7268	7	30	4	[TwdlN - tweedlen, TwdlM - tweedlem, TwdlB - tweedleb, TwdlL - tweedlel]
GO:0048856	anatomical structure development	4.68e-08	3.35e-05	1.42	7268	1137	983	219	[scrib - scribbled, scra - scraps, csw - corkscrew, yl - yolkless, cact - cactus, Sin3A - cg8815 gene product from transcript cg8815-rc, rn - rotund, Alr - augmenter of liver regeneration, Trl - trithorax-like, Dscam - down syndrome cell adhesion molecule, Tao - cg14217 gene product from transcript cg14217-rf, Cpr31A - cuticular protein 31a, mbc - myoblast city, Mhc - myosin heavy chain, lack - l…
GO:1901071	glucosamine-containing compound metabolic process	8.14e-08	5.18e-05	7.95	7268	66	180	13	[CG7017 - cg7017 gene product from transcript cg7017-rb, Muc18B - mucin 18b, CG43896 - cg43896 gene product from transcript cg43896-rc, Mur18B - mucin related 18b, CG18278 - cg18278 gene product from transcript cg18278-ra, CG32302 - cg32302 gene product from transcript cg32302-ra, Cda5 - chitin deacetylase-like 5, knk - knickkopf, CG6403 - cg6403 gene product from transcript cg6403-ra, CG7715 - c…
GO:0006040	amino sugar metabolic process	1.04e-07	5.95e-05	7.83	7268	67	180	13	[CG7017 - cg7017 gene product from transcript cg7017-rb, Muc18B - mucin 18b, CG43896 - cg43896 gene product from transcript cg43896-rc, Mur18B - mucin related 18b, CG18278 - cg18278 gene product from transcript cg18278-ra, CG32302 - cg32302 gene product from transcript cg32302-ra, Cda5 - chitin deacetylase-like 5, knk - knickkopf, CG6403 - cg6403 gene product from transcript cg6403-ra, CG7715 - c…
GO:0048519	negative regulation of biological process	1.05e-07	5.45e-05	1.47	7268	926	977	183	[MESR4 - misexpression suppressor of ras 4, Eps-15 - epidermal growth factor receptor pathway substrate clone 15, scrib - scribbled, shg - shotgun, mask - multiple ankyrin repeats single kh domain, egg - eggless, gfzf - gst-containing flywch zinc-finger protein, Patronin - cg33130 gene product from transcript cg33130-rn, tacc - transforming acidic coiled-coil protein, Nf1 - neurofibromin 1, Tctp …
GO:0044702	single organism reproductive process	1.15e-07	5.51e-05	1.63	7268	552	976	121	[scrib - scribbled, shg - shotgun, clos - closca, egg - eggless, tacc - transforming acidic coiled-coil protein, raw - cg12437 gene product from transcript cg12437-rb, robo3 - cg5423 gene product from transcript cg5423-rb, chif - chiffon, csw - corkscrew, yl - yolkless, didum - dilute class unconventional myosin, Gprk2 - g protein-coupled receptor kinase 2, cact - cactus, Pkd2 - polycystic kidney…
GO:0044763	single-organism cellular process	1.88e-07	8.28e-05	1.18	7268	3434	977	545	[Aats-glupro - glutamyl-prolyl-trna synthetase, scrib - scribbled, Adh - alcohol dehydrogenase, mask - multiple ankyrin repeats single kh domain, Spc105R - spc105-related, Ice1 - interacts with the c terminus of ell 1, chif - chiffon, yl - yolkless, fra - frazzled, CG18273 - cg18273 gene product from transcript cg18273-ra, ine - inebriated, cact - cactus, Caps - calcium activated protein for secr…
GO:0009653	anatomical structure morphogenesis	2.46e-07	0.000101	1.46	7268	914	980	180	[sfl - sulfateless, scrib - scribbled, shg - shotgun, CG43427 - cg43427 gene product from transcript cg43427-rp, tmod - tropomodulin, raw - cg12437 gene product from transcript cg12437-rb, ns2 - nucleostemin 2, trbl - tribbles, csw - corkscrew, fra - frazzled, Gprk2 - g protein-coupled receptor kinase 2, crc - cryptocephal, Sin3A - cg8815 gene product from transcript cg8815-rc, rn - rotund, pcs -…
GO:0015803	branched-chain amino acid transport	2.81e-07	0.000107	213.76	7268	3	34	3	[JhI-21 - cg12317 gene product from transcript cg12317-rb, mnd - minidiscs, CD98hc - cd98 heavy chain]
GO:0015820	leucine transport	2.81e-07	0.000101	213.76	7268	3	34	3	[JhI-21 - cg12317 gene product from transcript cg12317-rb, mnd - minidiscs, CD98hc - cd98 heavy chain]
GO:0060356	leucine import	2.81e-07	9.46e-05	213.76	7268	3	34	3	[JhI-21 - cg12317 gene product from transcript cg12317-rb, mnd - minidiscs, CD98hc - cd98 heavy chain]
GO:0032501	multicellular organismal process	3.28e-07	0.000104	1.42	7268	1053	966	199	[Adh - alcohol dehydrogenase, Ir25a - ionotropic receptor 25a, csw - corkscrew, fra - frazzled, didum - dilute class unconventional myosin, ine - inebriated, Gprk2 - g protein-coupled receptor kinase 2, cact - cactus, CDase - ceramidase, crc - cryptocephal, Sin3A - cg8815 gene product from transcript cg8815-rc, DCX-EMAP - doublecortin-domain-containing echinoderm-microtubule-associated protein or…
GO:0006928	movement of cell or subcellular component	3.49e-07	0.000105	1.66	7268	481	974	107	[sfl - sulfateless, scrib - scribbled, shg - shotgun, CdGAPr - cg10538 gene product from transcript cg10538-rd, robo3 - cg5423 gene product from transcript cg5423-rb, chif - chiffon, csw - corkscrew, fra - frazzled, didum - dilute class unconventional myosin, Gprk2 - g protein-coupled receptor kinase 2, Pkd2 - polycystic kidney disease gene-2, Sin3A - cg8815 gene product from transcript cg8815-rc…
GO:0022414	reproductive process	5.22e-07	0.00015	1.56	7268	619	976	130	[scrib - scribbled, clos - closca, shg - shotgun, egg - eggless, tacc - transforming acidic coiled-coil protein, raw - cg12437 gene product from transcript cg12437-rb, neuroligin - cg13772 gene product from transcript cg13772-rb, robo3 - cg5423 gene product from transcript cg5423-rb, chif - chiffon, csw - corkscrew, yl - yolkless, didum - dilute class unconventional myosin, Gprk2 - g protein-coup…
GO:0003006	developmental process involved in reproduction	5.7e-07	0.000156	1.61	7268	531	976	115	[scrib - scribbled, shg - shotgun, clos - closca, egg - eggless, tacc - transforming acidic coiled-coil protein, raw - cg12437 gene product from transcript cg12437-rb, robo3 - cg5423 gene product from transcript cg5423-rb, chif - chiffon, csw - corkscrew, yl - yolkless, didum - dilute class unconventional myosin, Gprk2 - g protein-coupled receptor kinase 2, cact - cactus, Sxl - sex lethal, Trl - …
GO:0040008	regulation of growth	5.84e-07	0.000152	2.02	7268	217	964	58	[EcR - ecdysone receptor, sfl - sulfateless, Tor - target of rapamycin, scrib - scribbled, Eps-15 - epidermal growth factor receptor pathway substrate clone 15, cac - cacophony, Nf1 - neurofibromin 1, Tctp - translationally controlled tumor protein, Atg1 - autophagy-specific gene 1, Lk6 - cg17342 gene product from transcript cg17342-ra, Trc8 - cg2304 gene product from transcript cg2304-re, shot -…
GO:0048583	regulation of response to stimulus	7.12e-07	0.000177	1.57	7268	693	840	126	[sfl - sulfateless, MESR4 - misexpression suppressor of ras 4, scrib - scribbled, Eps-15 - epidermal growth factor receptor pathway substrate clone 15, gfzf - gst-containing flywch zinc-finger protein, CG9769 - cg9769 gene product from transcript cg9769-ra, Nf1 - neurofibromin 1, raw - cg12437 gene product from transcript cg12437-rb, Spt6 - cg12225 gene product from transcript cg12225-ra, ine - i…
GO:0065007	biological regulation	1.54e-06	0.000367	1.21	7268	2645	977	431	[scrib - scribbled, mask - multiple ankyrin repeats single kh domain, chif - chiffon, fra - frazzled, ine - inebriated, cact - cactus, Caps - calcium activated protein for secretion, Sin3A - cg8815 gene product from transcript cg8815-rc, Galpha49B - g protein alpha49b, CG17018 - cg17018 gene product from transcript cg17018-re, CG9925 - cg9925 gene product from transcript cg9925-ra, zye - cg5847 g…
GO:0006030	chitin metabolic process	1.71e-06	0.000392	7.66	7268	58	180	11	[CG7017 - cg7017 gene product from transcript cg7017-rb, Muc18B - mucin 18b, CG43896 - cg43896 gene product from transcript cg43896-rc, Mur18B - mucin related 18b, CG7715 - cg7715 gene product from transcript cg7715-ra, CG7714 - cg7714 gene product from transcript cg7714-ra, CG7298 - cg7298 gene product from transcript cg7298-ra, knk - knickkopf, Cda5 - chitin deacetylase-like 5, CG32302 - cg3230…
GO:0044707	single-multicellular organism process	1.81e-06	0.000399	1.41	7268	998	966	187	[sfl - sulfateless, Adh - alcohol dehydrogenase, clos - closca, shg - shotgun, Ir25a - ionotropic receptor 25a, egg - eggless, NLaz - neural lazarillo, Nf1 - neurofibromin 1, sesB - stress-sensitive b, neuroligin - cg13772 gene product from transcript cg13772-rb, Nha1 - na[+]/h[+] hydrogen antiporter 1, csw - corkscrew, fra - frazzled, didum - dilute class unconventional myosin, ine - inebriated,…
GO:0022412	cellular process involved in reproduction in multicellular organism	1.98e-06	0.00042	1.57	7268	555	976	117	[scrib - scribbled, shg - shotgun, scra - scraps, clos - closca, egg - eggless, chif - chiffon, csw - corkscrew, yl - yolkless, Gprk2 - g protein-coupled receptor kinase 2, cact - cactus, Sxl - sex lethal, Trl - trithorax-like, spri - sprint, aret - arrest, Tao - cg14217 gene product from transcript cg14217-rf, E(bx) - enhancer of bithorax, rig - rigor mortis, oys - oysgedart, mbc - myoblast city…
GO:0071840	cellular component organization or biogenesis	2.09e-06	0.000428	1.29	7268	1695	985	296	[scrib - scribbled, scra - scraps, mask - multiple ankyrin repeats single kh domain, Spc105R - spc105-related, Arp5 - actin-related protein 5, Ice1 - interacts with the c terminus of ell 1, tmod - tropomodulin, ns2 - nucleostemin 2, csw - corkscrew, Nup205 - nucleoporin 205, yl - yolkless, fra - frazzled, didum - dilute class unconventional myosin, dpa - disc proliferation abnormal, Gprk2 - g pro…
GO:0043090	amino acid import	3e-06	0.000592	128.26	7268	5	34	3	[JhI-21 - cg12317 gene product from transcript cg12317-rb, mnd - minidiscs, CD98hc - cd98 heavy chain]
GO:0016043	cellular component organization	3.23e-06	0.000616	1.29	7268	1668	985	291	[scrib - scribbled, scra - scraps, mask - multiple ankyrin repeats single kh domain, Spc105R - spc105-related, Arp5 - actin-related protein 5, Ice1 - interacts with the c terminus of ell 1, tmod - tropomodulin, csw - corkscrew, Nup205 - nucleoporin 205, yl - yolkless, fra - frazzled, didum - dilute class unconventional myosin, dpa - disc proliferation abnormal, Gprk2 - g protein-coupled receptor …
GO:0006333	chromatin assembly or disassembly	3.42e-06	0.000632	4.97	7268	28	679	13	[His1:CG33858 - cg33858 gene product from transcript cg33858-ra, His3:CG33848 - cg33848 gene product from transcript cg33848-ra, Su(var)2-HP2 - cg12864 gene product from transcript cg12864-rb, His1:CG33807 - cg33807 gene product from transcript cg33807-ra, SuUR - suppressor of under-replication, His1:CG33801 - cg33801 gene product from transcript cg33801-ra, His1:CG33834 - cg33834 gene product fr…
GO:0097485	neuron projection guidance	5.09e-06	0.000912	2.12	7268	208	741	45	[Tor - target of rapamycin, plexB - plexin b, shg - shotgun, enok - enoki mushroom, Hsc70-4 - heat shock protein cognate 4, raptor - cg4320 gene product from transcript cg4320-rb, Abl - abl tyrosine kinase, E(Pc) - enhancer of polycomb, robo3 - cg5423 gene product from transcript cg5423-rb, chif - chiffon, fra - frazzled, cher - cheerio, Dab - disabled, egh - egghead, bon - bonus, mys - myosphero…
GO:0051128	regulation of cellular component organization	5.22e-06	0.000906	1.57	7268	515	968	108	[scrib - scribbled, Eps-15 - epidermal growth factor receptor pathway substrate clone 15, Patronin - cg33130 gene product from transcript cg33130-rn, Nf1 - neurofibromin 1, tacc - transforming acidic coiled-coil protein, dgt3 - dim gamma-tubulin 3, Tctp - translationally controlled tumor protein, raw - cg12437 gene product from transcript cg12437-rb, tmod - tropomodulin, trbl - tribbles, fra - fr…
GO:0048869	cellular developmental process	5.88e-06	0.000991	1.33	7268	1332	980	238	[CG14230 - cg14230 gene product from transcript cg14230-ra, scrib - scribbled, mask - multiple ankyrin repeats single kh domain, scra - scraps, gfzf - gst-containing flywch zinc-finger protein, Spc105R - spc105-related, Ice1 - interacts with the c terminus of ell 1, csw - corkscrew, Nup205 - nucleoporin 205, fra - frazzled, yl - yolkless, CG18273 - cg18273 gene product from transcript cg18273-ra,…
GO:0010646	regulation of cell communication	5.93e-06	0.00097	1.58	7268	570	854	106	[MESR4 - misexpression suppressor of ras 4, sfl - sulfateless, Eps-15 - epidermal growth factor receptor pathway substrate clone 15, gfzf - gst-containing flywch zinc-finger protein, CG9769 - cg9769 gene product from transcript cg9769-ra, Nf1 - neurofibromin 1, raw - cg12437 gene product from transcript cg12437-rb, Gprk2 - g protein-coupled receptor kinase 2, stnB - stoned b, Spargel - cg9809 gen…
GO:0015804	neutral amino acid transport	8.51e-06	0.00135	106.88	7268	6	34	3	[JhI-21 - cg12317 gene product from transcript cg12317-rb, mnd - minidiscs, CD98hc - cd98 heavy chain]
GO:1902531	regulation of intracellular signal transduction	9.07e-06	0.0014	1.88	7268	226	977	57	[MESR4 - misexpression suppressor of ras 4, plexB - plexin b, mask - multiple ankyrin repeats single kh domain, enok - enoki mushroom, gfzf - gst-containing flywch zinc-finger protein, CG10960 - cg10960 gene product from transcript cg10960-rc, Crag - calmodulin-binding protein related to a rab3 gdp/gtp exchange protein, Nf1 - neurofibromin 1, Efa6 - efa6 pleckstrin and sec7 domain containing, Taf…
GO:0050789	regulation of biological process	9.9e-06	0.00149	1.21	7268	2468	977	401	[scrib - scribbled, mask - multiple ankyrin repeats single kh domain, chif - chiffon, fra - frazzled, ine - inebriated, cact - cactus, Caps - calcium activated protein for secretion, Sin3A - cg8815 gene product from transcript cg8815-rc, Galpha49B - g protein alpha49b, CG17018 - cg17018 gene product from transcript cg17018-re, CG9925 - cg9925 gene product from transcript cg9925-ra, zye - cg5847 g…
GO:0046716	muscle cell cellular homeostasis	1.02e-05	0.00149	4.66	7268	22	851	12	[mib2 - mind bomb 2, chif - chiffon, Dys - dystrophin, CG3408 - cg3408 gene product from transcript cg3408-rb, Pgk - phosphoglycerate kinase, up - upheld, wupA - wings up a, robo - roundabout, mute - muscle wasted, Rack1 - receptor of activated protein kinase c 1, sesB - stress-sensitive b, Dg - dystroglycan]
GO:0030239	myofibril assembly	1.04e-05	0.00149	19.89	7268	9	203	5	[Mlc2 - myosin light chain 2, Mhc - myosin heavy chain, up - upheld, wupA - wings up a, Prm - paramyosin]
GO:0006325	chromatin organization	1.07e-05	0.0015	2.18	7268	187	713	40	[nej - nejire, Chd1 - chromodomain-helicase-dna-binding protein 1, Bre1 - cg10542 gene product from transcript cg10542-ra, pfk - piefke, JIL-1 - cg6297 gene product from transcript cg6297-rc, His1:CG33858 - cg33858 gene product from transcript cg33858-ra, AGO2 - argonaute 2, enok - enoki mushroom, pzg - putzig, Arp5 - actin-related protein 5, E(Pc) - enhancer of polycomb, Su(var)2-HP2 - cg12864 g…
GO:0023051	regulation of signaling	1.44e-05	0.00196	1.57	7268	560	854	103	[MESR4 - misexpression suppressor of ras 4, sfl - sulfateless, Eps-15 - epidermal growth factor receptor pathway substrate clone 15, gfzf - gst-containing flywch zinc-finger protein, CG9769 - cg9769 gene product from transcript cg9769-ra, Nf1 - neurofibromin 1, raw - cg12437 gene product from transcript cg12437-rb, Gprk2 - g protein-coupled receptor kinase 2, stnB - stoned b, Spargel - cg9809 gen…
GO:0065008	regulation of biological quality	1.81e-05	0.00241	1.46	7268	672	993	134	[scrib - scribbled, Eps-15 - epidermal growth factor receptor pathway substrate clone 15, shg - shotgun, mask - multiple ankyrin repeats single kh domain, NLaz - neural lazarillo, Tctp - translationally controlled tumor protein, sesB - stress-sensitive b, raw - cg12437 gene product from transcript cg12437-rb, tmod - tropomodulin, chif - chiffon, cact - cactus, stnB - stoned b, Spargel - cg9809 ge…
GO:0006334	nucleosome assembly	1.99e-05	0.00259	5.64	7268	21	614	10	[His1:CG33801 - cg33801 gene product from transcript cg33801-ra, E(bx) - enhancer of bithorax, His1:CG33858 - cg33858 gene product from transcript cg33858-ra, enok - enoki mushroom, His1:CG33834 - cg33834 gene product from transcript cg33834-ra, His1:CG33825 - cg33825 gene product from transcript cg33825-ra, His4:CG33879 - cg33879 gene product from transcript cg33879-ra, XNP - cg4548 gene product…
GO:0009966	regulation of signal transduction	2.22e-05	0.00283	1.55	7268	508	952	103	[MESR4 - misexpression suppressor of ras 4, sfl - sulfateless, Eps-15 - epidermal growth factor receptor pathway substrate clone 15, gfzf - gst-containing flywch zinc-finger protein, CG9769 - cg9769 gene product from transcript cg9769-ra, Nf1 - neurofibromin 1, raw - cg12437 gene product from transcript cg12437-rb, Gprk2 - g protein-coupled receptor kinase 2, Spargel - cg9809 gene product from tr…
GO:0034728	nucleosome organization	2.23e-05	0.00278	4.73	7268	30	614	12	[Chd1 - chromodomain-helicase-dna-binding protein 1, His1:CG33801 - cg33801 gene product from transcript cg33801-ra, E(bx) - enhancer of bithorax, Mi-2 - cg8103 gene product from transcript cg8103-ra, His1:CG33858 - cg33858 gene product from transcript cg33858-ra, enok - enoki mushroom, His1:CG33834 - cg33834 gene product from transcript cg33834-ra, His1:CG33825 - cg33825 gene product from transc…
GO:0006006	glucose metabolic process	2.72e-05	0.00331	16.75	7268	10	217	5	[Mal-A1 - maltase a1, Gapdh1 - glyceraldehyde 3 phosphate dehydrogenase 1, Gapdh2 - glyceraldehyde 3 phosphate dehydrogenase 2, Mal-A3 - maltase a3, CG1516 - cg1516 gene product from transcript cg1516-rp]
GO:1901564	organonitrogen compound metabolic process	2.87e-05	0.00342	2.84	7268	429	143	24	[Gycbeta100B - guanylyl cyclase beta-subunit at 100b, Aats-glupro - glutamyl-prolyl-trna synthetase, CG7017 - cg7017 gene product from transcript cg7017-rb, Muc18B - mucin 18b, CG43896 - cg43896 gene product from transcript cg43896-rc, Mur18B - mucin related 18b, CG17259 - cg17259 gene product from transcript cg17259-ra, CG18278 - cg18278 gene product from transcript cg18278-ra, asparagine-synthe…
GO:0007411	axon guidance	3e-05	0.00351	2.01	7268	201	793	44	[S6k - rps6-p70-protein kinase, Tor - target of rapamycin, plexB - plexin b, shg - shotgun, enok - enoki mushroom, Hsc70-4 - heat shock protein cognate 4, CdGAPr - cg10538 gene product from transcript cg10538-rd, raptor - cg4320 gene product from transcript cg4320-rb, Abl - abl tyrosine kinase, robo3 - cg5423 gene product from transcript cg5423-rb, chif - chiffon, fra - frazzled, cher - cheerio, …
GO:0006418	tRNA aminoacylation for protein translation	3.78e-05	0.00433	8.23	7268	38	186	8	[Aats-glupro - glutamyl-prolyl-trna synthetase, Aats-asn - asparaginyl-trna synthetase, Aats-ala - alanyl-trna synthetase, Aats-thr - threonyl-trna synthetase, Aats-ile - isoleucyl-trna synthetase, CG33123 - cg33123 gene product from transcript cg33123-ra, CG15100 - cg15100 gene product from transcript cg15100-ra, CG17259 - cg17259 gene product from transcript cg17259-ra]
GO:0048523	negative regulation of cellular process	4.06e-05	0.00457	1.4	7268	831	977	156	[MESR4 - misexpression suppressor of ras 4, Eps-15 - epidermal growth factor receptor pathway substrate clone 15, scrib - scribbled, shg - shotgun, mask - multiple ankyrin repeats single kh domain, egg - eggless, gfzf - gst-containing flywch zinc-finger protein, Patronin - cg33130 gene product from transcript cg33130-rn, tacc - transforming acidic coiled-coil protein, Nf1 - neurofibromin 1, Tctp …
GO:0043039	tRNA aminoacylation	4.81e-05	0.0053	8.02	7268	39	186	8	[Aats-glupro - glutamyl-prolyl-trna synthetase, Aats-asn - asparaginyl-trna synthetase, Aats-ala - alanyl-trna synthetase, Aats-thr - threonyl-trna synthetase, Aats-ile - isoleucyl-trna synthetase, CG33123 - cg33123 gene product from transcript cg33123-ra, CG15100 - cg15100 gene product from transcript cg15100-ra, CG17259 - cg17259 gene product from transcript cg17259-ra]
GO:0040011	locomotion	5.05e-05	0.00546	1.67	7268	317	974	71	[EcR - ecdysone receptor, sfl - sulfateless, Tor - target of rapamycin, scrib - scribbled, shg - shotgun, CG10543 - cg10543 gene product from transcript cg10543-rf, Dhc64C - dynein heavy chain 64c, sesB - stress-sensitive b, pbl - pebble, csw - corkscrew, Nup205 - nucleoporin 205, FoxP - forkhead box p, fra - frazzled, ttk - tramtrack, Tie - tie-like receptor tyrosine kinase, Pkd2 - polycystic ki…
GO:0008150	biological_process	5.21e-05	0.00553	1.04	7268	6570	814	768	[Aats-glupro - glutamyl-prolyl-trna synthetase, scrib - scribbled, Adh - alcohol dehydrogenase, Ir25a - ionotropic receptor 25a, Spc105R - spc105-related, Ice1 - interacts with the c terminus of ell 1, CG9941 - cg9941 gene product from transcript cg9941-ra, chif - chiffon, yl - yolkless, fra - frazzled, CG3680 - cg3680 gene product from transcript cg3680-ra, ine - inebriated, cact - cactus, Caps …
GO:0043038	amino acid activation	5.76e-05	0.006	7.82	7268	40	186	8	[Aats-glupro - glutamyl-prolyl-trna synthetase, Aats-asn - asparaginyl-trna synthetase, Aats-ala - alanyl-trna synthetase, Aats-thr - threonyl-trna synthetase, Aats-ile - isoleucyl-trna synthetase, CG33123 - cg33123 gene product from transcript cg33123-ra, CG15100 - cg15100 gene product from transcript cg15100-ra, CG17259 - cg17259 gene product from transcript cg17259-ra]
GO:0008344	adult locomotory behavior	6.49e-05	0.00664	3.52	7268	58	570	16	[Cdk5alpha - cdk5 activator-like protein, cac - cacophony, norpA - no receptor potential a, Sema-2a - cg4700 gene product from transcript cg4700-rc, Atpalpha - na pump alpha subunit, Gpdh - glycerol 3 phosphate dehydrogenase, sesB - stress-sensitive b, neuroligin - cg13772 gene product from transcript cg13772-rb, Plc21C - phospholipase c at 21c, rig - rigor mortis, Mgat1 - udp-glcnac:a-3-d-mannos…
GO:0050793	regulation of developmental process	7.62e-05	0.00766	1.48	7268	568	980	113	[sfl - sulfateless, scrib - scribbled, Eps-15 - epidermal growth factor receptor pathway substrate clone 15, shg - shotgun, Nf1 - neurofibromin 1, Tctp - translationally controlled tumor protein, raw - cg12437 gene product from transcript cg12437-rb, csw - corkscrew, fra - frazzled, didum - dilute class unconventional myosin, Sin3A - cg8815 gene product from transcript cg8815-rc, Galpha49B - g pr…
GO:0060249	anatomical structure homeostasis	8.39e-05	0.00829	2.57	7268	75	906	24	[mib2 - mind bomb 2, Dys - dystrophin, woc - without children, CG3408 - cg3408 gene product from transcript cg3408-rb, JIL-1 - cg6297 gene product from transcript cg6297-rc, shg - shotgun, Atpalpha - na pump alpha subunit, Rack1 - receptor of activated protein kinase c 1, sesB - stress-sensitive b, Dg - dystroglycan, chif - chiffon, hts - hu li tai shao, mei-41 - meiotic 41, Spargel - cg9809 gene…
GO:0007626	locomotory behavior	8.66e-05	0.00841	2.25	7268	122	847	32	[nej - nejire, krz - kurtz, slmo - slowmo, norpA - no receptor potential a, cac - cacophony, Atpalpha - na pump alpha subunit, Nf1 - neurofibromin 1, sesB - stress-sensitive b, Gpdh - glycerol 3 phosphate dehydrogenase, neuroligin - cg13772 gene product from transcript cg13772-rb, Mgat1 - udp-glcnac:a-3-d-mannoside-beta-1,2-n-acetylglucosaminyltransferase i, Itp-r83A - inositol 1,4,5,-tris-phosph…
GO:0022607	cellular component assembly	0.00012	0.0114	1.67	7268	470	629	68	[Tor - target of rapamycin, scrib - scribbled, shg - shotgun, clos - closca, enok - enoki mushroom, Mf - myofilin, Crag - calmodulin-binding protein related to a rab3 gdp/gtp exchange protein, Spc105R - spc105-related, sesB - stress-sensitive b, neuroligin - cg13772 gene product from transcript cg13772-rb, Atg1 - autophagy-specific gene 1, loco - locomotion defects, pbl - pebble, SuUR - suppresso…
GO:0006865	amino acid transport	0.000122	0.0115	25.91	7268	33	34	4	[JhI-21 - cg12317 gene product from transcript cg12317-rb, mnd - minidiscs, path - pathetic, CD98hc - cd98 heavy chain]
GO:0016199	axon midline choice point recognition	0.000124	0.0115	3.91	7268	27	826	12	[Sos - son of sevenless, Sema-1a - cg18405 gene product from transcript cg18405-rd, fra - frazzled, alpha-Spec - alpha spectrin, beta-Spec - beta spectrin, shot - short stop, robo - roundabout, plexA - plexin a, Galpha49B - g protein alpha49b, eIF-2beta - eukaryotic initiation factor 2beta, Abl - abl tyrosine kinase, RhoGAP93B - cg3421 gene product from transcript cg3421-ra]
GO:0010927	cellular component assembly involved in morphogenesis	0.000145	0.0132	5.99	7268	52	210	9	[chif - chiffon, Mlc2 - myosin light chain 2, Mhc - myosin heavy chain, clos - closca, ana1 - anastral spindle 1, up - upheld, wupA - wings up a, Mf - myofilin, Prm - paramyosin]
GO:0046425	regulation of JAK-STAT cascade	0.000149	0.0134	3.19	7268	35	977	15	[lig - lingerer, E(bx) - enhancer of bithorax, mask - multiple ankyrin repeats single kh domain, ken - ken and barbie, enok - enoki mushroom, CG10960 - cg10960 gene product from transcript cg10960-rc, pzg - putzig, Taf2 - tbp-associated factor 2, BRWD3 - cg31132 gene product from transcript cg31132-ra, Cnot4 - cnot 4 homologue, CG31694 - cg31694 gene product from transcript cg31694-ra, CG3281 - c…
GO:0030036	actin cytoskeleton organization	0.000163	0.0144	2.1	7268	120	980	34	[sn - singed, Pi3K68D - phosphotidylinositol 3 kinase 68d, Mf - myofilin, pbl - pebble, loco - locomotion defects, RhoGEF2 - cg9635 gene product from transcript cg9635-rf, ssh - slingshot, shot - short stop, LIMK1 - lim-kinase1, wupA - wings up a, vav - cg7893 gene product from transcript cg7893-rb, trio - cg18214 gene product from transcript cg18214-ra, mon2 - cg8683 gene product from transcript…
GO:0048609	multicellular organismal reproductive process	0.000187	0.0162	1.63	7268	312	974	68	[EcR - ecdysone receptor, Chd1 - chromodomain-helicase-dna-binding protein 1, shg - shotgun, fs(1)N - female sterile (1) nasrat, cac - cacophony, egg - eggless, Dhc64C - dynein heavy chain 64c, wnd - wallenda, neuroligin - cg13772 gene product from transcript cg13772-rb, FoxP - forkhead box p, yl - yolkless, hyd - hyperplastic discs, Mi-2 - cg8103 gene product from transcript cg8103-ra, cact - ca…
GO:0044708	single-organism behavior	0.000194	0.0166	1.64	7268	304	964	66	[EcR - ecdysone receptor, Adh - alcohol dehydrogenase, scrib - scribbled, cac - cacophony, mtt - mangetout, Nf1 - neurofibromin 1, Gpdh - glycerol 3 phosphate dehydrogenase, sesB - stress-sensitive b, neuroligin - cg13772 gene product from transcript cg13772-rb, FoxP - forkhead box p, lid - little imaginal discs, CDase - ceramidase, Pkd2 - polycystic kidney disease gene-2, DCX-EMAP - doublecortin…
GO:0050954	sensory perception of mechanical stimulus	0.000203	0.0171	50.71	7268	43	10	3	[stops - slow termination of phototransduction, DCX-EMAP - doublecortin-domain-containing echinoderm-microtubule-associated protein ortholog, na - narrow abdomen]
GO:0016334	establishment or maintenance of polarity of follicular epithelium	0.000204	0.017	3.65	7268	26	918	12	[csw - corkscrew, lig - lingerer, scrib - scribbled, egh - egghead, Patj - cg12021 gene product from transcript cg12021-rc, crb - crumbs, rin - rasputin, Cbl - cg7037 gene product from transcript cg7037-rb, Dg - dystroglycan, kug - kugelei, aPKC - atypical protein kinase c, loco - locomotion defects]
GO:0048646	anatomical structure formation involved in morphogenesis	0.000205	0.0168	1.62	7268	313	974	68	[EcR - ecdysone receptor, Tor - target of rapamycin, scra - scraps, shg - shotgun, clos - closca, fs(1)N - female sterile (1) nasrat, Mf - myofilin, tacc - transforming acidic coiled-coil protein, Dhc64C - dynein heavy chain 64c, trbl - tribbles, chif - chiffon, fra - frazzled, didum - dilute class unconventional myosin, Dab - disabled, ttk - tramtrack, shot - short stop, cact - cactus, Pgk - pho…
GO:0045186	zonula adherens assembly	0.000213	0.0172	5.54	7268	10	918	7	[baz - bazooka, kst - karst, scrib - scribbled, shg - shotgun, crb - crumbs, Patj - cg12021 gene product from transcript cg12021-rc, aPKC - atypical protein kinase c]
GO:0007610	behavior	0.000216	0.0172	1.56	7268	376	964	78	[EcR - ecdysone receptor, CG9171 - cg9171 gene product from transcript cg9171-rd, Adh - alcohol dehydrogenase, scrib - scribbled, cac - cacophony, mtt - mangetout, Nf1 - neurofibromin 1, Gpdh - glycerol 3 phosphate dehydrogenase, sesB - stress-sensitive b, neuroligin - cg13772 gene product from transcript cg13772-rb, FoxP - forkhead box p, ttk - tramtrack, lid - little imaginal discs, CDase - cer…
GO:0007276	gamete generation	0.000225	0.0177	1.68	7268	262	974	59	[EcR - ecdysone receptor, Chd1 - chromodomain-helicase-dna-binding protein 1, shg - shotgun, fs(1)N - female sterile (1) nasrat, egg - eggless, Dhc64C - dynein heavy chain 64c, wnd - wallenda, yl - yolkless, Mi-2 - cg8103 gene product from transcript cg8103-ra, hyd - hyperplastic discs, cact - cactus, Pkd2 - polycystic kidney disease gene-2, eIF-4a - eukaryotic initiation factor 4a, Sxl - sex let…
GO:0050794	regulation of cellular process	0.000275	0.0213	1.19	7268	2257	977	361	[MESR4 - misexpression suppressor of ras 4, eIF3-S9 - cg4878 gene product from transcript cg4878-ra, scrib - scribbled, scra - scraps, mask - multiple ankyrin repeats single kh domain, gfzf - gst-containing flywch zinc-finger protein, Patronin - cg33130 gene product from transcript cg33130-rn, Arp5 - actin-related protein 5, tmod - tropomodulin, SoYb - sister of yb, csw - corkscrew, chif - chiffo…
GO:0007416	synapse assembly	0.000303	0.0232	3.94	7268	51	434	12	[nej - nejire, Mical - molecule interacting with casl, Ten-m - tenascin major, Tor - target of rapamycin, Lar - leukocyte-antigen-related-like, Atpalpha - na pump alpha subunit, Gad1 - glutamic acid decarboxylase 1, sesB - stress-sensitive b, Gs2 - glutamine synthetase 2, Tl - toll, Atg1 - autophagy-specific gene 1, neuroligin - cg13772 gene product from transcript cg13772-rb]
GO:0050896	response to stimulus	0.000317	0.0239	1.32	7268	976	968	172	[MESR4 - misexpression suppressor of ras 4, sick - sickie, Pi3K68D - phosphotidylinositol 3 kinase 68d, shg - shotgun, Ir25a - ionotropic receptor 25a, NLaz - neural lazarillo, gfzf - gst-containing flywch zinc-finger protein, Mdr65 - multiple drug resistance 65, Nf1 - neurofibromin 1, CG10543 - cg10543 gene product from transcript cg10543-rf, CG5001 - cg5001 gene product from transcript cg5001-r…
GO:0032320	positive regulation of Ras GTPase activity	0.00034	0.0253	3.48	7268	26	964	12	[vap - vacuolar peduncle, Rgl - ral guanine nucleotide exchange factor, mbc - myoblast city, CG5521 - cg5521 gene product from transcript cg5521-rb, gig - gigas, spg - sponge, Nf1 - neurofibromin 1, Crag - calmodulin-binding protein related to a rab3 gdp/gtp exchange protein, vav - cg7893 gene product from transcript cg7893-rb, RhoGAP15B - cg4937 gene product from transcript cg4937-rc, RhoGAP93B …
GO:0040029	regulation of gene expression, epigenetic	0.000371	0.0272	2.19	7268	97	956	28	[spn-E - spindle e, JIL-1 - cg6297 gene product from transcript cg6297-rc, AGO2 - argonaute 2, egg - eggless, Hsc70-4 - heat shock protein cognate 4, bel - belle, Sir2 - cg5216 gene product from transcript cg5216-ra, Hen1 - cg12367 gene product from transcript cg12367-ra, msl-1 - male-specific lethal 1, Rm62 - cg10279 gene product from transcript cg10279-rk, Asx - additional sex combs, Su(var)3-7…
GO:0030029	actin filament-based process	0.000395	0.0287	1.96	7268	140	980	37	[sn - singed, Pi3K68D - phosphotidylinositol 3 kinase 68d, Mf - myofilin, pbl - pebble, loco - locomotion defects, didum - dilute class unconventional myosin, RhoGEF2 - cg9635 gene product from transcript cg9635-rf, Gprk2 - g protein-coupled receptor kinase 2, ssh - slingshot, shot - short stop, LIMK1 - lim-kinase1, wupA - wings up a, vav - cg7893 gene product from transcript cg7893-rb, trio - cg…
GO:0015849	organic acid transport	0.000401	0.0287	19.89	7268	43	34	4	[JhI-21 - cg12317 gene product from transcript cg12317-rb, mnd - minidiscs, path - pathetic, CD98hc - cd98 heavy chain]
GO:0046942	carboxylic acid transport	0.000401	0.0284	19.89	7268	43	34	4	[JhI-21 - cg12317 gene product from transcript cg12317-rb, mnd - minidiscs, path - pathetic, CD98hc - cd98 heavy chain]
GO:0032856	activation of Ras GTPase activity	0.000403	0.0282	8.55	7268	8	531	5	[Rgl - ral guanine nucleotide exchange factor, mbc - myoblast city, CG5521 - cg5521 gene product from transcript cg5521-rb, spg - sponge, Crag - calmodulin-binding protein related to a rab3 gdp/gtp exchange protein]
GO:0032989	cellular component morphogenesis	0.000473	0.0327	1.53	7268	384	980	79	[EcR - ecdysone receptor, Tor - target of rapamycin, scrib - scribbled, shg - shotgun, l(3)mbt - lethal (3) malignant brain tumor, HLH106 - helix loop helix protein 106, Ptp69D - protein tyrosine phosphatase 69d, bchs - blue cheese, Dhc64C - dynein heavy chain 64c, CG9705 - cg9705 gene product from transcript cg9705-ra, raw - cg12437 gene product from transcript cg12437-rb, CG6701 - cg6701 gene p…
GO:0048638	regulation of developmental growth	0.000499	0.0341	1.84	7268	162	952	39	[S6k - rps6-p70-protein kinase, kuz - kuzbanian, sfl - sulfateless, lig - lingerer, Tor - target of rapamycin, Eps-15 - epidermal growth factor receptor pathway substrate clone 15, scrib - scribbled, pum - pumilio, cac - cacophony, raptor - cg4320 gene product from transcript cg4320-rb, crb - crumbs, Nf1 - neurofibromin 1, rin - rasputin, Abl - abl tyrosine kinase, Tctp - translationally controll…
GO:0071688	striated muscle myosin thick filament assembly	0.000522	0.0352	69.22	7268	3	70	2	[Mhc - myosin heavy chain, Mf - myofilin]
GO:0030241	skeletal muscle myosin thick filament assembly	0.000522	0.0347	69.22	7268	3	70	2	[Mhc - myosin heavy chain, Mf - myofilin]
GO:0016458	gene silencing	0.000564	0.0371	2.41	7268	77	862	22	[dom - domino, Dcr-1 - dicer-1, hdc - headcase, spn-E - spindle e, Psc - posterior sex combs, AGO2 - argonaute 2, Hsc70-4 - heat shock protein cognate 4, bel - belle, Sir2 - cg5216 gene product from transcript cg5216-ra, psq - pipsqueak, Hen1 - cg12367 gene product from transcript cg12367-ra, gw - gawky, Su(var)2-HP2 - cg12864 gene product from transcript cg12864-rb, Rm62 - cg10279 gene product f…
GO:1901566	organonitrogen compound biosynthetic process	0.000578	0.0376	27.26	7268	160	5	3	[Gycbeta100B - guanylyl cyclase beta-subunit at 100b, asparagine-synthetase - asparagine synthetase, CG1673 - cg1673 gene product from transcript cg1673-ra]
GO:0016198	axon choice point recognition	0.000595	0.0383	3.41	7268	31	826	12	[Sos - son of sevenless, Sema-1a - cg18405 gene product from transcript cg18405-rd, fra - frazzled, alpha-Spec - alpha spectrin, beta-Spec - beta spectrin, shot - short stop, robo - roundabout, plexA - plexin a, Galpha49B - g protein alpha49b, eIF-2beta - eukaryotic initiation factor 2beta, Abl - abl tyrosine kinase, RhoGAP93B - cg3421 gene product from transcript cg3421-ra]
GO:0015711	organic anion transport	0.000621	0.0395	3.47	7268	63	432	13	[CG13248 - cg13248 gene product from transcript cg13248-ra, Oatp30B - organic anion transporting polypeptide 30b, path - pathetic, sesB - stress-sensitive b, CD98hc - cd98 heavy chain, JhI-21 - cg12317 gene product from transcript cg12317-rb, CG31729 - cg31729 gene product from transcript cg31729-rb, mnd - minidiscs, CG33298 - cg33298 gene product from transcript cg33298-rb, CG31547 - cg31547 gen…
GO:0000272	polysaccharide catabolic process	0.000639	0.0402	14.42	7268	3	504	3	[CG9485 - cg9485 gene product from transcript cg9485-rf, CG12582 - cg12582 gene product from transcript cg12582-rg, GlyP - glycogen phosphorylase]
GO:0044275	cellular carbohydrate catabolic process	0.000639	0.0398	14.42	7268	3	504	3	[CG9485 - cg9485 gene product from transcript cg9485-rf, CG12582 - cg12582 gene product from transcript cg12582-rg, GlyP - glycogen phosphorylase]
GO:0044247	cellular polysaccharide catabolic process	0.000639	0.0394	14.42	7268	3	504	3	[CG12582 - cg12582 gene product from transcript cg12582-rg, CG9485 - cg9485 gene product from transcript cg9485-rf, GlyP - glycogen phosphorylase]
GO:1901135	carbohydrate derivative metabolic process	0.00065	0.0396	2.97	7268	256	153	16	[Gycbeta100B - guanylyl cyclase beta-subunit at 100b, Dhc36C - dynein heavy chain at 36c, CG7017 - cg7017 gene product from transcript cg7017-rb, Muc18B - mucin 18b, CG43896 - cg43896 gene product from transcript cg43896-rc, Mur18B - mucin related 18b, CG18278 - cg18278 gene product from transcript cg18278-ra, CG32302 - cg32302 gene product from transcript cg32302-ra, Cda5 - chitin deacetylase-li…
GO:0048870	cell motility	0.000687	0.0415	1.67	7268	233	974	52	[EcR - ecdysone receptor, sfl - sulfateless, scrib - scribbled, shg - shotgun, Dhc64C - dynein heavy chain 64c, pbl - pebble, csw - corkscrew, fra - frazzled, ttk - tramtrack, Pkd2 - polycystic kidney disease gene-2, Tie - tie-like receptor tyrosine kinase, Sin3A - cg8815 gene product from transcript cg8815-rc, mys - myospheroid, spri - sprint, shi - shibire, kibra - kibra ortholog, mbc - myoblas…
GO:0009082	branched-chain amino acid biosynthetic process	0.000688	0.0411	1453.6	7268	1	5	1	[CG1673 - cg1673 gene product from transcript cg1673-ra]
GO:0030203	glycosaminoglycan metabolic process	0.000755	0.0446	14.42	7268	16	126	4	[PGRP-SC2 - cg14745 gene product from transcript cg14745-ra, PGRP-SC1b - cg8577 gene product from transcript cg8577-ra, CG30059 - cg30059 gene product from transcript cg30059-ra, CG18278 - cg18278 gene product from transcript cg18278-ra]
GO:0043974	histone H3-K27 acetylation	0.000757	0.0443	44.86	7268	2	162	2	[nej - nejire, brm - brahma]
GO:0048477	oogenesis	0.000778	0.0451	1.72	7268	200	974	46	[S6k - rps6-p70-protein kinase, EcR - ecdysone receptor, kuz - kuzbanian, Chd1 - chromodomain-helicase-dna-binding protein 1, sn - singed, spn-E - spindle e, JIL-1 - cg6297 gene product from transcript cg6297-rc, pum - pumilio, shg - shotgun, fs(1)N - female sterile (1) nasrat, egg - eggless, raptor - cg4320 gene product from transcript cg4320-rb, bel - belle, Bruce - cg6303 gene product from tra…
GO:0007292	female gamete generation	0.000778	0.0446	1.72	7268	200	974	46	[S6k - rps6-p70-protein kinase, EcR - ecdysone receptor, kuz - kuzbanian, Chd1 - chromodomain-helicase-dna-binding protein 1, sn - singed, spn-E - spindle e, JIL-1 - cg6297 gene product from transcript cg6297-rc, pum - pumilio, shg - shotgun, fs(1)N - female sterile (1) nasrat, egg - eggless, raptor - cg4320 gene product from transcript cg4320-rb, bel - belle, Bruce - cg6303 gene product from tra…
GO:0006044	N-acetylglucosamine metabolic process	0.00079	0.0448	90.85	7268	8	20	2	[CG30059 - cg30059 gene product from transcript cg30059-ra, CG18278 - cg18278 gene product from transcript cg18278-ra]
GO:0032879	regulation of localization	0.000831	0.0467	1.64	7268	247	969	54	[Dys - dystrophin, scrib - scribbled, scra - scraps, cac - cacophony, Crag - calmodulin-binding protein related to a rab3 gdp/gtp exchange protein, Dhc64C - dynein heavy chain 64c, Nak - numb-associated kinase, didum - dilute class unconventional myosin, Mi-2 - cg8103 gene product from transcript cg8103-ra, cact - cactus, stnB - stoned b, Caps - calcium activated protein for secretion, Sin3A - cg…
GO:0045744	negative regulation of G-protein coupled receptor protein signaling pathway	0.00084	0.0467	7.88	7268	10	461	5	[RhoGEF2 - cg9635 gene product from transcript cg9635-rf, Gprk2 - g protein-coupled receptor kinase 2, RSG7 - regulator of g-protein signalling 7, Axn - axin, loco - locomotion defects]
GO:0038032	termination of G-protein coupled receptor signaling pathway	0.00084	0.0463	7.88	7268	10	461	5	[RhoGEF2 - cg9635 gene product from transcript cg9635-rf, Gprk2 - g protein-coupled receptor kinase 2, RSG7 - regulator of g-protein signalling 7, Axn - axin, loco - locomotion defects]
GO:0023021	termination of signal transduction	0.00084	0.0458	7.88	7268	10	461	5	[RhoGEF2 - cg9635 gene product from transcript cg9635-rf, Gprk2 - g protein-coupled receptor kinase 2, RSG7 - regulator of g-protein signalling 7, Axn - axin, loco - locomotion defects]
GO:0043933	macromolecular complex subunit organization	0.000856	0.0463	1.44	7268	656	744	97	[tacc - transforming acidic coiled-coil protein, Spc105R - spc105-related, Arp5 - actin-related protein 5, SMC2 - cg10212 gene product from transcript cg10212-ra, Ice1 - interacts with the c terminus of ell 1, Nup205 - nucleoporin 205, SuUR - suppressor of under-replication, dpa - disc proliferation abnormal, eIF3-S10 - cg9805 gene product from transcript cg9805-ra, sec24 - cg1472 gene product fr…
GO:0046578	regulation of Ras protein signal transduction	0.000882	0.0473	2.09	7268	101	964	28	[MESR4 - misexpression suppressor of ras 4, plexB - plexin b, gfzf - gst-containing flywch zinc-finger protein, Nf1 - neurofibromin 1, Efa6 - efa6 pleckstrin and sec7 domain containing, Crag - calmodulin-binding protein related to a rab3 gdp/gtp exchange protein, CG43658 - cg43658 gene product from transcript cg43658-rc, Lk6 - cg17342 gene product from transcript cg17342-ra, vap - vacuolar pedunc…
Function
GO:0005488	binding	1.31e-13	3.12e-10	1.25	7268	3547	984	602	[Aats-glupro - glutamyl-prolyl-trna synthetase, scrib - scribbled, Adh - alcohol dehydrogenase, mask - multiple ankyrin repeats single kh domain, Ice1 - interacts with the c terminus of ell 1, CG9941 - cg9941 gene product from transcript cg9941-ra, sba - six-banded, chif - chiffon, yl - yolkless, CG3680 - cg3680 gene product from transcript cg3680-ra, cact - cactus, Caps - calcium activated prote…
GO:0042302	structural constituent of cuticle	2.07e-12	2.47e-09	6.51	7268	37	634	21	[zye - cg5847 gene product from transcript cg5847-ra, Ccp84Ag - cg2342 gene product from transcript cg2342-ra, Cpr65Ea - cuticular protein 65ea, Lcp65Ag3 - larval cuticle protein, Lcp65Ag1 - cg10530 gene product from transcript cg10530-ra, Cpr65Av - cuticular protein 65av, CG10625 - cg10625 gene product from transcript cg10625-rj, Cpr31A - cuticular protein 31a, Cpr47Eg - cuticular protein 47eg, …
GO:0005214	structural constituent of chitin-based cuticle	6.28e-12	5e-09	6.55	7268	35	634	20	[zye - cg5847 gene product from transcript cg5847-ra, Ccp84Ag - cg2342 gene product from transcript cg2342-ra, Cpr65Ea - cuticular protein 65ea, Lcp65Ag3 - larval cuticle protein, Lcp65Ag1 - cg10530 gene product from transcript cg10530-ra, Cpr65Av - cuticular protein 65av, Cpr31A - cuticular protein 31a, Cpr47Eg - cuticular protein 47eg, TwdlN - tweedlen, TwdlD - tweedled, Cpr67Fa2 - cuticular pr…
GO:0005524	ATP binding	1.4e-10	8.38e-08	2.02	7268	521	641	93	[Aats-glupro - glutamyl-prolyl-trna synthetase, Chd1 - chromodomain-helicase-dna-binding protein 1, CG4049 - cg4049 gene product from transcript cg4049-ra, sick - sickie, CG17259 - cg17259 gene product from transcript cg17259-ra, SMC2 - cg10212 gene product from transcript cg10212-ra, Atg1 - autophagy-specific gene 1, wnd - wallenda, SoYb - sister of yb, trbl - tribbles, Rm62 - cg10279 gene produ…
GO:0032559	adenyl ribonucleotide binding	1.55e-10	7.41e-08	2.02	7268	522	641	93	[Aats-glupro - glutamyl-prolyl-trna synthetase, Chd1 - chromodomain-helicase-dna-binding protein 1, CG4049 - cg4049 gene product from transcript cg4049-ra, sick - sickie, CG17259 - cg17259 gene product from transcript cg17259-ra, SMC2 - cg10212 gene product from transcript cg10212-ra, Atg1 - autophagy-specific gene 1, wnd - wallenda, SoYb - sister of yb, trbl - tribbles, Rm62 - cg10279 gene produ…
GO:0030554	adenyl nucleotide binding	1.78e-10	7.09e-08	2.02	7268	523	641	93	[Aats-glupro - glutamyl-prolyl-trna synthetase, Chd1 - chromodomain-helicase-dna-binding protein 1, CG4049 - cg4049 gene product from transcript cg4049-ra, sick - sickie, CG17259 - cg17259 gene product from transcript cg17259-ra, SMC2 - cg10212 gene product from transcript cg10212-ra, Atg1 - autophagy-specific gene 1, wnd - wallenda, SoYb - sister of yb, trbl - tribbles, Rm62 - cg10279 gene produ…
GO:0097367	carbohydrate derivative binding	3.8e-10	1.3e-07	1.8	7268	750	645	120	[Aats-glupro - glutamyl-prolyl-trna synthetase, sick - sickie, SMC2 - cg10212 gene product from transcript cg10212-ra, CG32302 - cg32302 gene product from transcript cg32302-ra, ns2 - nucleostemin 2, SoYb - sister of yb, trbl - tribbles, l(2)35Df - lethal (2) 35df, SuUR - suppressor of under-replication, dpa - disc proliferation abnormal, ade3 - adenosine 3, Gprk2 - g protein-coupled receptor kin…
GO:0043167	ion binding	4.6e-10	1.37e-07	1.36	7268	1766	984	325	[Aats-glupro - glutamyl-prolyl-trna synthetase, MESR4 - misexpression suppressor of ras 4, gfzf - gst-containing flywch zinc-finger protein, SoYb - sister of yb, ns2 - nucleostemin 2, CG9941 - cg9941 gene product from transcript cg9941-ra, chif - chiffon, yl - yolkless, didum - dilute class unconventional myosin, dpa - disc proliferation abnormal, Gprk2 - g protein-coupled receptor kinase 2, CG16…
GO:0005515	protein binding	9.18e-09	2.44e-06	1.4	7268	1370	976	257	[eIF3-S9 - cg4878 gene product from transcript cg4878-ra, scrib - scribbled, Adh - alcohol dehydrogenase, scra - scraps, Patronin - cg33130 gene product from transcript cg33130-rn, tmod - tropomodulin, DIP2 - disco interacting protein 2, csw - corkscrew, didum - dilute class unconventional myosin, CG3680 - cg3680 gene product from transcript cg3680-ra, cact - cactus, crc - cryptocephal, Sin3A - c…
GO:0035639	purine ribonucleoside triphosphate binding	1.1e-08	2.63e-06	1.8	7268	652	645	104	[Aats-glupro - glutamyl-prolyl-trna synthetase, sick - sickie, SMC2 - cg10212 gene product from transcript cg10212-ra, SoYb - sister of yb, ns2 - nucleostemin 2, trbl - tribbles, l(2)35Df - lethal (2) 35df, SuUR - suppressor of under-replication, dpa - disc proliferation abnormal, ade3 - adenosine 3, Gprk2 - g protein-coupled receptor kinase 2, r - rudimentary, CG1516 - cg1516 gene product from t…
GO:0032555	purine ribonucleotide binding	1.18e-08	2.56e-06	1.79	7268	653	645	104	[Aats-glupro - glutamyl-prolyl-trna synthetase, sick - sickie, SMC2 - cg10212 gene product from transcript cg10212-ra, SoYb - sister of yb, ns2 - nucleostemin 2, trbl - tribbles, l(2)35Df - lethal (2) 35df, SuUR - suppressor of under-replication, dpa - disc proliferation abnormal, ade3 - adenosine 3, Gprk2 - g protein-coupled receptor kinase 2, r - rudimentary, CG1516 - cg1516 gene product from t…
GO:0032550	purine ribonucleoside binding	1.18e-08	2.35e-06	1.79	7268	653	645	104	[Aats-glupro - glutamyl-prolyl-trna synthetase, sick - sickie, SMC2 - cg10212 gene product from transcript cg10212-ra, SoYb - sister of yb, ns2 - nucleostemin 2, trbl - tribbles, l(2)35Df - lethal (2) 35df, SuUR - suppressor of under-replication, dpa - disc proliferation abnormal, ade3 - adenosine 3, Gprk2 - g protein-coupled receptor kinase 2, r - rudimentary, CG1516 - cg1516 gene product from t…
GO:0001883	purine nucleoside binding	1.18e-08	2.17e-06	1.79	7268	653	645	104	[Aats-glupro - glutamyl-prolyl-trna synthetase, sick - sickie, SMC2 - cg10212 gene product from transcript cg10212-ra, SoYb - sister of yb, ns2 - nucleostemin 2, trbl - tribbles, l(2)35Df - lethal (2) 35df, SuUR - suppressor of under-replication, dpa - disc proliferation abnormal, ade3 - adenosine 3, Gprk2 - g protein-coupled receptor kinase 2, r - rudimentary, CG1516 - cg1516 gene product from t…
GO:0032549	ribonucleoside binding	1.73e-08	2.96e-06	1.78	7268	657	645	104	[Aats-glupro - glutamyl-prolyl-trna synthetase, sick - sickie, SMC2 - cg10212 gene product from transcript cg10212-ra, SoYb - sister of yb, ns2 - nucleostemin 2, trbl - tribbles, l(2)35Df - lethal (2) 35df, SuUR - suppressor of under-replication, dpa - disc proliferation abnormal, ade3 - adenosine 3, Gprk2 - g protein-coupled receptor kinase 2, r - rudimentary, CG1516 - cg1516 gene product from t…
GO:0017076	purine nucleotide binding	1.86e-08	2.97e-06	1.78	7268	658	645	104	[Aats-glupro - glutamyl-prolyl-trna synthetase, sick - sickie, SMC2 - cg10212 gene product from transcript cg10212-ra, SoYb - sister of yb, ns2 - nucleostemin 2, trbl - tribbles, l(2)35Df - lethal (2) 35df, SuUR - suppressor of under-replication, dpa - disc proliferation abnormal, ade3 - adenosine 3, Gprk2 - g protein-coupled receptor kinase 2, r - rudimentary, CG1516 - cg1516 gene product from t…
GO:0001882	nucleoside binding	2.06e-08	3.07e-06	1.78	7268	659	645	104	[Aats-glupro - glutamyl-prolyl-trna synthetase, sick - sickie, SMC2 - cg10212 gene product from transcript cg10212-ra, SoYb - sister of yb, ns2 - nucleostemin 2, trbl - tribbles, l(2)35Df - lethal (2) 35df, SuUR - suppressor of under-replication, dpa - disc proliferation abnormal, ade3 - adenosine 3, Gprk2 - g protein-coupled receptor kinase 2, r - rudimentary, CG1516 - cg1516 gene product from t…
GO:0032553	ribonucleotide binding	2.66e-08	3.74e-06	1.77	7268	662	645	104	[Aats-glupro - glutamyl-prolyl-trna synthetase, sick - sickie, SMC2 - cg10212 gene product from transcript cg10212-ra, SoYb - sister of yb, ns2 - nucleostemin 2, trbl - tribbles, l(2)35Df - lethal (2) 35df, SuUR - suppressor of under-replication, dpa - disc proliferation abnormal, ade3 - adenosine 3, Gprk2 - g protein-coupled receptor kinase 2, r - rudimentary, CG1516 - cg1516 gene product from t…
GO:0044877	macromolecular complex binding	5.22e-08	6.92e-06	2.25	7268	265	671	55	[Chd1 - chromodomain-helicase-dna-binding protein 1, scra - scraps, Patronin - cg33130 gene product from transcript cg33130-rn, tacc - transforming acidic coiled-coil protein, SMC2 - cg10212 gene product from transcript cg10212-ra, Ice1 - interacts with the c terminus of ell 1, Spt6 - cg12225 gene product from transcript cg12225-ra, Nak - numb-associated kinase, SuUR - suppressor of under-replica…
GO:0008010	structural constituent of chitin-based larval cuticle	1.42e-07	1.78e-05	6.21	7268	24	634	13	[Ccp84Ag - cg2342 gene product from transcript cg2342-ra, Cpr65Ea - cuticular protein 65ea, Cpr65Av - cuticular protein 65av, Lcp65Ag3 - larval cuticle protein, Lcp65Ag1 - cg10530 gene product from transcript cg10530-ra, Cpr31A - cuticular protein 31a, Cpr47Eg - cuticular protein 47eg, TwdlD - tweedled, Cpr67Fa2 - cuticular protein 67fa2, Cpr51A - cuticular protein 51a, Cpr67Fa1 - cuticular prote…
GO:1901265	nucleoside phosphate binding	3.51e-07	4.19e-05	1.59	7268	876	656	126	[Aats-glupro - glutamyl-prolyl-trna synthetase, CG14230 - cg14230 gene product from transcript cg14230-ra, sick - sickie, eIF3-S9 - cg4878 gene product from transcript cg4878-ra, Zw - zwischenferment, SMC2 - cg10212 gene product from transcript cg10212-ra, ns2 - nucleostemin 2, SoYb - sister of yb, trbl - tribbles, l(2)35Df - lethal (2) 35df, SuUR - suppressor of under-replication, mus205 - mutag…
GO:0000166	nucleotide binding	3.51e-07	3.99e-05	1.59	7268	876	656	126	[Aats-glupro - glutamyl-prolyl-trna synthetase, CG14230 - cg14230 gene product from transcript cg14230-ra, sick - sickie, eIF3-S9 - cg4878 gene product from transcript cg4878-ra, Zw - zwischenferment, SMC2 - cg10212 gene product from transcript cg10212-ra, ns2 - nucleostemin 2, SoYb - sister of yb, trbl - tribbles, l(2)35Df - lethal (2) 35df, SuUR - suppressor of under-replication, mus205 - mutag…
GO:0043168	anion binding	1.52e-06	0.000165	1.45	7268	855	980	167	[Aats-glupro - glutamyl-prolyl-trna synthetase, sick - sickie, Pi3K68D - phosphotidylinositol 3 kinase 68d, gfzf - gst-containing flywch zinc-finger protein, Mdr65 - multiple drug resistance 65, CG42388 - cg42388 gene product from transcript cg42388-rc, SMC2 - cg10212 gene product from transcript cg10212-ra, SoYb - sister of yb, ns2 - nucleostemin 2, trbl - tribbles, l(2)35Df - lethal (2) 35df, S…
GO:0003682	chromatin binding	1.57e-06	0.000163	2.78	7268	122	664	31	[Chd1 - chromodomain-helicase-dna-binding protein 1, woc - without children, SMC2 - cg10212 gene product from transcript cg10212-ra, pzg - putzig, Ice1 - interacts with the c terminus of ell 1, Spt6 - cg12225 gene product from transcript cg12225-ra, Mes-4 - cg4976 gene product from transcript cg4976-rb, SuUR - suppressor of under-replication, CG3680 - cg3680 gene product from transcript cg3680-ra…
GO:0008061	chitin binding	1.81e-06	0.000181	8.59	7268	47	180	10	[CG7017 - cg7017 gene product from transcript cg7017-rb, Muc18B - mucin 18b, CG43896 - cg43896 gene product from transcript cg43896-rc, Mur18B - mucin related 18b, CG7715 - cg7715 gene product from transcript cg7715-ra, CG7714 - cg7714 gene product from transcript cg7714-ra, CG7298 - cg7298 gene product from transcript cg7298-ra, Cda5 - chitin deacetylase-like 5, CG32302 - cg32302 gene product fr…
GO:0036094	small molecule binding	2.83e-06	0.00027	1.53	7268	917	656	127	[Aats-glupro - glutamyl-prolyl-trna synthetase, CG14230 - cg14230 gene product from transcript cg14230-ra, sick - sickie, eIF3-S9 - cg4878 gene product from transcript cg4878-ra, Zw - zwischenferment, SMC2 - cg10212 gene product from transcript cg10212-ra, ns2 - nucleostemin 2, SoYb - sister of yb, trbl - tribbles, l(2)35Df - lethal (2) 35df, SuUR - suppressor of under-replication, mus205 - mutag…
GO:1901363	heterocyclic compound binding	8.83e-06	0.000811	1.25	7268	1958	992	333	[Aats-glupro - glutamyl-prolyl-trna synthetase, MESR4 - misexpression suppressor of ras 4, CG14230 - cg14230 gene product from transcript cg14230-ra, CG3225 - cg3225 gene product from transcript cg3225-ra, eIF3-S9 - cg4878 gene product from transcript cg4878-ra, mask - multiple ankyrin repeats single kh domain, gfzf - gst-containing flywch zinc-finger protein, Zw - zwischenferment, SoYb - sister …
GO:0008092	cytoskeletal protein binding	1.43e-05	0.00126	1.84	7268	241	949	58	[Dys - dystrophin, scra - scraps, shg - shotgun, Patronin - cg33130 gene product from transcript cg33130-rn, tacc - transforming acidic coiled-coil protein, Atg1 - autophagy-specific gene 1, tmod - tropomodulin, Tm2 - tropomyosin 2, didum - dilute class unconventional myosin, shot - short stop, ssh - slingshot, wupA - wings up a, DCX-EMAP - doublecortin-domain-containing echinoderm-microtubule-as…
GO:0097159	organic cyclic compound binding	1.45e-05	0.00123	1.24	7268	1967	992	333	[Aats-glupro - glutamyl-prolyl-trna synthetase, MESR4 - misexpression suppressor of ras 4, CG14230 - cg14230 gene product from transcript cg14230-ra, CG3225 - cg3225 gene product from transcript cg3225-ra, eIF3-S9 - cg4878 gene product from transcript cg4878-ra, mask - multiple ankyrin repeats single kh domain, gfzf - gst-containing flywch zinc-finger protein, Zw - zwischenferment, SoYb - sister …
GO:0051020	GTPase binding	1.61e-05	0.00133	2.77	7268	65	969	24	[Pi3K68D - phosphotidylinositol 3 kinase 68d, Nup358 - nucleoporin 358, rok - rho-kinase, Whamy - cg12946 gene product from transcript cg12946-rc, Ranbp9 - cg5252 gene product from transcript cg5252-ra, cno - canoe, CG3532 - cg3532 gene product from transcript cg3532-rb, Crag - calmodulin-binding protein related to a rab3 gdp/gtp exchange protein, Rip11 - rab11 interacting protein, pbl - pebble, …
GO:0017016	Ras GTPase binding	1.65e-05	0.00132	2.83	7268	61	969	23	[Pi3K68D - phosphotidylinositol 3 kinase 68d, Nup358 - nucleoporin 358, rok - rho-kinase, Ranbp9 - cg5252 gene product from transcript cg5252-ra, cno - canoe, CG3532 - cg3532 gene product from transcript cg3532-rb, Crag - calmodulin-binding protein related to a rab3 gdp/gtp exchange protein, Rip11 - rab11 interacting protein, pbl - pebble, Rhp - rhophilin, CG32164 - cg32164 gene product from tran…
GO:0016887	ATPase activity	1.82e-05	0.0014	1.77	7268	264	993	64	[Chd1 - chromodomain-helicase-dna-binding protein 1, CG3225 - cg3225 gene product from transcript cg3225-ra, Hsc70-4 - heat shock protein cognate 4, Mdr65 - multiple drug resistance 65, Dhc64C - dynein heavy chain 64c, Arp5 - actin-related protein 5, SMC2 - cg10212 gene product from transcript cg10212-ra, SoYb - sister of yb, Rm62 - cg10279 gene product from transcript cg10279-rk, l(2)35Df - leth…
GO:0016787	hydrolase activity	2.22e-05	0.00166	1.44	7268	1183	607	142	[CG9634 - cg9634 gene product from transcript cg9634-ra, SMC2 - cg10212 gene product from transcript cg10212-ra, SoYb - sister of yb, ns2 - nucleostemin 2, csw - corkscrew, dpa - disc proliferation abnormal, r - rudimentary, CDase - ceramidase, CG9394 - cg9394 gene product from transcript cg9394-ra, veil - cg4827 gene product from transcript cg4827-ra, Mhcl - myosin heavy chain-like, CG31343 - cg…
GO:0031267	small GTPase binding	2.27e-05	0.00164	2.78	7268	62	969	23	[Pi3K68D - phosphotidylinositol 3 kinase 68d, Nup358 - nucleoporin 358, rok - rho-kinase, Ranbp9 - cg5252 gene product from transcript cg5252-ra, cno - canoe, CG3532 - cg3532 gene product from transcript cg3532-rb, Crag - calmodulin-binding protein related to a rab3 gdp/gtp exchange protein, Rip11 - rab11 interacting protein, pbl - pebble, Rhp - rhophilin, CG32164 - cg32164 gene product from tran…
GO:0005085	guanyl-nucleotide exchange factor activity	2.81e-05	0.00198	2.64	7268	72	957	25	[CG43658 - cg43658 gene product from transcript cg43658-rc, Crag - calmodulin-binding protein related to a rab3 gdp/gtp exchange protein, Efa6 - efa6 pleckstrin and sec7 domain containing, Tctp - translationally controlled tumor protein, pbl - pebble, Rgl - ral guanine nucleotide exchange factor, garz - gartenzwerg, Zir - zizimin-related, RhoGEF2 - cg9635 gene product from transcript cg9635-rf, s…
GO:0019899	enzyme binding	3.78e-05	0.00258	1.93	7268	179	969	46	[Pi3K68D - phosphotidylinositol 3 kinase 68d, Nup358 - nucleoporin 358, eIF5B - cg10840 gene product from transcript cg10840-re, crb - crumbs, Crag - calmodulin-binding protein related to a rab3 gdp/gtp exchange protein, lic - licorne, Axn - axin, Lk6 - cg17342 gene product from transcript cg17342-ra, CycT - cyclin t, msl-1 - male-specific lethal 1, pbl - pebble, Rgl - ral guanine nucleotide exch…
GO:0004812	aminoacyl-tRNA ligase activity	3.78e-05	0.00251	8.23	7268	38	186	8	[Aats-glupro - glutamyl-prolyl-trna synthetase, Aats-asn - asparaginyl-trna synthetase, Aats-ala - alanyl-trna synthetase, Aats-thr - threonyl-trna synthetase, Aats-ile - isoleucyl-trna synthetase, CG33123 - cg33123 gene product from transcript cg33123-ra, CG15100 - cg15100 gene product from transcript cg15100-ra, CG17259 - cg17259 gene product from transcript cg17259-ra]
GO:0003796	lysozyme activity	3.95e-05	0.00255	48.67	7268	4	112	3	[LysD - lysozyme d, LysE - lysozyme e, LysB - lysozyme b]
GO:0008449	N-acetylglucosamine-6-sulfatase activity	4.04e-05	0.00254	242.27	7268	3	20	2	[CG30059 - cg30059 gene product from transcript cg30059-ra, CG18278 - cg18278 gene product from transcript cg18278-ra]
GO:0016875	ligase activity, forming carbon-oxygen bonds	4.81e-05	0.00295	8.02	7268	39	186	8	[Aats-glupro - glutamyl-prolyl-trna synthetase, Aats-asn - asparaginyl-trna synthetase, Aats-ala - alanyl-trna synthetase, Aats-thr - threonyl-trna synthetase, Aats-ile - isoleucyl-trna synthetase, CG33123 - cg33123 gene product from transcript cg33123-ra, CG15100 - cg15100 gene product from transcript cg15100-ra, CG17259 - cg17259 gene product from transcript cg17259-ra]
GO:0016876	ligase activity, forming aminoacyl-tRNA and related compounds	4.81e-05	0.00287	8.02	7268	39	186	8	[Aats-glupro - glutamyl-prolyl-trna synthetase, Aats-asn - asparaginyl-trna synthetase, Aats-ala - alanyl-trna synthetase, Aats-thr - threonyl-trna synthetase, Aats-ile - isoleucyl-trna synthetase, CG33123 - cg33123 gene product from transcript cg33123-ra, CG15100 - cg15100 gene product from transcript cg15100-ra, CG17259 - cg17259 gene product from transcript cg17259-ra]
GO:0005198	structural molecule activity	5.82e-05	0.00339	4.09	7268	323	77	14	[CG7017 - cg7017 gene product from transcript cg7017-rb, dp - dumpy, CG43896 - cg43896 gene product from transcript cg43896-rc, zye - cg5847 gene product from transcript cg5847-ra, Mur18B - mucin related 18b, Lcp65Ag3 - larval cuticle protein, Lcp65Ag1 - cg10530 gene product from transcript cg10530-ra, TwdlN - tweedlen, Mhc - myosin heavy chain, TwdlM - tweedlem, Lcp65Af - cg10533 gene product fr…
GO:0042623	ATPase activity, coupled	8.84e-05	0.00503	1.77	7268	224	988	54	[Chd1 - chromodomain-helicase-dna-binding protein 1, CG3225 - cg3225 gene product from transcript cg3225-ra, Mdr65 - multiple drug resistance 65, Arp5 - actin-related protein 5, Dhc64C - dynein heavy chain 64c, SoYb - sister of yb, Rm62 - cg10279 gene product from transcript cg10279-rk, l(2)35Df - lethal (2) 35df, CG3164 - cg3164 gene product from transcript cg3164-ra, didum - dilute class unconv…
GO:0005080	protein kinase C binding	0.000114	0.00634	7.98	7268	5	911	5	[baz - bazooka, crb - crumbs, Patj - cg12021 gene product from transcript cg12021-rc, CG1815 - cg1815 gene product from transcript cg1815-rc, Rack1 - receptor of activated protein kinase c 1]
GO:0008484	sulfuric ester hydrolase activity	0.00012	0.00652	181.7	7268	4	20	2	[CG30059 - cg30059 gene product from transcript cg30059-ra, CG18278 - cg18278 gene product from transcript cg18278-ra]
GO:0043169	cation binding	0.000155	0.00823	1.49	7268	986	516	104	[CG33978 - cg33978 gene product from transcript cg33978-rd, CG10543 - cg10543 gene product from transcript cg10543-rf, CG9941 - cg9941 gene product from transcript cg9941-ra, chif - chiffon, yl - yolkless, ade3 - adenosine 3, CG1602 - cg1602 gene product from transcript cg1602-ra, Caps - calcium activated protein for secretion, rn - rotund, CG1516 - cg1516 gene product from transcript cg1516-rp, …
GO:0090599	alpha-glucosidase activity	0.000155	0.00805	12.41	7268	12	244	5	[Mal-A1 - maltase a1, CG9485 - cg9485 gene product from transcript cg9485-rf, Mal-A4 - maltase a4, Mal-A3 - maltase a3, tobi - target of brain insulin]
GO:0005089	Rho guanyl-nucleotide exchange factor activity	0.000162	0.00821	6.32	7268	26	354	8	[Sos - son of sevenless, mbc - myoblast city, Zir - zizimin-related, RhoGEF2 - cg9635 gene product from transcript cg9635-rf, CG42533 - cg42533 gene product from transcript cg42533-ri, spg - sponge, trio - cg18214 gene product from transcript cg18214-ra, pbl - pebble]
GO:0005088	Ras guanyl-nucleotide exchange factor activity	0.000171	0.00849	3.02	7268	50	819	17	[RhoGAP1A - cg40494 gene product from transcript cg40494-ra, Crag - calmodulin-binding protein related to a rab3 gdp/gtp exchange protein, CG43658 - cg43658 gene product from transcript cg43658-rc, pbl - pebble, Sos - son of sevenless, Rgl - ral guanine nucleotide exchange factor, mbc - myoblast city, Zir - zizimin-related, RhoGEF2 - cg9635 gene product from transcript cg9635-rf, Exn - ephexin, C…
GO:0008135	translation factor activity, nucleic acid binding	0.000207	0.0101	2.52	7268	64	992	22	[NAT1 - cg3845 gene product from transcript cg3845-ra, eIF3-S9 - cg4878 gene product from transcript cg4878-ra, AGO2 - argonaute 2, CG9769 - cg9769 gene product from transcript cg9769-ra, eIF4G - eukaryotic translation initiation factor 4g, Ef1alpha48D - elongation factor 1alpha48d, eIF5B - cg10840 gene product from transcript cg10840-re, Ef2b - elongation factor 2b, Ef1beta - elongation factor 1…
GO:0017111	nucleoside-triphosphatase activity	0.000258	0.0123	1.51	7268	432	993	89	[Chd1 - chromodomain-helicase-dna-binding protein 1, CG3225 - cg3225 gene product from transcript cg3225-ra, Hsc70-4 - heat shock protein cognate 4, Mdr65 - multiple drug resistance 65, eIF5B - cg10840 gene product from transcript cg10840-re, Upf1 - cg1559 gene product from transcript cg1559-ra, SMC2 - cg10212 gene product from transcript cg10212-ra, Dhc64C - dynein heavy chain 64c, Arp5 - actin-…
GO:0005201	extracellular matrix structural constituent	0.000297	0.0139	17.56	7268	12	138	4	[dp - dumpy, Muc18B - mucin 18b, Muc55B - mucin 55b, Mur18B - mucin related 18b]
GO:0005509	calcium ion binding	0.000307	0.0141	3.48	7268	138	227	15	[dp - dumpy, CG33978 - cg33978 gene product from transcript cg33978-rd, ds - dachsous, Mp20 - muscle protein 20, cac - cacophony, Letm1 - cg4589 gene product from transcript cg4589-rb, Dg - dystroglycan, TpnC47D - troponin c at 47d, kug - kugelei, Mlc2 - myosin light chain 2, alpha-Spec - alpha spectrin, up - upheld, Caps - calcium activated protein for secretion, Dgk - diacyl glycerol kinase, Ca…
GO:0015926	glucosidase activity	0.000354	0.016	10.64	7268	14	244	5	[Mal-A1 - maltase a1, CG9485 - cg9485 gene product from transcript cg9485-rf, Mal-A4 - maltase a4, Mal-A3 - maltase a3, tobi - target of brain insulin]
GO:0008536	Ran GTPase binding	0.000374	0.0166	6.17	7268	17	485	7	[CG32164 - cg32164 gene product from transcript cg32164-rb, Fs(2)Ket - female sterile (2) ketel, Nup358 - nucleoporin 358, Ranbp21 - cg12234 gene product from transcript cg12234-ra, CG32165 - cg32165 gene product from transcript cg32165-ra, emb - embargoed, msk - moleskin]
GO:0008307	structural constituent of muscle	0.000406	0.0176	7.04	7268	12	516	6	[Dys - dystrophin, Mhc - myosin heavy chain, Dyb - dystrobrevin-like, Prm - paramyosin, Mlp84B - muscle lim protein at 84b, Dg - dystroglycan]
GO:0016817	hydrolase activity, acting on acid anhydrides	0.000445	0.019	1.48	7268	444	993	90	[Chd1 - chromodomain-helicase-dna-binding protein 1, CG3225 - cg3225 gene product from transcript cg3225-ra, Hsc70-4 - heat shock protein cognate 4, Mdr65 - multiple drug resistance 65, eIF5B - cg10840 gene product from transcript cg10840-re, Upf1 - cg1559 gene product from transcript cg1559-ra, SMC2 - cg10212 gene product from transcript cg10212-ra, Dhc64C - dynein heavy chain 64c, Arp5 - actin-…
GO:0016462	pyrophosphatase activity	0.00047	0.0197	1.48	7268	439	993	89	[Chd1 - chromodomain-helicase-dna-binding protein 1, CG3225 - cg3225 gene product from transcript cg3225-ra, Hsc70-4 - heat shock protein cognate 4, Mdr65 - multiple drug resistance 65, eIF5B - cg10840 gene product from transcript cg10840-re, Upf1 - cg1559 gene product from transcript cg1559-ra, SMC2 - cg10212 gene product from transcript cg10212-ra, Dhc64C - dynein heavy chain 64c, Arp5 - actin-…
GO:0016818	hydrolase activity, acting on acid anhydrides, in phosphorus-containing anhydrides	0.000646	0.0266	1.47	7268	442	993	89	[Chd1 - chromodomain-helicase-dna-binding protein 1, CG3225 - cg3225 gene product from transcript cg3225-ra, Hsc70-4 - heat shock protein cognate 4, Mdr65 - multiple drug resistance 65, eIF5B - cg10840 gene product from transcript cg10840-re, Upf1 - cg1559 gene product from transcript cg1559-ra, SMC2 - cg10212 gene product from transcript cg10212-ra, Dhc64C - dynein heavy chain 64c, Arp5 - actin-…
GO:0008237	metallopeptidase activity	0.000687	0.0278	2.98	7268	83	470	16	[CG31343 - cg31343 gene product from transcript cg31343-ra, CG32473 - cg32473 gene product from transcript cg32473-ra, CG8562 - cg8562 gene product from transcript cg8562-ra, CG9634 - cg9634 gene product from transcript cg9634-ra, CG42335 - cg42335 gene product from transcript cg42335-rc, CG6512 - cg6512 gene product from transcript cg6512-rb, CG31233 - cg31233 gene product from transcript cg3123…
GO:0004084	branched-chain-amino-acid transaminase activity	0.000688	0.0274	1453.6	7268	1	5	1	[CG1673 - cg1673 gene product from transcript cg1673-ra]
GO:0016773	phosphotransferase activity, alcohol group as acceptor	0.000757	0.0297	1.62	7268	266	980	58	[Pi3K68D - phosphotidylinositol 3 kinase 68d, Tor - target of rapamycin, wnd - wallenda, Atg1 - autophagy-specific gene 1, Lk6 - cg17342 gene product from transcript cg17342-ra, trbl - tribbles, Nak - numb-associated kinase, BubR1 - bub1-related kinase, Gprk2 - g protein-coupled receptor kinase 2, Tie - tie-like receptor tyrosine kinase, Ire1 - inositol-requiring enzyme-1, trio - cg18214 gene pro…
GO:0046872	metal ion binding	0.000769	0.0296	1.3	7268	969	984	171	[MESR4 - misexpression suppressor of ras 4, CG33978 - cg33978 gene product from transcript cg33978-rd, Eps-15 - epidermal growth factor receptor pathway substrate clone 15, shg - shotgun, egg - eggless, CG43427 - cg43427 gene product from transcript cg43427-rp, CG10543 - cg10543 gene product from transcript cg10543-rf, Tctp - translationally controlled tumor protein, CG9941 - cg9941 gene product …
GO:0004252	serine-type endopeptidase activity	0.000793	0.0301	4.88	7268	62	216	9	[Fur2 - furin 2, Jon66Cii - jonah 66cii, Jon66Ci - jonah 66ci, Jon65Aiv - jonah 65aiv, Jon65Aiii - jonah 65aiii, alphaTry - alphatrypsin, CG30031 - cg30031 gene product from transcript cg30031-ra, Jon25Biii - jonah 25biii, CG30025 - cg30025 gene product from transcript cg30025-ra]
GO:0008236	serine-type peptidase activity	0.000832	0.0311	4.37	7268	77	216	10	[Fur2 - furin 2, Jon66Cii - jonah 66cii, Jon66Ci - jonah 66ci, Jon65Aiv - jonah 65aiv, Jon65Aiii - jonah 65aiii, CG3344 - cg3344 gene product from transcript cg3344-ra, alphaTry - alphatrypsin, CG30031 - cg30031 gene product from transcript cg30031-ra, Jon25Biii - jonah 25biii, CG30025 - cg30025 gene product from transcript cg30025-ra]
GO:0030676	Rac guanyl-nucleotide exchange factor activity	0.000941	0.0346	18.25	7268	5	239	3	[Sos - son of sevenless, mbc - myoblast city, pbl - pebble]
GO:0004558	alpha-1,4-glucosidase activity	0.000948	0.0343	11.91	7268	10	244	4	[Mal-A1 - maltase a1, Mal-A4 - maltase a4, Mal-A3 - maltase a3, tobi - target of brain insulin]
Component
GO Term	Description	P-value	FDR q-value	Enrichment	N	B	n	b	Genes
GO:0031012	extracellular matrix	6.27e-11	6.13e-08	8.02	7268	70	233	18	[dp - dumpy, Muc18B - mucin 18b, Ten-m - tenascin major, Muc55B - mucin 55b, Mur18B - mucin related 18b, Cpr65Ea - cuticular protein 65ea, Lcp65Ag3 - larval cuticle protein, Lcp65Ag1 - cg10530 gene product from transcript cg10530-ra, CG5550 - cg5550 gene product from transcript cg5550-rb, Cpr47Eg - cuticular protein 47eg, TwdlN - tweedlen, TwdlD - tweedled, Cpr51A - cuticular protein 51a, TwdlM -…
GO:0005576	extracellular region	1.04e-10	5.1e-08	4.93	7268	213	180	26	[CG7017 - cg7017 gene product from transcript cg7017-rb, Muc18B - mucin 18b, Mur18B - mucin related 18b, CG30031 - cg30031 gene product from transcript cg30031-ra, Cda5 - chitin deacetylase-like 5, CG32302 - cg32302 gene product from transcript cg32302-ra, fon - fondue, CG30025 - cg30025 gene product from transcript cg30025-ra, vn - vein, CG6403 - cg6403 gene product from transcript cg6403-ra, PG…
GO:0043228	non-membrane-bounded organelle	5.73e-07	0.000187	1.52	7268	698	994	145	[Adh - alcohol dehydrogenase, mask - multiple ankyrin repeats single kh domain, egg - eggless, Patronin - cg33130 gene product from transcript cg33130-rn, tacc - transforming acidic coiled-coil protein, SMC2 - cg10212 gene product from transcript cg10212-ra, sesB - stress-sensitive b, Tctp - translationally controlled tumor protein, ns2 - nucleostemin 2, Axs - abnormal x segregation, SuUR - suppr…
GO:0043232	intracellular non-membrane-bounded organelle	5.73e-07	0.00014	1.52	7268	698	994	145	[Adh - alcohol dehydrogenase, mask - multiple ankyrin repeats single kh domain, egg - eggless, Patronin - cg33130 gene product from transcript cg33130-rn, tacc - transforming acidic coiled-coil protein, SMC2 - cg10212 gene product from transcript cg10212-ra, Tctp - translationally controlled tumor protein, sesB - stress-sensitive b, ns2 - nucleostemin 2, Axs - abnormal x segregation, SuUR - suppr…
GO:0000786	nucleosome	6.99e-07	0.000137	7.14	7268	15	679	10	[His1:CG33801 - cg33801 gene product from transcript cg33801-ra, His1:CG33858 - cg33858 gene product from transcript cg33858-ra, enok - enoki mushroom, His1:CG33834 - cg33834 gene product from transcript cg33834-ra, His3:CG33848 - cg33848 gene product from transcript cg33848-ra, His3.3A - histone h3.3a, His1:CG33825 - cg33825 gene product from transcript cg33825-ra, His4:CG33879 - cg33879 gene pr…
GO:1990104	DNA bending complex	6.99e-07	0.000114	7.14	7268	15	679	10	[His1:CG33801 - cg33801 gene product from transcript cg33801-ra, His1:CG33858 - cg33858 gene product from transcript cg33858-ra, enok - enoki mushroom, His1:CG33834 - cg33834 gene product from transcript cg33834-ra, His3:CG33848 - cg33848 gene product from transcript cg33848-ra, His3.3A - histone h3.3a, His1:CG33825 - cg33825 gene product from transcript cg33825-ra, His4:CG33879 - cg33879 gene pr…
GO:0044449	contractile fiber part	1.11e-06	0.000156	5.95	7268	40	397	13	[Mhcl - myosin heavy chain-like, Gapdh1 - glyceraldehyde 3 phosphate dehydrogenase 1, bsf - bicoid stability factor, Hsc70-4 - heat shock protein cognate 4, Mf - myofilin, Gpdh - glycerol 3 phosphate dehydrogenase, Dg - dystroglycan, Tm2 - tropomyosin 2, Mlc2 - myosin light chain 2, Mhc - myosin heavy chain, up - upheld, wupA - wings up a, Prm - paramyosin]
GO:0005578	proteinaceous extracellular matrix	1.94e-06	0.000237	36.71	7268	33	30	5	[dp - dumpy, TwdlN - tweedlen, TwdlM - tweedlem, TwdlB - tweedleb, TwdlL - tweedlel]
GO:0044427	chromosomal part	2.93e-06	0.000318	1.9	7268	285	833	62	[Chd1 - chromodomain-helicase-dna-binding protein 1, enok - enoki mushroom, Hsc70-4 - heat shock protein cognate 4, egg - eggless, Spc105R - spc105-related, Arp5 - actin-related protein 5, SMC2 - cg10212 gene product from transcript cg10212-ra, E(Pc) - enhancer of polycomb, Pep - protein on ecdysone puffs, Rm62 - cg10279 gene product from transcript cg10279-rk, Spt6 - cg12225 gene product from tr…
GO:0044815	DNA packaging complex	3.43e-06	0.000336	5.35	7268	24	679	12	[His1:CG33801 - cg33801 gene product from transcript cg33801-ra, His1:CG33858 - cg33858 gene product from transcript cg33858-ra, enok - enoki mushroom, His1:CG33834 - cg33834 gene product from transcript cg33834-ra, His3:CG33848 - cg33848 gene product from transcript cg33848-ra, His3.3A - histone h3.3a, His1:CG33825 - cg33825 gene product from transcript cg33825-ra, SMC2 - cg10212 gene product fr…
GO:0044430	cytoskeletal part	3.75e-06	0.000333	1.6	7268	476	994	104	[Adh - alcohol dehydrogenase, scra - scraps, Patronin - cg33130 gene product from transcript cg33130-rn, Karybeta3 - karyopherin beta 3, tacc - transforming acidic coiled-coil protein, SMC2 - cg10212 gene product from transcript cg10212-ra, dgt3 - dim gamma-tubulin 3, Tctp - translationally controlled tumor protein, Axs - abnormal x segregation, didum - dilute class unconventional myosin, CG1516 …
GO:0005694	chromosome	1.55e-05	0.00126	2	7268	166	985	45	[EcR - ecdysone receptor, CrebA - cyclic-amp response element binding protein a, pfk - piefke, JIL-1 - cg6297 gene product from transcript cg6297-rc, l(3)mbt - lethal (3) malignant brain tumor, egg - eggless, Jarid2 - jumonji, at rich interactive domain 2, SMC2 - cg10212 gene product from transcript cg10212-ra, Tctp - translationally controlled tumor protein, E(Pc) - enhancer of polycomb, Su(var)…
GO:0000785	chromatin	2.7e-05	0.00203	2.56	7268	107	743	28	[Bre1 - cg10542 gene product from transcript cg10542-ra, woc - without children, JIL-1 - cg6297 gene product from transcript cg6297-rc, Jarid2 - jumonji, at rich interactive domain 2, SMC2 - cg10212 gene product from transcript cg10212-ra, E(Pc) - enhancer of polycomb, Su(var)2-HP2 - cg12864 gene product from transcript cg12864-rb, Mes-4 - cg4976 gene product from transcript cg4976-rb, Spt6 - cg1…
GO:0000792	heterochromatin	3.8e-05	0.00265	4.36	7268	27	741	12	[Mes-4 - cg4976 gene product from transcript cg4976-rb, SuUR - suppressor of under-replication, woc - without children, Psc - posterior sex combs, CG8290 - cg8290 gene product from transcript cg8290-rd, Su(var)3-7 - suppressor of variegation 3-7, Dp1 - dodeca-satellite-binding protein 1, Cap-G - cg34438 gene product from transcript cg34438-rf, E(Pc) - enhancer of polycomb, e(y)3 - enhancer of yel…
GO:0005700	polytene chromosome	4.51e-05	0.00294	2.22	7268	113	985	34	[EcR - ecdysone receptor, CrebA - cyclic-amp response element binding protein a, JIL-1 - cg6297 gene product from transcript cg6297-rc, pfk - piefke, l(3)mbt - lethal (3) malignant brain tumor, egg - eggless, Jarid2 - jumonji, at rich interactive domain 2, Tctp - translationally controlled tumor protein, E(Pc) - enhancer of polycomb, Su(var)2-HP2 - cg12864 gene product from transcript cg12864-rb,…
GO:0005737	cytoplasm	5.97e-05	0.00365	1.4	7268	805	977	151	[Aats-glupro - glutamyl-prolyl-trna synthetase, Eps-15 - epidermal growth factor receptor pathway substrate clone 15, scra - scraps, mask - multiple ankyrin repeats single kh domain, egg - eggless, gfzf - gst-containing flywch zinc-finger protein, Nf1 - neurofibromin 1, SMC2 - cg10212 gene product from transcript cg10212-ra, Tctp - translationally controlled tumor protein, csw - corkscrew, Nup205…
GO:0098687	chromosomal region	0.000152	0.00875	2.41	7268	94	833	26	[Chd1 - chromodomain-helicase-dna-binding protein 1, woc - without children, cmet - cenp-meta, JIL-1 - cg6297 gene product from transcript cg6297-rc, egg - eggless, cnc - cap-n-collar, pzg - putzig, Pep - protein on ecdysone puffs, Su(var)2-HP2 - cg12864 gene product from transcript cg12864-rb, CycT - cyclin t, Rm62 - cg10279 gene product from transcript cg10279-rk, Spt6 - cg12225 gene product fr…
GO:0005852	eukaryotic translation initiation factor 3 complex	0.000221	0.012	4.4	7268	15	992	9	[eIF3-S8 - cg4954 gene product from transcript cg4954-ra, eIF3-S9 - cg4878 gene product from transcript cg4878-ra, CG5642 - cg5642 gene product from transcript cg5642-ra, eIF3-S10 - cg9805 gene product from transcript cg9805-ra, CG9769 - cg9769 gene product from transcript cg9769-ra, Tango7 - transport and golgi organization 7, eIF-3p66 - eukaryotic initiation factor 3 p66 subunit, clu - clueless…
GO:0005859	muscle myosin complex	0.000383	0.0197	25.5	7268	5	171	3	[Mlc2 - myosin light chain 2, Mhc - myosin heavy chain, Prm - paramyosin]
GO:0043292	contractile fiber	0.000398	0.0195	70.56	7268	2	103	2	[Mlc2 - myosin light chain 2, Mp20 - muscle protein 20]
GO:0044421	extracellular region part	0.000476	0.0222	8.12	7268	179	30	6	[ImpL2 - ecdysone-inducible gene l2, dp - dumpy, TwdlN - tweedlen, TwdlM - tweedlem, TwdlB - tweedleb, TwdlL - tweedlel]
GO:0031672	A band	0.000522	0.0232	69.22	7268	3	70	2	[Mhc - myosin heavy chain, Mf - myofilin]
GO:0044459	plasma membrane part	0.000533	0.0227	1.66	7268	321	776	57	[Dys - dystrophin, scrib - scribbled, shg - shotgun, fs(1)N - female sterile (1) nasrat, cac - cacophony, Mdr65 - multiple drug resistance 65, Nf1 - neurofibromin 1, neuroligin - cg13772 gene product from transcript cg13772-rb, PGRP-SC2 - cg14745 gene product from transcript cg14745-ra, PGRP-SC1b - cg8577 gene product from transcript cg8577-ra, CG3164 - cg3164 gene product from transcript cg3164-…
GO:0042995	cell projection	0.000551	0.0224	1.99	7268	129	962	34	[EcR - ecdysone receptor, sn - singed, Ir25a - ionotropic receptor 25a, shg - shotgun, norpA - no receptor potential a, Ptp69D - protein tyrosine phosphatase 69d, bchs - blue cheese, crb - crumbs, mtt - mangetout, Abl - abl tyrosine kinase, wnd - wallenda, robo3 - cg5423 gene product from transcript cg5423-rb, Nha1 - na[+]/h[+] hydrogen antiporter 1, Nak - numb-associated kinase, fra - frazzled, …
GO:0005875	microtubule associated complex	0.0006	0.0235	1.57	7268	312	994	67	[CG32113 - cg32113 gene product from transcript cg32113-rb, Adh - alcohol dehydrogenase, Hsc70-4 - heat shock protein cognate 4, Karybeta3 - karyopherin beta 3, tacc - transforming acidic coiled-coil protein, Dhc64C - dynein heavy chain 64c, SMC2 - cg10212 gene product from transcript cg10212-ra, dgt3 - dim gamma-tubulin 3, Pep - protein on ecdysone puffs, Rm62 - cg10279 gene product from transcr…
GO:0016010	dystrophin-associated glycoprotein complex	0.000677	0.0255	14.14	7268	3	514	3	[Dys - dystrophin, Dyb - dystrobrevin-like, Dg - dystroglycan]
GO:0043005	neuron projection	0.000778	0.0282	2.29	7268	76	962	23	[EcR - ecdysone receptor, Dscam - down syndrome cell adhesion molecule, sn - singed, Cdk5alpha - cdk5 activator-like protein, Ir25a - ionotropic receptor 25a, Ptp69D - protein tyrosine phosphatase 69d, bchs - blue cheese, mtt - mangetout, Abl - abl tyrosine kinase, wnd - wallenda, robo3 - cg5423 gene product from transcript cg5423-rb, unc-104 - cg8566 gene product from transcript cg8566-rh, Nak -…
