# Supplementary material for: piRNAs Are Associated with Diverse Transgenerational Effects on Gene and Transposon Expression in a Hybrid Dysgenic Syndrome of D. virilis
Source: PLoS Genet. 2015 Aug 4;11(8):e1005332. doi: 10.1371/journal.pgen.1005332 (PMC4524669; doi:10.1371/journal.pgen.1005332)
Supplement: S2 Table — (XLSX) [file pgen.1005332.s007.xlsx]

## Sheet: Sheet1
Description of genes analyzed for nt bias	# genes analyzed for bias	1st position T	background T	10th position A	background A
Avg of dys samples have 5 or more reads per million mapped than other samples - cluster genes removed - D1	42	0.348	0.22	0.232	0.216
Avg of dys samples have 5 or more reads per million mapped than other samples - cluster genes removed - D2	42	0.336	0.218	0.221	0.217
Avg of dys samples have 5 or more reads per million mapped than other samples - subset of genes with 1000 RPKM and above (in ND) - cluster genes removed - D1	10	0.552	0.248	0.18	0.198
Avg of dys samples have 5 or more reads per million mapped than other samples - subset of genes with 1000 RPKM and above (in ND) - cluster genes removed - D2	10	0.556	0.249	0.164	0.196
Avg of dys samples have 5 or more reads per million mapped than other samples - subset of genes with 10-1000 RPKM (in ND) - cluster genes removed - D1	10	0.258	0.202	0.21	0.231
Avg of dys samples have 5 or more reads per million mapped than other samples - subset of genes with 10-1000 RPKM (in ND) - cluster genes removed - D2	10	0.256	0.21	0.228	0.229
Avg of dys samples have 5 or more reads per million mapped than other samples - subset of genes with 10 RPKM and under (in ND) - cluster genes removed - D1	22	0.234	0.205	0.28	0.225
Avg of dys samples have 5 or more reads per million mapped than other samples - subset of genes with 10 RPKM and under (in ND) - cluster genes removed - D2	22	0.219	0.201	0.256	0.227
the gene set above 5 piRNA reads per million mapped in any sample D1	105	0.733	0.277	0.417	0.219
the gene set above 5 piRNA reads per million mapped in any sample D2	105	0.714	0.268	0.324	0.215
the gene set above 5 piRNA reads per million mapped in any sample - subset of primarily sense producing genes - D1	80	0.328	0.213	0.252	0.224
the gene set above 5 piRNA reads per million mapped in any sample - subset of primarily sense producing genes - D2	80	0.328	0.213	0.235	0.225
the gene set above 5 piRNA reads per million mapped in any sample - subset of ribosomal protein genes - D1	18	0.468	0.254	0.167	0.192
the gene set above 5 piRNA reads per million mapped in any sample - subset of ribosomal protein genes - D2	18	0.519	0.268	0.12	0.184
