# Supplementary material for: piRNAs Are Associated with Diverse Transgenerational Effects on Gene and Transposon Expression in a Hybrid Dysgenic Syndrome of D. virilis
Source: PLoS Genet. 2015 Aug 4;11(8):e1005332. doi: 10.1371/journal.pgen.1005332 (PMC4524669; doi:10.1371/journal.pgen.1005332)
Supplement: S3 Table — (XLSX) [file pgen.1005332.s008.xlsx]

## Sheet: GoforALLsamplescdsabove5permill
GO Term	Description	P-value	FDR q-value	Enrichment	N	B	n	b	Genes
GO:0043228	non-membrane-bounded organelle	2.7e-22	2.62e-19	5.72	9483	718	97	42	[Yp3 - yolk protein 3, mask - multiple ankyrin repeats single kh domain, Ca-P60A - calcium atpase at 60a, Hsc70-4 - heat shock protein cognate 4, RpL3 - ribosomal protein l3, Acon - aconitase, Dhc64C - dynein heavy chain 64c, sesB - stress-sensitive b, Hsp83 - heat shock protein 83, RpS27A - ribosomal protein s27a, RpS3A - ribosomal protein s3a, CG8036 - cg8036 gene product from transcript cg8036…
GO:0043232	intracellular non-membrane-bounded organelle	2.7e-22	1.31e-19	5.72	9483	718	97	42	[Yp3 - yolk protein 3, mask - multiple ankyrin repeats single kh domain, Ca-P60A - calcium atpase at 60a, Hsc70-4 - heat shock protein cognate 4, RpL3 - ribosomal protein l3, Acon - aconitase, Dhc64C - dynein heavy chain 64c, sesB - stress-sensitive b, Hsp83 - heat shock protein 83, RpS27A - ribosomal protein s27a, RpS3A - ribosomal protein s3a, CG8036 - cg8036 gene product from transcript cg8036…
GO:0044445	cytosolic part	3.13e-19	1.02e-16	16.16	9483	121	97	20	[Gycalpha99B - guanylyl cyclase alpha-subunit at 99b, RpL6 - ribosomal protein l6, RpS5a - ribosomal protein s5a, Eno - enolase, RpS7 - ribosomal protein s7, RpL3 - ribosomal protein l3, RpL7A - ribosomal protein l7a, RpS27A - ribosomal protein s27a, RpL29 - ribosomal protein l29, RpS3A - ribosomal protein s3a, RpL9 - ribosomal protein l9, RpL22 - ribosomal protein l22, RpS23 - ribosomal protein …
GO:0005840	ribosome	7.83e-16	1.9e-13	19.3	9483	76	97	15	[RpL6 - ribosomal protein l6, RpS5a - ribosomal protein s5a, RpL3 - ribosomal protein l3, RpL7A - ribosomal protein l7a, RpS27A - ribosomal protein s27a, RpS3A - ribosomal protein s3a, RpL29 - ribosomal protein l29, RpL22 - ribosomal protein l22, RpL9 - ribosomal protein l9, RpL21 - ribosomal protein l21, RpL4 - ribosomal protein l4, RpS23 - ribosomal protein s23, RpL18 - ribosomal protein l18, s…
GO:0044391	ribosomal subunit	1.13e-14	2.19e-12	11.5	9483	153	97	18	[RpL6 - ribosomal protein l6, RpS5a - ribosomal protein s5a, RpS7 - ribosomal protein s7, RpL3 - ribosomal protein l3, RpL7A - ribosomal protein l7a, RpS27A - ribosomal protein s27a, RpL29 - ribosomal protein l29, RpS3A - ribosomal protein s3a, RpL9 - ribosomal protein l9, RpL22 - ribosomal protein l22, RpS23 - ribosomal protein s23, RpL21 - ribosomal protein l21, RpL4 - ribosomal protein l4, RpL…
GO:0030529	ribonucleoprotein complex	1.74e-14	2.82e-12	5.99	9483	441	97	27	[Yp3 - yolk protein 3, Hsc70-4 - heat shock protein cognate 4, RpL3 - ribosomal protein l3, Dhc64C - dynein heavy chain 64c, RpS27A - ribosomal protein s27a, RpS3A - ribosomal protein s3a, RpL4 - ribosomal protein l4, RpL18 - ribosomal protein l18, lost - cg14648 gene product from transcript cg14648-ra, poe - purity of essence, RpL6 - ribosomal protein l6, tud - tudor, RpS5a - ribosomal protein s…
GO:0044444	cytoplasmic part	1.67e-13	2.31e-11	2.79	9483	1755	97	50	[Gycalpha99B - guanylyl cyclase alpha-subunit at 99b, Yp3 - yolk protein 3, Ca-P60A - calcium atpase at 60a, Hsc70-4 - heat shock protein cognate 4, RpL3 - ribosomal protein l3, Dhc64C - dynein heavy chain 64c, sesB - stress-sensitive b, RpS3A - ribosomal protein s3a, yl - yolkless, poe - purity of essence, CG17018 - cg17018 gene product from transcript cg17018-re, RpS5a - ribosomal protein s5a, …
GO:0044422	organelle part	8.27e-13	1.01e-10	2.54	9483	2042	97	53	[Yp3 - yolk protein 3, Ca-P60A - calcium atpase at 60a, Hsc70-4 - heat shock protein cognate 4, RpL3 - ribosomal protein l3, Dhc64C - dynein heavy chain 64c, sesB - stress-sensitive b, RpS3A - ribosomal protein s3a, CG8036 - cg8036 gene product from transcript cg8036-rb, lost - cg14648 gene product from transcript cg14648-ra, Mi-2 - cg8103 gene product from transcript cg8103-ra, Taf8 - tbp-associ…
GO:0022625	cytosolic large ribosomal subunit	1.19e-12	1.28e-10	22.4	9483	48	97	11	[RpL6 - ribosomal protein l6, RpL21 - ribosomal protein l21, RpL4 - ribosomal protein l4, RpL18 - ribosomal protein l18, RpL28 - ribosomal protein l28, RpL10Ab - ribosomal protein l10ab, RpL3 - ribosomal protein l3, RpL7A - ribosomal protein l7a, RpL29 - ribosomal protein l29, RpL22 - ribosomal protein l22, RpL9 - ribosomal protein l9]
GO:0032991	macromolecular complex	4.3e-12	4.18e-10	2.4	9483	2200	97	54	[Gycalpha99B - guanylyl cyclase alpha-subunit at 99b, Yp3 - yolk protein 3, Hsc70-4 - heat shock protein cognate 4, RpL3 - ribosomal protein l3, Dhc64C - dynein heavy chain 64c, RpS3A - ribosomal protein s3a, CG8036 - cg8036 gene product from transcript cg8036-rb, lost - cg14648 gene product from transcript cg14648-ra, Mi-2 - cg8103 gene product from transcript cg8103-ra, poe - purity of essence,…
GO:0005811	lipid particle	7.91e-12	6.99e-10	8.61	9483	193	97	17	[Yp3 - yolk protein 3, mask - multiple ankyrin repeats single kh domain, Eno - enolase, Hsc70-4 - heat shock protein cognate 4, Ca-P60A - calcium atpase at 60a, Ef1alpha48D - elongation factor 1alpha48d, Acon - aconitase, Hsp83 - heat shock protein 83, sesB - stress-sensitive b, Rfabg - retinoid- and fatty acid-binding glycoprotein, CG8036 - cg8036 gene product from transcript cg8036-rb, CG3523 -…
GO:0044446	intracellular organelle part	8.68e-12	7.03e-10	2.48	9483	2012	97	51	[Yp3 - yolk protein 3, Ca-P60A - calcium atpase at 60a, Hsc70-4 - heat shock protein cognate 4, RpL3 - ribosomal protein l3, Dhc64C - dynein heavy chain 64c, sesB - stress-sensitive b, RpS3A - ribosomal protein s3a, CG8036 - cg8036 gene product from transcript cg8036-rb, lost - cg14648 gene product from transcript cg14648-ra, Mi-2 - cg8103 gene product from transcript cg8103-ra, Taf8 - tbp-associ…
GO:0043229	intracellular organelle	5.94e-11	4.44e-09	2.19	9483	2503	97	56	[Yp3 - yolk protein 3, mask - multiple ankyrin repeats single kh domain, Ca-P60A - calcium atpase at 60a, Hsc70-4 - heat shock protein cognate 4, RpL3 - ribosomal protein l3, Dhc64C - dynein heavy chain 64c, sesB - stress-sensitive b, RpS3A - ribosomal protein s3a, yl - yolkless, CG8036 - cg8036 gene product from transcript cg8036-rb, Rad23 - cg1836 gene product from transcript cg1836-rc, Mi-2 - …
GO:0043226	organelle	1.2e-10	8.32e-09	2.15	9483	2545	97	56	[Yp3 - yolk protein 3, mask - multiple ankyrin repeats single kh domain, Ca-P60A - calcium atpase at 60a, Hsc70-4 - heat shock protein cognate 4, RpL3 - ribosomal protein l3, Dhc64C - dynein heavy chain 64c, sesB - stress-sensitive b, RpS3A - ribosomal protein s3a, yl - yolkless, CG8036 - cg8036 gene product from transcript cg8036-rb, Rad23 - cg1836 gene product from transcript cg1836-rc, Mi-2 - …
GO:0044430	cytoskeletal part	2.42e-10	1.57e-08	4.53	9483	518	97	24	[Yp3 - yolk protein 3, CG34417 - cg34417 gene product from transcript cg34417-ri, sls - sallimus, Hsc70-4 - heat shock protein cognate 4, betaTub56D - beta-tubulin at 56d, Ef1alpha48D - elongation factor 1alpha48d, Dhc64C - dynein heavy chain 64c, Hsp83 - heat shock protein 83, Rack1 - receptor of activated protein kinase c 1, RpS27A - ribosomal protein s27a, tral - trailer hitch, Rfabg - retinoi…
GO:0015934	large ribosomal subunit	2.77e-09	1.68e-07	11.32	9483	95	97	11	[RpL6 - ribosomal protein l6, RpL4 - ribosomal protein l4, RpL21 - ribosomal protein l21, RpL18 - ribosomal protein l18, RpL28 - ribosomal protein l28, RpL10Ab - ribosomal protein l10ab, RpL3 - ribosomal protein l3, RpL7A - ribosomal protein l7a, RpL29 - ribosomal protein l29, RpL9 - ribosomal protein l9, RpL22 - ribosomal protein l22]
GO:0005875	microtubule associated complex	4.86e-09	2.78e-07	5.33	9483	330	97	18	[Yp3 - yolk protein 3, CG34417 - cg34417 gene product from transcript cg34417-ri, Hsc70-4 - heat shock protein cognate 4, sls - sallimus, Ef1alpha48D - elongation factor 1alpha48d, Dhc64C - dynein heavy chain 64c, RpS27A - ribosomal protein s27a, Rack1 - receptor of activated protein kinase c 1, tral - trailer hitch, Rfabg - retinoid- and fatty acid-binding glycoprotein, CG8036 - cg8036 gene prod…
GO:0044424	intracellular part	1.11e-08	6.02e-07	1.65	9483	4145	97	70	[Gycalpha99B - guanylyl cyclase alpha-subunit at 99b, Yp3 - yolk protein 3, mask - multiple ankyrin repeats single kh domain, Ca-P60A - calcium atpase at 60a, Hsc70-4 - heat shock protein cognate 4, RpL3 - ribosomal protein l3, Dhc64C - dynein heavy chain 64c, sesB - stress-sensitive b, RpS3A - ribosomal protein s3a, CG8036 - cg8036 gene product from transcript cg8036-rb, yl - yolkless, Rad23 - c…
GO:0022627	cytosolic small ribosomal subunit	3.24e-08	1.66e-06	20.74	9483	33	97	7	[RpS23 - ribosomal protein s23, RpS5a - ribosomal protein s5a, sta - stubarista, RpS7 - ribosomal protein s7, RpS3 - ribosomal protein s3, RpS27A - ribosomal protein s27a, RpS3A - ribosomal protein s3a]
GO:0005859	muscle myosin complex	1.52e-07	7.38e-06	65.18	9483	6	97	4	[Mlc2 - myosin light chain 2, Mhc - myosin heavy chain, sls - sallimus, Prm - paramyosin]
GO:0044449	contractile fiber part	1.59e-07	7.37e-06	16.69	9483	41	97	7	[Mlc2 - myosin light chain 2, Mhc - myosin heavy chain, sls - sallimus, Hsc70-4 - heat shock protein cognate 4, bt - bent, Prm - paramyosin, Ald - aldolase]
GO:0016460	myosin II complex	1.25e-06	5.51e-05	43.45	9483	9	97	4	[Mlc2 - myosin light chain 2, Mhc - myosin heavy chain, sls - sallimus, Prm - paramyosin]
GO:0015935	small ribosomal subunit	2.93e-06	0.000124	11.04	9483	62	97	7	[RpS23 - ribosomal protein s23, RpS5a - ribosomal protein s5a, sta - stubarista, RpS7 - ribosomal protein s7, RpS3 - ribosomal protein s3, RpS27A - ribosomal protein s27a, RpS3A - ribosomal protein s3a]
GO:0044464	cell part	4.49e-06	0.000182	1.44	9483	4804	97	71	[Gycalpha99B - guanylyl cyclase alpha-subunit at 99b, Yp3 - yolk protein 3, mask - multiple ankyrin repeats single kh domain, Ca-P60A - calcium atpase at 60a, Hsc70-4 - heat shock protein cognate 4, Uba1 - ubiquitin activating enzyme 1, RpL3 - ribosomal protein l3, Dhc64C - dynein heavy chain 64c, sesB - stress-sensitive b, RpS3A - ribosomal protein s3a, CG8036 - cg8036 gene product from transcri…
GO:0043234	protein complex	4.33e-05	0.00169	1.92	9483	1784	97	35	[nej - nejire, Gycalpha99B - guanylyl cyclase alpha-subunit at 99b, Yp3 - yolk protein 3, Hsc70-4 - heat shock protein cognate 4, Dhc64C - dynein heavy chain 64c, RpS27A - ribosomal protein s27a, CG8036 - cg8036 gene product from transcript cg8036-rb, blw - bellwether, Mi-2 - cg8103 gene product from transcript cg8103-ra, Ef1gamma - cg11901 gene product from transcript cg11901-rc, Taf8 - tbp-asso…
GO:0030686	90S preribosome	0.000104	0.00387	97.76	9483	2	97	2	[sta - stubarista, RpS7 - ribosomal protein s7]
GO:0030018	Z disc	0.00011	0.00397	15.64	9483	25	97	4	[sls - sallimus, Hsc70-4 - heat shock protein cognate 4, bt - bent, Ald - aldolase]
GO:0043186	P granule	0.00011	0.00383	15.64	9483	25	97	4	[tud - tudor, Yp3 - yolk protein 3, poe - purity of essence, tral - trailer hitch]
GO:0016459	myosin complex	0.00011	0.0037	15.64	9483	25	97	4	[Mlc2 - myosin light chain 2, Mhc - myosin heavy chain, sls - sallimus, Prm - paramyosin]
GO:0032982	myosin filament	0.000309	0.01	65.18	9483	3	97	2	[sls - sallimus, Prm - paramyosin]
GO:0005863	striated muscle myosin thick filament	0.000309	0.00968	65.18	9483	3	97	2	[sls - sallimus, Prm - paramyosin]
GO:0031674	I band	0.000309	0.00937	65.18	9483	3	97	2	[sls - sallimus, bt - bent]
GO:0045169	fusome	0.000422	0.0124	11.17	9483	35	97	4	[Vha16-1 - vacuolar h[+] atpase subunit 16-1, CycA - cyclin a, Dhc64C - dynein heavy chain 64c, tral - trailer hitch]
GO:0030017	sarcomere	0.000613	0.0175	48.88	9483	4	97	2	[Mhc - myosin heavy chain, sls - sallimus]
GO:0022626	cytosolic ribosome	0.000613	0.017	48.88	9483	4	97	2	[RpL3 - ribosomal protein l3, RpS3A - ribosomal protein s3a]
GO:0005853	eukaryotic translation elongation factor 1 complex	0.000613	0.0166	48.88	9483	4	97	2	[Ef1gamma - cg11901 gene product from transcript cg11901-rc, Ef1alpha48D - elongation factor 1alpha48d]
GO:0036464	cytoplasmic ribonucleoprotein granule	0.000643	0.0169	10.03	9483	39	97	4	[tud - tudor, Yp3 - yolk protein 3, poe - purity of essence, tral - trailer hitch]
GO:0035770	ribonucleoprotein granule	0.000709	0.0181	9.78	9483	40	97	4	[tud - tudor, Yp3 - yolk protein 3, poe - purity of essence, tral - trailer hitch]
