# Supplementary material for: piRNAs Are Associated with Diverse Transgenerational Effects on Gene and Transposon Expression in a Hybrid Dysgenic Syndrome of D. virilis
Source: PLoS Genet. 2015 Aug 4;11(8):e1005332. doi: 10.1371/journal.pgen.1005332 (PMC4524669; doi:10.1371/journal.pgen.1005332)
Supplement: S4 Table — As in previous analysis, the cdi locus shows enrichment. In contrast, oysgedart does not. (XLSX) [file pgen.1005332.s009.xlsx]

## Sheet: Sheet1
H3K9-Me2 enrichment analysis: ChIP-seq
SAMPLE	library_mapping	Unique_Map_Unique_Read_cdi	cdi norm by mapped reads	sample/input cdi	Unique_Map_Unique_Read_oys	oys norm by mapped reads	sample/input oysg
9 input Alex	4808792	85	17.676	0.487542	31	6.44653	1.96065
9 sample Alex	1740591	15	8.61776		22	12.6394
160 input Alex	5260986	28	5.3222	5.91226	23	4.3718	1.84801
160 sample Alex	2351730	74	31.4662		19	8.07916
